# Supplementary material for: High-Throughput Identification of Antimicrobial Peptides from Amphibious Mudskippers
Source: Mar Drugs. 2017 Nov 22;15(11):364. doi: 10.3390/md15110364 (PMC5706053; doi:10.3390/md15110364)
Supplement: Supplementary file 1 [file marinedrugs-15-00364-s001.zip]

Archive with 12 entries (11 files):
- Supplementary/
- Supplementary/Figure S1.pdf
- Supplementary/Figure S2.pdf
- Supplementary/File S1.fas
- Supplementary/File S2.pdf
- Supplementary/File S3.fas
- Supplementary/Table S1.xlsx
- Supplementary/Table S2.xlsx
- Supplementary/Table S3.xlsx
- Supplementary/Table S4.xlsx
- Supplementary/Table S5.xlsx
- Supplementary/Table S6.xlsx
