# Supplementary material for: High-Throughput Identification of Antimicrobial Peptides from Amphibious Mudskippers
Source: Mar Drugs. 2017 Nov 22;15(11):364. doi: 10.3390/md15110364 (PMC5706053; doi:10.3390/md15110364)
Supplement: Supplementary file 1 [file marinedrugs-15-00364-s001.zip › Supplementary/Table S2.xlsx]

## Sheet: BPfa.nrfilter
#GeneID	originalLength	predict_bg	predict_ed	strand	chr	chr_bg	chr_ed	alignRate	score	identity
1372-D1	77	2	73	-	scaffold14	5929975	5939052	0.9351	120.01	64.79
1474-D1	36	1	36	+	scaffold443	169133	169240	1	83.58	86.11
1474-D3	36	1	35	-	scaffold7	10367728	10367832	0.9722	65.19	71.43
1474-D4	36	1	35	+	scaffold25	1901488	1901592	0.9722	57.19	60
1476-D1	37	2	37	+	scaffold8	1410849	1410956	0.973	67.22	77.78
1476-D2	37	1	37	+	scaffold264	53868	53978	1	66.53	75.68
1477-D1	28	1	27	+	scaffold2	7974129	7974209	0.9643	58.71	81.48
1477-D2	28	1	27	-	scaffold61	1186818	1186898	0.9643	49.72	70.37
1479-D1	52	12	52	-	scaffold8	960452	960574	0.7885	52.39	56.1
1575-D1	96	1	92	+	scaffold719	176538	178041	0.9583	154.86	75.82
1575-D13	96	40	91	-	scaffold25	252512	252661	0.5417	44.53	46
1575-D14	96	40	91	+	scaffold1830	1355	1504	0.5417	44.53	46
1575-D15	96	39	92	+	scaffold36	1834070	1834225	0.5625	49.22	44.23
1575-D16	96	2	93	-	scaffold2	10166391	10166660	0.9583	75.55	41.11
1575-D17	96	2	91	+	scaffold7	9243607	9243924	0.9375	44.39	44.44
1575-D18	96	2	92	-	scaffold34	3720021	3720293	0.9479	59.85	40.7
1575-D19	96	39	87	+	scaffold149	1066761	1066901	0.5104	48.75	48.94
1575-D2	96	2	87	+	scaffold175	871608	871850	0.8958	105.78	56.79
1575-D20	96	19	93	-	scaffold34	3693396	3693605	0.7812	75.02	48.57
1575-D21	96	1	93	-	scaffold41	3075802	3076074	0.9688	61.13	37.36
1575-D22	96	6	91	-	scaffold851	13339	13581	0.8958	74.25	38.27
1575-D23	96	19	93	-	scaffold34	3704312	3704521	0.7812	68.53	44.29
1575-D24	96	34	91	-	scaffold203	216992	217165	0.6042	66.06	52.63
1575-D25	96	39	89	+	scaffold7	9482079	9482228	0.5312	62.59	52
1575-D26	96	40	92	-	scaffold149	1045820	1045972	0.5521	56.88	50.98
1575-D27	96	2	93	+	scaffold151	1218738	1220094	0.9583	57.26	49.43
1575-D28	96	39	87	+	scaffold1	2379825	2379965	0.5104	56.74	53.19
1575-D29	96	39	87	+	scaffold28	4662654	4662800	0.5104	60.99	48.98
1575-D3	96	2	88	-	scaffold851	6133	6378	0.9062	96.63	54.88
1575-D30	96	38	89	-	scaffold36	3260121	3260270	0.5417	60.18	50
1575-D31	96	39	91	+	scaffold218	60878	61030	0.5521	54.35	49.02
1575-D32	96	23	92	-	scaffold643	159414	159623	0.7292	48.39	36.23
1575-D33	96	39	89	+	scaffold28	4669628	4669777	0.5312	58.6	48
1575-D34	96	39	91	+	scaffold218	36805	36957	0.5521	53.63	47.06
1575-D35	96	39	91	+	scaffold218	52377	52529	0.5521	50.34	47.06
1575-D36	96	39	91	-	scaffold10	1325718	1325876	0.5521	59.09	45.28
1575-D37	96	38	87	+	scaffold534	168259	168405	0.5208	59.83	48.98
1575-D38	96	39	88	+	scaffold597	112340	112483	0.5208	51.42	50
1575-D39	96	39	91	-	scaffold43	1284814	1284954	0.5521	50.35	51.06
1575-D4	96	2	91	-	scaffold23	1599295	1599549	0.9375	88.19	50.59
1575-D40	96	39	90	+	scaffold218	15073	15222	0.5417	48.3	46
1575-D42	96	39	87	+	scaffold15	7669106	7669246	0.5104	56.23	48.94
1575-D43	96	39	91	-	scaffold1	11775606	11775758	0.5521	46.84	43.14
1575-D44	96	39	87	+	scaffold26	4153951	4154094	0.5104	59.51	47.92
1575-D45	96	39	88	+	scaffold21	6527757	6527903	0.5208	50.39	42.86
1575-D46	96	18	88	-	scaffold269	349245	350775	0.7396	54.07	53.03
1575-D5	96	2	90	+	scaffold109	630177	630431	0.9271	89.05	50
1575-D6	96	39	87	+	scaffold7	5517055	5517207	0.5104	51.07	48.98
1575-D7	96	2	88	-	scaffold851	22496	22741	0.9062	92.29	48.78
1575-D8	96	18	91	+	scaffold944	16520	16726	0.7708	78.94	53.62
1575-D9	96	2	93	+	scaffold469	284924	285184	0.9583	79.29	45.98
1619-D1	33	1	33	+	scaffold25	3066793	3066888	1	47.98	68.75
1676-D1	42	16	42	+	scaffold80	537572	537652	0.6429	58.46	96.3
1676-D3	42	18	42	+	scaffold450	102475	102549	0.5952	54.76	96
1796-D1	42	1	35	-	scaffold22	6042054	6042158	0.8333	93.05	97.14
2012-D1	32	1	32	+	scaffold34	3510042	3512493	1	58.87	93.55
2030-D10	74	3	74	-	scaffold71	742473	742866	0.973	58.91	54.93
2030-D11	74	1	74	+	scaffold60	47373	47591	1	76.87	42.47
2030-D13	74	2	71	-	scaffold175	564254	564463	0.9459	48.1	31.43
2030-D5	74	1	74	+	scaffold40	2173084	2173305	1	175.06	100
2030-D6	74	1	74	+	scaffold972	5204	8476	1	146.15	100
2030-D7	74	11	74	+	scaffold473	147872	148063	0.8649	128.59	87.5
2030-D8	74	1	74	+	scaffold129	1313660	1314874	1	123.7	100
2030-D9	74	6	74	-	scaffold63	2864688	2865048	0.9324	63.54	57.35
2068-D2	97	15	90	-	scaffold3798	184	447	0.7835	49.93	43.42
2068-D3	97	9	90	-	scaffold419	404383	404658	0.8454	41.76	38.27
2068-D4	97	15	90	-	scaffold6602	36	284	0.7835	42.34	38.16
2068-D6	97	15	90	-	scaffold419	398700	398942	0.7835	43.95	36
2069-D2	120	5	113	+	scaffold209	999996	1000340	0.9083	42.62	42.31
2069-D4	120	2	114	-	scaffold14	30852	31199	0.9417	90.29	40.91
2070-D1	149	12	145	-	scaffold804	229352	229738	0.8993	57.46	31.5
2070-D2	149	13	147	-	scaffold7	8579923	8580315	0.906	44.13	30.95
2070-D3	149	35	145	+	scaffold850	31264	31584	0.745	47.43	36.89
2070-D5	149	18	145	+	scaffold94	1535663	1535989	0.8591	41.6	33.03
2070-D7	149	51	149	+	scaffold619	21391	21648	0.6644	38.94	33.72
2071-D1	149	14	123	-	scaffold804	254886	255200	0.7383	49.56	31.73
208-D1	32	1	32	+	scaffold20	6315991	6316086	1	80.81	100
208-D2	32	1	32	-	scaffold393	385626	385721	1	77.81	96.88
2096-D1	59	1	59	+	scaffold54	2072806	2073060	1	116.78	96.61
2185-D1	77	9	70	+	scaffold41	5210469	5210732	0.8052	52.74	49.18
2196-D1	37	1	37	-	scaffold107	1884195	1884305	1	58.66	64.86
2207-D1	131	8	108	-	scaffold465	157252	157545	0.771	93.81	59.18
2225-D1	43	2	37	+	scaffold22	5299945	5300052	0.8372	72.12	72.22
2343-D1	99	5	84	-	scaffold757	22109	22348	0.8081	90.75	46.25
2343-D2	99	5	85	-	scaffold11439	55	297	0.8182	88.21	39.51
2343-D4	99	1	92	-	scaffold7	12025073	12025351	0.9293	54.57	29.35
2343-D5	99	1	92	-	scaffold7	12002910	12003188	0.9293	54.57	29.35
2343-D6	99	1	92	-	scaffold7	12009624	12009902	0.9293	53.56	29.35
2343-D7	99	22	95	+	scaffold112	745189	745413	0.7475	47.17	33.78
2388-D10	58	5	55	-	scaffold89	1394361	1394513	0.8793	62.37	45.1
2388-D11	58	3	55	-	scaffold6	116385	116543	0.9138	68.3	43.4
2388-D12	58	4	57	-	scaffold389	343830	343991	0.931	59.18	42.59
2388-D13	58	3	55	-	scaffold1	14810634	14810792	0.9138	63.8	43.4
2388-D14	58	5	55	+	scaffold168	350206	350358	0.8793	53.88	45.1
2388-D15	58	5	55	-	scaffold160	1315387	1315539	0.8793	54.37	45.1
2388-D16	58	11	55	-	scaffold36	3282431	3282565	0.7759	55.04	48.89
2388-D22	58	5	56	-	scaffold96	512617	512772	0.8966	61.5	42.31
2388-D23	58	4	55	-	scaffold518	23381	23536	0.8966	64.92	42.31
2388-D24	58	11	55	+	scaffold80	533382	533516	0.7759	56.53	44.44
2388-D25	58	5	55	-	scaffold198	5099	5251	0.8793	55.87	41.18
2388-D26	58	12	55	+	scaffold126	1426488	1426619	0.7586	54.72	47.73
2388-D27	58	12	55	-	scaffold13	4533770	4533901	0.7586	52.72	43.18
2388-D28	58	3	56	-	scaffold214	963841	964002	0.931	49.93	33.33
2388-D29	58	12	55	-	scaffold29	1113815	1113946	0.7586	51.71	38.64
2388-D4	58	3	55	+	scaffold89	1389751	1389909	0.9138	70.29	50.94
2388-D5	58	3	57	-	scaffold6	128749	128913	0.9483	61.05	45.45
2388-D6	58	2	57	+	scaffold17	6629702	6629869	0.9655	69.82	42.86
2388-D7	58	2	57	-	scaffold389	338730	338897	0.9655	63.82	42.86
2388-D8	58	3	56	+	scaffold450	74906	75067	0.931	65.43	44.44
2388-D9	58	3	56	+	scaffold325	577913	578074	0.931	59.43	44.44
2397-D2	57	1	56	-	scaffold33	2926711	2926878	0.9825	94.05	53.57
2397-D3	57	2	44	-	scaffold289	636450	636578	0.7544	63.47	51.16
2397-D4	57	1	49	+	scaffold3618	1565	1711	0.8596	55.69	42.86
2397-D5	57	2	52	+	scaffold478	64809	64961	0.8947	43.11	39.22
2453-D1	48	1	48	+	scaffold69	1674349	1675009	1	83.83	82.98
2453-D2	48	1	48	-	scaffold42	1183831	1184076	1	53.37	63.83
2453-D3	48	1	48	-	scaffold2	10267259	10267629	1	74.42	72.34
2453-D4	48	4	45	-	scaffold1105	25388	25513	0.875	70.35	59.52
2453-D5	48	13	48	+	scaffold4	1672657	1672761	0.75	45.36	62.86
2453-D6	48	1	44	-	scaffold615	9972	10100	0.9167	48.89	48.84
2453-D7	48	4	45	-	scaffold69	1348167	1348292	0.875	50.86	45.24
2453-D8	48	1	39	+	scaffold168	1397802	1397918	0.8125	47.27	46.15
2478-D2	26	1	26	-	scaffold310	464782	464859	1	68.96	80.77
2480-D1	46	1	44	+	scaffold142	2124048	2125527	0.9565	81.97	79.07
2517-D1	35	3	32	+	scaffold60	2878307	2878396	0.8571	50.63	56.67
2533-D1	40	3	38	-	scaffold13	5797945	5798184	0.9	59.35	80
2533-D2	40	2	33	+	scaffold80	2127510	2127605	0.8	51.41	68.75
2636-D1	78	4	72	+	scaffold26	5239118	5239404	0.8846	80.49	60.61
400-D1	36	1	36	+	scaffold31	3752951	3753058	1	80.21	83.33
489-D1	51	1	51	+	scaffold22	5664136	5664288	1	117.92	98.04
489-D10	51	1	51	+	scaffold58	2275535	2275687	1	115.92	96.08
489-D11	51	1	51	-	scaffold50	1690061	1690213	1	113.92	94.12
489-D12	51	1	51	-	scaffold19	2743989	2744141	1	109.43	92.16
489-D13	51	1	51	+	scaffold19	2734720	2734872	1	109.43	92.16
489-D14	51	1	51	+	scaffold19	3319326	3319478	1	109.43	92.16
489-D15	51	1	51	+	scaffold19	2724810	2724962	1	109.43	92.16
489-D16	51	20	51	-	scaffold98	879742	879837	0.6275	74.3	93.75
489-D17	51	1	51	-	scaffold63	395532	395690	1	71.05	64.71
489-D18	51	20	51	+	scaffold98	859662	859757	0.6275	74.3	93.75
489-D19	51	25	51	-	scaffold43174	34	114	0.5294	64.52	96.3
489-D2	51	1	51	+	scaffold84	59866	60018	1	115.92	96.08
489-D20	51	8	51	+	scaffold212	277346	277477	0.8627	52.31	50
489-D21	51	7	51	+	scaffold370	170192	170326	0.8824	51.93	48.89
489-D3	51	1	51	-	scaffold84	82270	82422	1	115.92	96.08
489-D4	51	1	51	+	scaffold84	68859	69011	1	115.92	96.08
489-D5	51	1	51	-	scaffold84	96419	96571	1	115.92	96.08
489-D6	51	1	51	-	scaffold168	146502	146654	1	115.92	96.08
489-D7	51	1	51	+	scaffold340	540084	540236	1	115.92	96.08
489-D8	51	1	51	-	scaffold369	11819	11971	1	115.92	96.08
489-D9	51	1	51	-	scaffold1841	5512	5664	1	115.92	96.08
684-D1	94	19	94	-	scaffold4	9460711	9460938	0.8085	53.06	28.95
689-D1	79	2	78	+	scaffold1319	10406	10648	0.9747	51.63	40.26

## Sheet: BPcds.nrfilter
#GeneID	originalLength	predict_bg	predict_ed	strand	chr	chr_bg	chr_ed	alignRate	score	identity
1372-D1	77	2	71	+	Bp_GLEAN_10017475	67	276	0.9091	133.13	64.29
140-D1	84	3	82	+	Bp_GLEAN_10019349	1402	1641	0.9524	95.16	51.25
140-D2	84	2	76	+	Bp_GLEAN_10020630	70	294	0.8929	92.51	50.67
1474-D1	36	1	36	+	Bp_GLEAN_10003332	85	192	1	81.58	83.33
1474-D3	36	1	36	+	Bp_GLEAN_10019804	61	168	1	68.59	72.22
1474-D4	36	1	36	+	Bp_GLEAN_10015466	76	183	1	60.58	61.11
1476-D1	37	2	37	+	Bp_GLEAN_10018812	340	447	0.973	67.22	77.78
1477-D1	28	1	27	+	Bp_GLEAN_10021902	241	321	0.9643	58.71	81.48
1477-D2	28	1	27	+	Bp_GLEAN_10011146	535	615	0.9643	49.72	70.37
1477-D3	28	1	27	+	Bp_GLEAN_10013515	454	534	0.9643	47.72	66.67
1479-D1	52	12	52	+	Bp_GLEAN_10018794	238	360	0.7885	52.39	56.1
1484-D1	65	4	61	-	Bp_GLEAN_10001750	239	427	0.8923	46.95	36.21
1522-D1	47	1	47	+	Bp_GLEAN_10021497	3226	3360	1	42.92	53.33
1522-D2	47	2	47	+	Bp_GLEAN_10019986	4576	4707	0.9787	45.33	50
1540-D1	81	5	81	+	Bp_GLEAN_10015152	109	342	0.9506	51.37	33.77
1540-D3	81	7	81	+	Bp_GLEAN_10021710	181	408	0.9259	57.98	29.33
1575-D1	96	1	92	+	Bp_GLEAN_10002026	1222	1497	0.9583	192.16	76.09
1575-D10	96	2	92	+	Bp_GLEAN_10013683	1051	1314	0.9479	70.39	46.51
1575-D11	96	1	87	+	Bp_GLEAN_10019621	961	1224	0.9062	71.03	49.4
1575-D14	96	2	94	+	Bp_GLEAN_10004898	412	669	0.9688	57.5	47.62
1575-D18	96	18	91	+	Bp_GLEAN_10015363	3241	3447	0.7708	65.56	52.17
1575-D19	96	1	88	+	Bp_GLEAN_10001750	889	1134	0.9167	66.01	46.91
1575-D2	96	2	87	+	Bp_GLEAN_10006344	1600	1842	0.8958	105.78	56.79
1575-D21	96	4	89	+	Bp_GLEAN_10019754	2584	2829	0.8958	78.74	45.12
1575-D22	96	2	93	+	Bp_GLEAN_10022009	2455	2724	0.9583	75.55	41.11
1575-D23	96	2	96	+	Bp_GLEAN_10018174	1006	1284	0.9896	73.87	39.13
1575-D25	96	2	91	+	Bp_GLEAN_10005439	2428	2688	0.9375	68.35	47.06
1575-D26	96	2	91	+	Bp_GLEAN_10019736	487	729	0.9375	66.24	44.44
1575-D27	96	22	87	+	Bp_GLEAN_10014901	2269	2457	0.6875	70.13	50.79
1575-D28	96	18	87	+	Bp_GLEAN_10022201	1597	1791	0.7292	71.36	53.85
1575-D29	96	2	91	+	Bp_GLEAN_10018628	472	714	0.9375	59.74	44.44
1575-D3	96	2	88	+	Bp_GLEAN_10000879	1159	1404	0.9062	96.63	54.88
1575-D30	96	18	88	+	Bp_GLEAN_10004488	1063	1260	0.7396	75.99	53.03
1575-D31	96	1	89	+	Bp_GLEAN_10014902	1825	2079	0.9271	69.33	41.18
1575-D32	96	4	89	+	Bp_GLEAN_10013777	2284	2526	0.8958	72.27	43.21
1575-D33	96	40	91	+	Bp_GLEAN_10005559	1795	1947	0.5417	64.79	52.94
1575-D34	96	3	91	+	Bp_GLEAN_10019731	487	726	0.9271	62.75	43.75
1575-D35	96	3	91	+	Bp_GLEAN_10019730	487	726	0.9271	62.75	43.75
1575-D36	96	18	87	+	Bp_GLEAN_10006824	1396	1590	0.7292	63.77	49.23
1575-D37	96	2	92	+	Bp_GLEAN_10014112	1771	2043	0.9479	59.85	40.7
1575-D38	96	2	90	+	Bp_GLEAN_10018293	199	459	0.9271	44.77	40.96
1575-D39	96	2	90	+	Bp_GLEAN_10002117	520	783	0.9271	44.44	41.67
1575-D4	96	2	91	+	Bp_GLEAN_10015857	577	831	0.9375	88.19	50.59
1575-D40	96	19	93	+	Bp_GLEAN_10014110	1735	1944	0.7812	75.02	48.57
1575-D41	96	3	91	+	Bp_GLEAN_10022571	1954	2211	0.9271	60.93	40.48
1575-D42	96	1	93	+	Bp_GLEAN_10015659	2182	2454	0.9688	61.13	37.36
1575-D43	96	2	91	+	Bp_GLEAN_10018627	472	714	0.9375	57.24	41.98
1575-D44	96	1	94	+	Bp_GLEAN_10018626	175	429	0.9792	53.5	40
1575-D46	96	36	88	+	Bp_GLEAN_10003608	613	771	0.5521	46.33	46.15
1575-D47	96	15	93	+	Bp_GLEAN_10015366	601	825	0.8229	53.71	40
1575-D48	96	18	91	+	Bp_GLEAN_10011989	4735	4947	0.7708	56.2	47.14
1575-D49	96	17	88	+	Bp_GLEAN_10013190	553	741	0.75	50.27	49.21
1575-D5	96	2	91	+	Bp_GLEAN_10000692	1126	1380	0.9375	90.02	50.59
1575-D50	96	1	91	+	Bp_GLEAN_10019746	520	774	0.9479	46.75	39.29
1575-D51	96	17	91	+	Bp_GLEAN_10004899	499	696	0.7812	49.11	50
1575-D52	96	17	91	+	Bp_GLEAN_10019038	571	795	0.7812	37.52	43.48
1575-D53	96	4	87	+	Bp_GLEAN_10015279	2020	2259	0.875	76.13	46.25
1575-D54	96	16	87	+	Bp_GLEAN_10002081	1060	1263	0.75	65.89	47.06
1575-D55	96	2	90	+	Bp_GLEAN_10008549	2704	2958	0.9271	58.46	38.1
1575-D56	96	36	91	+	Bp_GLEAN_10012108	2071	2232	0.5833	53.58	44.44
1575-D57	96	2	91	+	Bp_GLEAN_10010027	2263	2538	0.9375	52.35	38.64
1575-D58	96	6	88	+	Bp_GLEAN_10020294	3061	3351	0.8646	35.96	39.51
1575-D59	96	19	93	+	Bp_GLEAN_10014111	1534	1743	0.7812	68.53	44.29
1575-D6	96	2	93	+	Bp_GLEAN_10006739	502	762	0.9583	79.18	49.43
1575-D60	96	1	94	+	Bp_GLEAN_10012577	1936	2205	0.9792	41.96	35.23
1575-D61	96	18	89	+	Bp_GLEAN_10011926	3151	3351	0.75	47.42	41.79
1575-D62	96	2	90	+	Bp_GLEAN_10002115	1543	1806	0.9271	37.2	36.9
1575-D63	96	18	91	+	Bp_GLEAN_10022234	2290	2490	0.7708	35.35	42.42
1575-D64	96	2	89	+	Bp_GLEAN_10011252	532	792	0.9167	36.22	37.35
1575-D65	96	18	88	+	Bp_GLEAN_10020856	547	750	0.7396	57.03	44.12
1575-D66	96	2	91	+	Bp_GLEAN_10000532	379	627	0.9375	49.86	36.14
1575-D67	96	18	91	+	Bp_GLEAN_10004881	5398	5601	0.7708	54.33	44.12
1575-D68	96	2	91	+	Bp_GLEAN_10000533	994	1242	0.9375	54.35	38.55
1575-D69	96	3	94	+	Bp_GLEAN_10004305	481	729	0.9583	51.11	34.94
1575-D7	96	2	90	+	Bp_GLEAN_10010494	1027	1281	0.9271	89.05	50
1575-D70	96	33	91	+	Bp_GLEAN_10013189	448	606	0.6146	55.89	49.06
1575-D71	96	18	92	+	Bp_GLEAN_10004723	967	1176	0.7812	50.06	38.57
1575-D72	96	2	89	+	Bp_GLEAN_10017078	538	795	0.9167	37.8	34.15
1575-D73	96	18	87	+	Bp_GLEAN_10010236	796	990	0.7292	38.67	38.46
1575-D74	96	22	74	+	Bp_GLEAN_10020105	295	447	0.5521	48.38	46
1575-D8	96	1	93	+	Bp_GLEAN_10002566	973	1236	0.9688	82.09	46.59
1575-D9	96	1	93	+	Bp_GLEAN_10006822	1015	1284	0.9688	75.39	46.59
1589-D1	50	6	48	+	Bp_GLEAN_10002745	91	222	0.86	52.21	51.16
1619-D1	33	1	33	+	Bp_GLEAN_10015531	346	441	1	47.98	68.75
1619-D2	33	1	33	+	Bp_GLEAN_10015532	346	441	1	42.79	62.5
1676-D1	42	1	42	+	Bp_GLEAN_10009491	1957	2076	1	72.21	90
1676-D2	42	1	42	+	Bp_GLEAN_10002740	2074	2199	1	81.85	83.33
1796-D1	42	1	34	+	Bp_GLEAN_10016266	73	174	0.8095	91.06	97.06
2012-D1	32	1	32	+	Bp_GLEAN_10014099	4	99	1	72.03	93.75
2012-D2	32	1	32	+	Bp_GLEAN_10004012	82	180	1	46.63	68.75
2012-D3	32	3	32	+	Bp_GLEAN_10019624	631	717	0.9375	44.85	75.86
2012-D4	32	3	32	+	Bp_GLEAN_10019625	16	102	0.9375	44.85	75.86
2030-D1	74	1	74	+	Bp_GLEAN_10000625	4	225	1	175.06	100
2030-D10	74	23	72	+	Bp_GLEAN_10015171	73	222	0.6757	48.38	36
2030-D11	74	1	71	+	Bp_GLEAN_10015578	454	666	0.9595	46.17	35.21
2030-D12	74	1	71	+	Bp_GLEAN_10021821	550	762	0.9595	43.17	33.8
2030-D13	74	22	74	+	Bp_GLEAN_10012962	109	267	0.7162	49.2	43.4
2030-D14	74	2	71	+	Bp_GLEAN_10006337	409	618	0.9459	48.1	31.43
2030-D15	74	8	74	+	Bp_GLEAN_10011358	2116	2316	0.9054	44.08	31.34
2030-D2	74	11	74	+	Bp_GLEAN_10002511	61	252	0.8649	128.59	87.5
2030-D3	74	7	74	+	Bp_GLEAN_10010949	2026	2229	0.9189	100.87	57.35
2030-D4	74	1	72	+	Bp_GLEAN_10015072	1	222	0.973	58.33	45.83
2030-D5	74	1	72	+	Bp_GLEAN_10001694	22	234	0.973	56.98	42.25
2030-D6	74	1	72	+	Bp_GLEAN_10011272	1	216	0.973	58.64	38.89
2030-D7	74	1	72	+	Bp_GLEAN_10004224	22	234	0.973	50.97	39.44
2030-D8	74	1	73	+	Bp_GLEAN_10011898	1	213	0.9865	47.42	38.03
2030-D9	74	1	65	+	Bp_GLEAN_10010828	1	204	0.8784	53.81	40
2068-D1	97	15	90	+	Bp_GLEAN_10000026	7	270	0.7835	49.93	43.42
2068-D2	97	27	90	+	Bp_GLEAN_10003020	61	264	0.6598	40.92	39.68
2068-D3	97	15	90	+	Bp_GLEAN_10000005	7	255	0.7835	42.34	38.16
2068-D5	97	15	90	+	Bp_GLEAN_10017388	193	423	0.7835	39.37	38.36
2069-D3	120	51	115	+	Bp_GLEAN_10005005	226	423	0.5417	39.32	35.38
2070-D1	149	15	146	+	Bp_GLEAN_10009063	3298	3663	0.8859	61.89	38.98
2070-D11	149	15	146	+	Bp_GLEAN_10021630	3439	3804	0.8859	47.3	31.93
2070-D14	149	15	146	+	Bp_GLEAN_10011666	3112	3477	0.8859	48.49	32.77
2070-D15	149	2	147	+	Bp_GLEAN_10007810	970	1395	0.9799	41.17	27.94
2070-D16	149	6	147	+	Bp_GLEAN_10019697	169	582	0.953	43.8	29.32
2070-D22	149	13	149	+	Bp_GLEAN_10011151	1714	2103	0.9195	48.15	35.43
2070-D23	149	15	146	+	Bp_GLEAN_10004311	3616	3981	0.8859	43.04	31.09
2070-D28	149	15	145	+	Bp_GLEAN_10004639	178	552	0.8792	33.98	30.51
2070-D29	149	27	145	+	Bp_GLEAN_10020361	256	576	0.7987	37.92	34.29
2070-D3	149	15	146	+	Bp_GLEAN_10018157	2734	3099	0.8859	62.63	36.44
2070-D30	149	6	147	+	Bp_GLEAN_10017667	169	579	0.953	27.58	26.87
2070-D35	149	15	146	+	Bp_GLEAN_10004922	10	399	0.8859	36.7	26.83
2070-D36	149	51	149	+	Bp_GLEAN_10001666	448	705	0.6644	38.94	33.72
2070-D37	149	13	108	+	Bp_GLEAN_10006281	202	459	0.6443	43.89	37.21
2070-D4	149	25	146	+	Bp_GLEAN_10014983	2137	2481	0.8188	60.45	33.63
2070-D40	149	43	146	+	Bp_GLEAN_10011152	1168	1449	0.698	40.42	28.72
2070-D5	149	11	115	+	Bp_GLEAN_10010597	4600	4884	0.7047	58.52	38.95
2070-D6	149	14	146	+	Bp_GLEAN_10005705	7375	7743	0.8926	47.7	34.45
2070-D7	149	15	146	+	Bp_GLEAN_10008042	2761	3126	0.8859	54.94	35.59
2070-D9	149	15	137	+	Bp_GLEAN_10018928	1186	1545	0.8255	50.74	34.51
2071-D13	149	15	147	+	Bp_GLEAN_10022328	61	456	0.8926	49.5	30.23
2071-D16	149	34	145	+	Bp_GLEAN_10013520	682	984	0.7517	50.58	36.36
2071-D3	149	6	80	+	Bp_GLEAN_10013841	388	597	0.5034	38.06	35.71
2071-D30	149	48	145	+	Bp_GLEAN_10002896	2467	2745	0.6577	57.91	33.7
2071-D8	149	25	146	+	Bp_GLEAN_10008395	748	1086	0.8188	61.7	33.04
2072-D1	101	4	87	+	Bp_GLEAN_10010325	4	249	0.8317	40.53	28.05
2073-D1	128	30	106	+	Bp_GLEAN_10017387	409	639	0.6016	46.33	32.89
2079-D2	103	7	69	+	Bp_GLEAN_10021805	34	219	0.6117	48.19	42.62
208-D1	32	1	32	+	Bp_GLEAN_10016706	217	312	1	80.81	100
208-D2	32	1	32	+	Bp_GLEAN_10003173	316	411	1	77.81	96.88
2080-D1	77	7	73	+	Bp_GLEAN_10015719	106	303	0.8701	59.86	40.91
2080-D4	77	8	68	+	Bp_GLEAN_10005672	85	264	0.7922	46.57	35
2082-D1	68	1	68	+	Bp_GLEAN_10013015	70	270	1	88.19	52.24
2082-D2	68	1	68	+	Bp_GLEAN_10021807	70	270	1	86.68	43.28
2085-D1	73	10	58	+	Bp_GLEAN_10022374	91	237	0.6712	52.87	42.86
2086-D1	75	7	68	+	Bp_GLEAN_10001474	163	345	0.8267	65.79	49.18
2091-D3	77	6	63	+	Bp_GLEAN_10012861	22	204	0.7532	47.48	39.66
2092-D1	127	4	76	+	Bp_GLEAN_10013559	70	291	0.5748	58.84	45.83
2095-D1	107	4	101	+	Bp_GLEAN_10020944	187	447	0.9159	52.69	38.82
2095-D3	107	26	105	+	Bp_GLEAN_10020945	187	408	0.7477	66.42	43.24
2096-D1	59	1	59	+	Bp_GLEAN_10011898	223	399	1	136.35	96.61
2122-D1	19	1	19	+	Bp_GLEAN_10002863	124	180	1	46.83	94.74
2158-D2	70	10	69	+	Bp_GLEAN_10010696	88	270	0.8571	63.05	43.33
2185-D1	77	9	73	+	Bp_GLEAN_10015720	79	276	0.8442	69.85	47.69
2196-D1	37	1	37	+	Bp_GLEAN_10008160	2485	2595	1	58.66	64.86
2257-D1	130	1	82	+	Bp_GLEAN_10004797	61	300	0.6308	119.82	63.75
2343-D1	99	1	92	+	Bp_GLEAN_10010737	343	621	0.9293	46.09	29.35
2343-D2	99	22	96	+	Bp_GLEAN_10010738	361	588	0.7576	50.04	34.67
2343-D7	99	1	92	+	Bp_GLEAN_10019881	523	801	0.9293	54.57	29.35
2353-D1	76	14	66	+	Bp_GLEAN_10006487	601	759	0.6974	84.87	60.38
2388-D10	58	5	55	+	Bp_GLEAN_10008950	1360	1512	0.8793	62.37	45.1
2388-D11	58	11	55	+	Bp_GLEAN_10013778	802	936	0.7759	55.04	48.89
2388-D12	58	5	55	+	Bp_GLEAN_10006572	958	1110	0.8793	53.88	45.1
2388-D15	58	5	57	+	Bp_GLEAN_10019233	748	906	0.9138	64.12	41.51
2388-D17	58	5	56	+	Bp_GLEAN_10008601	5521	5676	0.8966	61.5	42.31
2388-D18	58	4	55	+	Bp_GLEAN_10002167	82	237	0.8966	64.92	42.31
2388-D19	58	11	55	+	Bp_GLEAN_10009491	913	1047	0.7759	56.53	44.44
2388-D21	58	5	55	+	Bp_GLEAN_10006610	1996	2148	0.8793	54.37	45.1
2388-D22	58	12	55	+	Bp_GLEAN_10018429	3385	3516	0.7586	52.72	43.18
2388-D23	58	5	57	+	Bp_GLEAN_10011808	7642	7800	0.9138	45.14	35.85
2388-D24	58	3	56	+	Bp_GLEAN_10005374	6034	6195	0.931	49.93	33.33
2388-D25	58	12	55	+	Bp_GLEAN_10007496	46	177	0.7586	54.72	47.73
2388-D26	58	12	55	+	Bp_GLEAN_10012625	3256	3387	0.7586	47.72	40.91
2388-D27	58	4	55	+	Bp_GLEAN_10016703	2113	2268	0.8966	42.44	34.62
2388-D29	58	12	55	+	Bp_GLEAN_10014703	2851	2982	0.7586	51.71	38.64
2388-D3	58	1	55	+	Bp_GLEAN_10008949	496	660	0.9483	74.05	50.91
2388-D30	58	17	55	+	Bp_GLEAN_10007668	1717	1833	0.6724	43.25	41.03
2388-D4	58	3	56	+	Bp_GLEAN_10002740	1213	1374	0.931	65.43	44.44
2388-D5	58	3	56	+	Bp_GLEAN_10003802	1390	1551	0.931	59.43	44.44
2388-D6	58	3	55	+	Bp_GLEAN_10019884	184	342	0.9138	68.3	43.4
2388-D7	58	3	55	+	Bp_GLEAN_10022698	1087	1245	0.9138	63.8	43.4
2388-D9	58	5	57	+	Bp_GLEAN_10003200	1006	1164	0.9138	63.11	43.4
2397-D3	57	1	56	+	Bp_GLEAN_10014549	1236	1403	0.9825	94.05	53.57
2397-D4	57	1	51	-	Bp_GLEAN_10006112	693	845	0.8947	52.61	37.25
2453-D1	48	1	48	+	Bp_GLEAN_10010301	1	144	1	93.94	81.25
2453-D10	48	1	48	+	Bp_GLEAN_10021235	931	1071	1	57.78	53.19
2453-D11	48	1	48	+	Bp_GLEAN_10019994	565	705	1	57.78	53.19
2453-D12	48	1	48	+	Bp_GLEAN_10013214	742	882	1	53.28	51.06
2453-D13	48	1	36	+	Bp_GLEAN_10000567	1	108	0.75	44.65	52.78
2453-D14	48	1	48	+	Bp_GLEAN_10006721	1	144	1	46.98	41.67
2453-D15	48	1	44	+	Bp_GLEAN_10013757	1	129	0.9167	47.39	46.51
2453-D16	48	1	47	+	Bp_GLEAN_10018960	292	432	0.9792	41.67	42.55
2453-D17	48	4	38	+	Bp_GLEAN_10011626	148	249	0.7292	41.9	58.82
2453-D18	48	4	45	+	Bp_GLEAN_10010286	25	150	0.875	50.86	45.24
2453-D19	48	1	38	+	Bp_GLEAN_10021888	37	150	0.7917	44.47	50
2453-D2	48	1	48	+	Bp_GLEAN_10022017	1	144	1	85.45	72.92
2453-D20	48	1	42	+	Bp_GLEAN_10009577	49	174	0.875	42.7	42.86
2453-D3	48	1	48	+	Bp_GLEAN_10008382	2035	2178	1	72.97	68.75
2453-D4	48	2	48	+	Bp_GLEAN_10019481	292	429	0.9792	67.72	65.22
2453-D5	48	1	48	+	Bp_GLEAN_10018336	1	144	1	70.44	56.25
2453-D6	48	1	48	+	Bp_GLEAN_10020721	748	888	1	59.78	55.32
2453-D7	48	4	45	+	Bp_GLEAN_10000432	907	1032	0.875	70.35	59.52
2453-D8	48	1	48	+	Bp_GLEAN_10016411	1279	1422	1	61.96	52.08
2453-D9	48	4	48	+	Bp_GLEAN_10021562	118	252	0.9375	61.26	55.56
2480-D1	46	1	44	+	Bp_GLEAN_10010067	163	294	0.9565	96.46	79.55
2517-D1	35	2	32	+	Bp_GLEAN_10001861	1129	1221	0.8857	43.41	61.29
2517-D2	35	3	32	+	Bp_GLEAN_10011379	1135	1224	0.8571	50.63	56.67
2534-D1	124	9	124	+	Bp_GLEAN_10018037	274	615	0.9355	103.95	44.25
2534-D2	124	19	101	+	Bp_GLEAN_10012765	127	396	0.6694	81.18	50.62
2534-D3	124	24	117	+	Bp_GLEAN_10013843	124	420	0.7581	75.1	43.48
2534-D4	124	19	99	+	Bp_GLEAN_10013842	37	306	0.6532	74.59	44.44
2595-D1	17	1	17	+	Bp_GLEAN_10006433	565	615	1	42.8	88.24
2634-D1	87	3	78	+	Bp_GLEAN_10012862	91	342	0.8736	72.1	44.74
2636-D1	78	1	72	+	Bp_GLEAN_10015325	61	273	0.9231	91.82	58.57
294-D2	44	10	44	+	Bp_GLEAN_10000322	607	714	0.7955	57.96	62.86
294-D3	44	1	43	+	Bp_GLEAN_10012238	2122	2256	0.9773	57.07	51.16
400-D1	36	1	36	+	Bp_GLEAN_10014304	280	387	1	80.21	83.33
489-D1	51	1	51	+	Bp_GLEAN_10016232	4	156	1	117.92	98.04
489-D10	51	1	51	+	Bp_GLEAN_10011982	4	156	1	115.92	96.08
489-D11	51	1	51	+	Bp_GLEAN_10012375	4	156	1	113.92	94.12
489-D12	51	1	51	+	Bp_GLEAN_10016795	4	156	1	109.43	92.16
489-D13	51	1	51	+	Bp_GLEAN_10016778	4	156	1	109.43	92.16
489-D14	51	1	51	+	Bp_GLEAN_10016777	4	156	1	109.43	92.16
489-D15	51	1	51	+	Bp_GLEAN_10016774	4	156	1	109.43	92.16
489-D16	51	20	51	+	Bp_GLEAN_10008563	94	189	0.6275	74.3	93.75
489-D17	51	1	51	+	Bp_GLEAN_10010882	4	162	1	71.05	64.71
489-D18	51	4	50	+	Bp_GLEAN_10010116	3694	3837	0.9216	62.67	65.96
489-D19	51	4	50	+	Bp_GLEAN_10010610	178	321	0.9216	58.68	61.7
489-D2	51	1	51	+	Bp_GLEAN_10009150	4	156	1	115.92	96.08
489-D20	51	8	51	+	Bp_GLEAN_10006017	13	144	0.8627	52.31	50
489-D21	51	7	51	+	Bp_GLEAN_10003377	13	147	0.8824	51.93	48.89
489-D3	51	1	51	+	Bp_GLEAN_10000113	4	156	1	115.92	96.08
489-D4	51	1	51	+	Bp_GLEAN_10003386	4	156	1	115.92	96.08
489-D5	51	1	51	+	Bp_GLEAN_10003671	4	156	1	115.92	96.08
489-D6	51	1	51	+	Bp_GLEAN_10006568	4	156	1	115.92	96.08
489-D7	51	1	51	+	Bp_GLEAN_10009160	4	156	1	115.92	96.08
489-D8	51	1	51	+	Bp_GLEAN_10009154	4	156	1	115.92	96.08
489-D9	51	1	51	+	Bp_GLEAN_10009145	4	156	1	115.92	96.08
809-D1	22	1	22	+	Bp_GLEAN_10019584	199	264	1	64.45	86.36
2675-D1	70	1	68	+	Bp_GLEAN_10022605	70	264	0.9714	65.61	49.23
2705-D1	42	1	42	+	Bp_GLEAN_10018008	100	228	1	42.01	47.62
2705-D2	42	1	42	+	Bp_GLEAN_10015530	100	228	1	39.52	45.24

## Sheet: PMfa.nrfilter
#GeneID	originalLength	predict_bg	predict_ed	strand	chr	chr_bg	chr_ed	alignRate	score	identity
1372-D1	77	2	73	-	scaffold1852|size71228	26454	32871	0.9351	119.51	64.79
1474-D1	36	1	36	+	scaffold608|size692892	473898	474005	1	83.58	86.11
1474-D3	36	1	35	-	scaffold11|size1300725	972482	972586	0.9722	63.19	68.57
1474-D4	36	1	35	-	scaffold64|size2356174	713336	713440	0.9722	57.19	60
1476-D1	37	1	37	-	scaffold1325|size335779	20114	20224	1	66.53	75.68
1476-D2	37	2	37	-	scaffold363|size337285	2412	2519	0.973	65.72	75
1477-D1	28	1	27	-	scaffold926|size565420	471417	471497	0.9643	58.71	81.48
1477-D2	28	1	27	+	scaffold25|size1080995	1019821	1019901	0.9643	49.72	70.37
1477-D3	28	1	27	-	scaffold12|size1655292	1139723	1139803	0.9643	47.72	66.67
1479-D1	52	12	52	-	scaffold1|size2464609	2382015	2382137	0.7885	51.9	56.1
1575-D1	96	1	92	+	scaffold2304|size82154	31340	33152	0.9583	158.36	76.92
1575-D10	96	16	92	+	scaffold1877|size106330	58085	58306	0.8021	62.32	52.78
1575-D11	96	18	91	-	scaffold2736|size42726	20516	20722	0.7708	81.95	55.07
1575-D13	96	2	93	+	scaffold1751|size142448	12125	12385	0.9583	71.78	42.53
1575-D14	96	2	91	-	scaffold724|size212897	105009	105325	0.9375	43.38	44.44
1575-D15	96	2	93	+	scaffold1918|size87438	9219	9488	0.9583	72.55	38.89
1575-D16	96	1	93	+	scaffold186|size493011	38788	39060	0.9688	65.86	38.46
1575-D17	96	3	91	-	scaffold724|size212897	154753	155083	0.9271	48.74	47.5
1575-D19	96	39	91	+	scaffold3082|size34592	1895	2050	0.5521	64.12	50
1575-D2	96	2	91	-	scaffold140|size660623	199755	200009	0.9375	102.85	55.29
1575-D20	96	39	89	+	scaffold11|size1300725	122440	122589	0.5312	63.09	52
1575-D21	96	40	92	+	scaffold47|size1140137	430554	430706	0.5521	56.38	50.98
1575-D22	96	39	93	+	scaffold779|size240372	42245	42403	0.5729	53.61	49.06
1575-D23	96	40	93	+	scaffold646|size382895	106819	106974	0.5625	48.99	50.98
1575-D24	96	39	89	-	scaffold75|size706905	458053	458202	0.5312	59.1	50
1575-D25	96	23	92	-	scaffold625|size238820	172735	172944	0.7292	47.38	36.23
1575-D26	96	39	87	-	scaffold75|size706905	464609	464755	0.5104	60.99	48.98
1575-D27	96	38	89	-	scaffold163|size572990	504627	504776	0.5417	57.68	48
1575-D28	96	39	91	-	scaffold48|size1634715	70406	70564	0.5521	59.09	45.28
1575-D29	96	39	91	-	scaffold408|size310283	294850	295002	0.5521	53.85	47.06
1575-D3	96	2	88	-	scaffold1707|size82248	36169	36414	0.9062	98.12	54.88
1575-D30	96	1	87	-	scaffold340|size936533	23206	24042	0.9062	58.39	53.75
1575-D31	96	39	87	-	scaffold26|size1357409	765881	766021	0.5104	55.73	46.81
1575-D32	96	39	90	-	scaffold2103|size65267	21853	22002	0.5417	47.8	46
1575-D33	96	39	89	+	scaffold72|size804096	469512	469658	0.5312	50.12	46.94
1575-D34	96	39	92	+	scaffold9|size1398849	574380	574535	0.5625	49.22	44.23
1575-D36	96	39	91	-	scaffold34|size974701	491046	491201	0.5521	56.4	42.31
1575-D37	96	2	96	-	scaffold2103|size65267	44812	45855	0.9896	51.43	43.33
1575-D38	96	39	88	-	scaffold2103|size65267	57534	57677	0.5208	51.13	45.83
1575-D39	96	39	88	+	scaffold1092|size134985	20179	20322	0.5208	53.42	45.83
1575-D4	96	1	91	-	scaffold37|size952048	467690	467947	0.9479	93.49	52.33
1575-D40	96	39	87	-	scaffold3055|size37421	4099	4242	0.5104	53.28	45.83
1575-D41	96	39	88	+	scaffold80|size692002	513117	513263	0.5208	51.89	42.86
1575-D5	96	19	93	+	scaffold1877|size106330	71676	71885	0.7812	78.81	52.86
1575-D6	96	2	90	-	scaffold816|size401834	240070	240324	0.9271	91.68	50
1575-D7	96	2	94	+	scaffold291|size533410	272364	272687	0.9688	53.41	48.81
1575-D8	96	39	87	-	scaffold63|size1353440	89825	89977	0.5104	51.07	48.98
1575-D9	96	2	88	-	scaffold1707|size82248	47932	48177	0.9062	92	47.56
1619-D1	33	7	33	+	scaffold421|size397835	281761	281841	0.8182	46.28	66.67
1676-D1	42	16	42	+	scaffold18|size2344449	1184280	1184360	0.6429	58.46	96.3
1676-D2	42	1	42	-	scaffold2498|size48205	36312	41270	1	60.71	80.95
1796-D1	42	1	35	+	scaffold70|size730387	353516	353620	0.8333	92.05	94.29
2012-D1	32	1	32	+	scaffold3664|size28644	11299	13811	1	58.87	93.55
2012-D2	32	2	32	-	scaffold21368|size237	87	176	0.9688	47.04	73.33
2030-D10	74	1	74	+	scaffold1176|size167721	93753	94951	1	122.3	100
2030-D12	74	6	74	+	scaffold22|size1173556	223047	223393	0.9324	55.85	57.35
2030-D13	74	3	74	+	scaffold711|size272220	178704	179150	0.973	62.72	56.34
2030-D14	74	24	60	+	scaffold77309|size113	1	111	0.5	90.15	100
2030-D16	74	1	74	-	scaffold54|size835610	93168	93386	1	77.87	42.47
2030-D18	74	2	71	+	scaffold140|size660623	436611	436820	0.9459	48.1	31.43
2030-D5	74	1	74	+	scaffold147|size535125	502715	502936	1	175.06	100
2030-D8	74	1	74	-	scaffold2|size3398025	2148907	2149128	1	175.06	100
2030-D9	74	1	74	-	scaffold2950|size91511	1599	2590	1	146.15	100
2069-D1	120	2	114	+	scaffold115|size697699	92568	92915	0.9417	106.79	46.36
2069-D2	120	2	114	+	scaffold115|size697699	85264	85611	0.9417	103.37	44.55
2069-D3	120	2	114	-	scaffold5170|size10976	5329	5676	0.9417	100.79	42.73
2069-D4	120	3	103	+	scaffold2514|size53668	1356	1679	0.8417	36.01	31
2070-D1	149	13	147	-	scaffold74|size708206	699422	699814	0.906	46.43	32.54
2070-D2	149	18	145	-	scaffold5472|size9232	5721	6056	0.8591	39.83	35.45
2070-D3	149	19	145	+	scaffold52|size1887063	644877	645275	0.8523	35.35	34.75
2070-D5	149	27	145	+	scaffold4826|size14650	7376	7696	0.7987	52.92	35.24
2071-D1	149	5	145	+	scaffold6593|size4714	403	807	0.9463	69.43	32.09
2071-D3	149	6	145	-	scaffold2833|size39743	17687	18088	0.9396	63.85	30.08
2071-D4	149	26	145	-	scaffold8294|size2123	1033	1353	0.8054	40.52	32.08
208-D1	32	1	32	-	scaffold141|size1291293	1095919	1096014	1	80.81	100
208-D2	32	1	32	+	scaffold2967|size36594	8029	8124	1	77.81	96.88
2082-D1	68	26	68	-	scaffold1011|size146698	75990	76115	0.6324	52.9	52.38
2096-D1	59	1	59	+	scaffold1548|size91626	90566	90820	1	113.93	96.61
2196-D1	37	1	37	+	scaffold2320|size109493	232	342	1	60.16	67.57
2225-D1	43	2	37	+	scaffold135|size556779	434215	434322	0.8372	72.62	72.22
2343-D2	99	4	84	+	scaffold3486|size43620	20610	20852	0.8182	94.05	45.68
2343-D4	99	5	95	-	scaffold151|size738292	534885	535160	0.9192	47.97	27.47
2343-D6	99	7	91	-	scaffold4351|size22546	12352	12606	0.8586	43.72	29.41
2343-D7	99	22	95	-	scaffold1159|size195363	5849	6073	0.7475	43.67	29.73
2343-D8	99	22	95	-	scaffold1159|size195363	10868	11092	0.7475	43.67	29.73
2343-D9	99	22	95	-	scaffold10723|size2668	266	490	0.7475	43.67	29.73
2388-D11	58	3	56	-	scaffold16228|size403	154	315	0.931	57.93	42.59
2388-D12	58	3	56	+	scaffold2967|size36594	1077	1238	0.931	57.93	42.59
2388-D14	58	5	55	-	scaffold1154|size228314	107395	107547	0.8793	53.38	45.1
2388-D16	58	11	55	-	scaffold163|size572990	526591	526725	0.7759	55.04	48.89
2388-D18	58	2	55	-	scaffold5244|size10568	9601	9762	0.931	58.08	40.74
2388-D19	58	12	55	+	scaffold3945|size58755	51230	51361	0.7586	60.71	50
2388-D2	58	3	56	+	scaffold7965|size2306	2089	2250	0.931	73.92	48.15
2388-D21	58	2	55	+	scaffold6526|size4916	3744	3905	0.931	58.08	42.59
2388-D22	58	3	55	+	scaffold912|size257802	21590	21748	0.9138	56.8	39.62
2388-D23	58	5	55	-	scaffold161|size515190	455050	455202	0.8793	53.87	45.1
2388-D24	58	4	55	+	scaffold230|size701739	67520	67675	0.8966	50.94	40.38
2388-D25	58	5	55	+	scaffold1165|size133786	67868	68020	0.8793	54.87	39.22
2388-D26	58	5	57	-	scaffold101|size1236797	21515	21673	0.9138	48.13	37.74
2388-D27	58	11	55	+	scaffold18|size2344449	1180594	1180728	0.7759	54.04	42.22
2388-D28	58	12	55	+	scaffold1372|size231183	177287	177418	0.7586	50.72	43.18
2388-D29	58	3	56	-	scaffold911|size322562	24239	24400	0.931	49.43	33.33
2388-D3	58	5	55	+	scaffold111|size782258	642858	643010	0.8793	64.87	49.02
2388-D30	58	12	55	-	scaffold1329|size115634	3904	4035	0.7586	53.21	40.91
2388-D4	58	5	57	+	scaffold3891|size21858	1561	1719	0.9138	74.61	45.28
2388-D5	58	2	55	-	scaffold15233|size589	188	349	0.931	67.08	44.44
2388-D6	58	2	57	+	scaffold5|size1901804	1750569	1750736	0.9655	68.32	42.86
2388-D7	58	2	55	-	scaffold41|size889412	66818	66979	0.931	67.08	44.44
2388-D8	58	2	57	+	scaffold304|size489603	227616	227783	0.9655	66.82	46.43
2388-D9	58	8	51	-	scaffold111|size782258	645820	645951	0.7586	60.56	47.73
2397-D1	57	1	53	+	scaffold3718|size24088	9903	10061	0.9298	49.61	37.74
2453-D1	48	1	48	-	scaffold81|size687378	405805	407070	1	83.83	82.98
2453-D2	48	1	48	-	scaffold866|size177063	85663	86040	1	75.93	74.47
2453-D3	48	4	45	+	scaffold718|size424959	271976	272101	0.875	67.85	57.14
2453-D4	48	12	48	-	scaffold925|size173757	123192	123299	0.7708	45.68	61.11
2453-D5	48	13	48	-	scaffold24|size1100876	1024637	1024741	0.75	45.36	62.86
2453-D6	48	1	44	-	scaffold2014|size86106	46383	46511	0.9167	49.89	48.84
2453-D7	48	1	44	+	scaffold163|size572990	306069	306197	0.9167	47.39	46.51
2453-D8	48	4	45	+	scaffold81|size687378	655015	655140	0.875	47.86	42.86
2478-D1	26	1	26	+	scaffold561|size427253	74362	74439	1	73.96	84.62
2480-D1	46	1	29	-	scaffold3427|size56448	45363	45449	0.6304	80.79	100
2517-D2	35	3	32	-	scaffold30|size1018438	342102	342191	0.8571	54.63	63.33
2533-D1	40	1	33	-	scaffold763|size342598	218737	218835	0.825	65.16	84.85
2533-D2	40	1	38	-	scaffold439|size293782	50145	50464	0.95	64.99	86.49
2533-D3	40	12	38	-	scaffold3226|size48565	13271	13351	0.675	53.42	85.19
2634-D1	87	3	65	+	scaffold937|size155426	123254	123549	0.7241	55.34	44.44
2636-D1	78	4	72	+	scaffold377|size561341	483308	483592	0.8846	76.78	57.58
400-D1	36	1	36	-	scaffold856|size311864	277859	277966	1	80.21	83.33
489-D1	51	1	51	-	scaffold70|size730387	718534	718686	1	117.92	98.04
489-D10	51	1	51	-	scaffold2591|size53944	10175	10327	1	98.44	84.31
489-D11	51	1	51	+	scaffold36|size1665579	1173873	1174031	1	70.55	66.67
489-D12	51	18	49	+	scaffold7291|size3234	3139	3234	0.6275	73.95	96.88
489-D13	51	24	51	-	scaffold6967|size8147	5066	5149	0.549	66.9	96.43
489-D14	51	7	51	+	scaffold516|size396563	5897	6031	0.8824	53.94	51.11
489-D15	51	7	51	+	scaffold555|size251226	90457	90591	0.8824	51.93	48.89
489-D2	51	1	51	-	scaffold731|size227226	224142	224294	1	115.92	96.08
489-D3	51	1	51	-	scaffold1177|size121728	1044	1196	1	115.92	96.08
489-D4	51	1	51	-	scaffold6961|size3819	1454	1606	1	115.92	96.08
489-D5	51	1	51	+	scaffold385|size709666	293215	293367	1	115.92	96.08
489-D6	51	1	51	+	scaffold737|size199094	63329	63481	1	113.92	94.12
489-D7	51	1	51	+	scaffold514|size307029	34670	34822	1	109.43	92.16
489-D8	51	1	51	+	scaffold1833|size76346	67956	68108	1	107.43	90.2
489-D9	51	3	51	-	scaffold5869|size7401	5596	5742	0.9608	102.03	89.8

## Sheet: PMcds.nrfilter
#GeneID	originalLength	predict_bg	predict_ed	strand	chr	chr_bg	chr_ed	alignRate	score	identity
1157-D1	65	6	62	+	Pm_GLEAN_10008190	910	1089	0.8769	44.09	38.6
1340-D1	78	4	78	+	Pm_GLEAN_10016809	1183	1413	0.9615	45.06	34.67
1372-D1	77	2	71	+	Pm_GLEAN_10003695	67	276	0.9091	132.63	64.29
1374-D2	83	10	76	+	Pm_GLEAN_10019512	79	282	0.8072	55.43	38.81
140-D1	84	2	82	+	Pm_GLEAN_10018380	67	309	0.9643	91.55	49.38
140-D2	84	2	82	+	Pm_GLEAN_10008822	13	255	0.9643	92.54	48.15
1474-D1	36	1	36	+	Pm_GLEAN_10016381	85	192	1	83.58	86.11
1474-D3	36	1	36	+	Pm_GLEAN_10020589	2302	2409	1	66.59	69.44
1474-D4	36	1	36	+	Pm_GLEAN_10022126	76	183	1	60.58	61.11
1476-D1	37	2	37	+	Pm_GLEAN_10011475	220	327	0.973	65.72	75
1477-D1	28	1	27	+	Pm_GLEAN_10014986	475	555	0.9643	58.71	81.48
1477-D2	28	1	27	+	Pm_GLEAN_10019575	526	606	0.9643	49.72	70.37
1477-D3	28	1	27	+	Pm_GLEAN_10021203	1537	1617	0.9643	47.72	66.67
1479-D1	52	12	52	+	Pm_GLEAN_10022347	238	360	0.7885	51.9	56.1
1522-D1	47	2	47	+	Pm_GLEAN_10020212	7408	7539	0.9787	45.33	50
1540-D1	81	7	81	+	Pm_GLEAN_10016809	466	693	0.9259	54.98	28
1575-D1	96	1	92	+	Pm_GLEAN_10004120	1876	2151	0.9583	195.65	77.17
1575-D10	96	2	94	+	Pm_GLEAN_10014663	487	738	0.9688	74.57	48.81
1575-D11	96	2	93	+	Pm_GLEAN_10019885	1117	1383	0.9583	74.59	47.13
1575-D13	96	1	87	+	Pm_GLEAN_10020633	856	1119	0.9062	71.19	47.62
1575-D14	96	2	92	+	Pm_GLEAN_10020858	5296	5559	0.9479	70.39	46.51
1575-D15	96	2	94	+	Pm_GLEAN_10004958	511	768	0.9688	61.01	47.62
1575-D16	96	2	88	+	Pm_GLEAN_10004134	1183	1428	0.9062	92	47.56
1575-D18	96	16	92	+	Pm_GLEAN_10005181	1822	2043	0.8021	62.32	52.78
1575-D19	96	1	93	+	Pm_GLEAN_10006384	880	1143	0.9688	74.58	43.18
1575-D2	96	2	91	+	Pm_GLEAN_10015907	1576	1830	0.9375	102.85	55.29
1575-D20	96	3	91	+	Pm_GLEAN_10008429	487	726	0.9271	69.24	47.5
1575-D21	96	2	96	+	Pm_GLEAN_10003361	304	573	0.9896	71.31	43.33
1575-D22	96	1	89	+	Pm_GLEAN_10020537	2230	2484	0.9271	79.3	43.53
1575-D23	96	2	93	+	Pm_GLEAN_10021124	961	1230	0.9583	73.85	39.33
1575-D25	96	2	94	+	Pm_GLEAN_10014665	472	723	0.9688	66.06	44.05
1575-D27	96	18	88	+	Pm_GLEAN_10006131	1054	1251	0.7396	75.99	54.55
1575-D28	96	1	89	+	Pm_GLEAN_10016719	4528	4782	0.9271	69.83	42.35
1575-D29	96	3	91	+	Pm_GLEAN_10008430	487	726	0.9271	64.75	45
1575-D3	96	1	91	+	Pm_GLEAN_10018894	1501	1758	0.9479	93.49	52.33
1575-D30	96	2	91	+	Pm_GLEAN_10008425	487	729	0.9375	65.24	44.44
1575-D31	96	4	91	+	Pm_GLEAN_10018994	2116	2367	0.9167	73.03	42.86
1575-D32	96	2	93	+	Pm_GLEAN_10004376	433	702	0.9583	72.55	38.89
1575-D33	96	1	93	+	Pm_GLEAN_10013958	2230	2502	0.9688	65.86	38.46
1575-D34	96	2	88	+	Pm_GLEAN_10014664	472	705	0.9062	57.36	47.44
1575-D35	96	8	92	+	Pm_GLEAN_10009280	442	669	0.8854	52.85	46.05
1575-D36	96	2	94	+	Pm_GLEAN_10019125	3499	3780	0.9688	64.77	45.56
1575-D37	96	4	89	+	Pm_GLEAN_10015102	2278	2520	0.8958	68.28	41.98
1575-D38	96	4	88	+	Pm_GLEAN_10016352	2293	2535	0.8854	65.52	41.98
1575-D39	96	18	87	+	Pm_GLEAN_10020691	1378	1572	0.7292	66.54	49.23
1575-D4	96	2	88	+	Pm_GLEAN_10004133	1252	1497	0.9062	98.12	54.88
1575-D40	96	11	89	+	Pm_GLEAN_10017685	673	894	0.8229	62.46	44.59
1575-D41	96	1	88	+	Pm_GLEAN_10003362	304	552	0.9167	62.81	39.76
1575-D42	96	15	93	+	Pm_GLEAN_10022225	349	573	0.8229	54.99	40
1575-D43	96	3	91	+	Pm_GLEAN_10014642	169	426	0.9271	58	39.29
1575-D44	96	18	91	+	Pm_GLEAN_10003469	2083	2295	0.7708	56.2	47.14
1575-D45	96	18	92	+	Pm_GLEAN_10006263	1345	1557	0.7812	55.31	40.85
1575-D46	96	2	91	+	Pm_GLEAN_10020530	523	774	0.9375	44.96	39.76
1575-D47	96	1	91	+	Pm_GLEAN_10014498	505	768	0.9479	46.31	39.76
1575-D48	96	6	88	+	Pm_GLEAN_10017749	3046	3336	0.8646	36.05	40.74
1575-D49	96	2	94	+	Pm_GLEAN_10005051	598	873	0.9688	40.58	37.5
1575-D5	96	2	91	+	Pm_GLEAN_10002155	1102	1356	0.9375	93.52	51.76
1575-D50	96	36	87	+	Pm_GLEAN_10018704	28	177	0.5417	57.27	52
1575-D51	96	18	90	+	Pm_GLEAN_10013456	1243	1443	0.7604	58.17	47.76
1575-D52	96	17	87	+	Pm_GLEAN_10008684	490	687	0.7396	50.31	43.94
1575-D53	96	2	90	+	Pm_GLEAN_10005050	529	792	0.9271	40.19	38.1
1575-D54	96	16	68	+	Pm_GLEAN_10022229	442	579	0.5521	37.92	54.35
1575-D55	96	16	87	+	Pm_GLEAN_10001872	1081	1284	0.75	63.39	45.59
1575-D56	96	17	90	+	Pm_GLEAN_10003360	424	630	0.7708	53.86	44.93
1575-D57	96	1	94	+	Pm_GLEAN_10014662	490	744	0.9792	49.76	36.47
1575-D58	96	2	91	+	Pm_GLEAN_10010679	532	780	0.9375	56.36	39.76
1575-D59	96	22	70	+	Pm_GLEAN_10015000	637	777	0.5104	49.78	52.17
1575-D6	96	19	93	+	Pm_GLEAN_10005182	1924	2133	0.7812	78.81	52.86
1575-D60	96	2	88	+	Pm_GLEAN_10002513	928	1191	0.9062	49.8	36.47
1575-D61	96	17	87	+	Pm_GLEAN_10004959	502	687	0.7396	50.34	50
1575-D62	96	1	91	+	Pm_GLEAN_10015137	1858	2118	0.9479	40.64	36.47
1575-D63	96	18	87	+	Pm_GLEAN_10020692	5068	5262	0.7292	59.36	46.15
1575-D64	96	2	91	+	Pm_GLEAN_10010678	460	708	0.9375	49.36	36.14
1575-D65	96	36	91	+	Pm_GLEAN_10017384	4822	4983	0.5833	54.09	46.3
1575-D66	96	18	91	+	Pm_GLEAN_10014497	784	984	0.7708	38.34	40.91
1575-D67	96	3	91	+	Pm_GLEAN_10017079	481	720	0.9271	50.28	36.25
1575-D68	96	2	64	+	Pm_GLEAN_10005899	535	711	0.6562	37.02	42.11
1575-D69	96	4	87	+	Pm_GLEAN_10008242	8170	8406	0.875	37.99	34.18
1575-D7	96	2	93	+	Pm_GLEAN_10009074	529	783	0.9583	73.78	50.59
1575-D70	96	23	92	+	Pm_GLEAN_10009036	2197	2406	0.7292	47.38	36.23
1575-D8	96	2	90	+	Pm_GLEAN_10012676	1027	1281	0.9271	91.68	50
1575-D9	96	1	93	+	Pm_GLEAN_10012344	484	747	0.9688	72.48	48.28
1619-D1	33	7	33	+	Pm_GLEAN_10012567	361	441	0.8182	46.28	66.67
1619-D2	33	1	33	+	Pm_GLEAN_10012568	346	441	1	36.3	56.25
1676-D1	42	1	42	+	Pm_GLEAN_10022032	1957	2076	1	72.21	90
1676-D2	42	1	42	+	Pm_GLEAN_10002473	697	822	1	78.85	80.95
1796-D1	42	1	42	+	Pm_GLEAN_10017015	3031	3156	1	106.68	92.86
2012-D1	32	1	32	+	Pm_GLEAN_10010593	4	99	1	57.54	81.25
2012-D2	32	8	32	+	Pm_GLEAN_10001416	1	75	0.7812	55.8	92
2012-D3	32	3	32	+	Pm_GLEAN_10020629	16	102	0.9375	44.85	75.86
2030-D1	74	1	74	+	Pm_GLEAN_10004542	1	222	1	175.06	100
2030-D10	74	1	72	+	Pm_GLEAN_10005533	25	237	0.973	56.48	42.25
2030-D11	74	1	72	+	Pm_GLEAN_10017296	1	216	0.973	57.64	38.89
2030-D12	74	1	72	+	Pm_GLEAN_10006919	331	543	0.973	50.98	39.44
2030-D13	74	1	73	+	Pm_GLEAN_10004561	1957	2169	0.9865	47.92	38.03
2030-D14	74	1	65	+	Pm_GLEAN_10015468	1	204	0.8784	53.81	40
2030-D15	74	23	72	+	Pm_GLEAN_10017767	73	222	0.6757	48.38	36
2030-D16	74	1	71	+	Pm_GLEAN_10017656	466	678	0.9595	44.67	35.21
2030-D17	74	1	71	+	Pm_GLEAN_10010252	454	666	0.9595	45.67	35.21
2030-D18	74	2	71	+	Pm_GLEAN_10015914	520	729	0.9459	48.1	31.43
2030-D19	74	1	71	+	Pm_GLEAN_10009191	73	285	0.9595	44.65	29.58
2030-D2	74	1	74	+	Pm_GLEAN_10007166	19	240	1	175.06	100
2030-D20	74	8	74	+	Pm_GLEAN_10019211	2098	2298	0.9054	44.58	31.34
2030-D7	74	1	74	+	Pm_GLEAN_10014704	931	1152	1	175.06	100
2030-D8	74	6	74	+	Pm_GLEAN_10020011	13	219	0.9324	101.07	56.52
2030-D9	74	1	72	+	Pm_GLEAN_10014186	1	222	0.973	58.33	45.83
2068-D4	97	15	80	+	Pm_GLEAN_10002785	187	405	0.6804	38.16	36.36
2069-D1	120	2	114	+	Pm_GLEAN_10016509	64	411	0.9417	106.79	46.36
2069-D2	120	2	114	+	Pm_GLEAN_10016508	64	411	0.9417	103.37	44.55
2069-D3	120	2	114	+	Pm_GLEAN_10000468	175	522	0.9417	100.79	42.73
2070-D1	149	15	146	+	Pm_GLEAN_10021444	418	783	0.8859	61.89	38.98
2070-D10	149	15	146	+	Pm_GLEAN_10022499	3460	3825	0.8859	46.8	31.93
2070-D11	149	15	146	+	Pm_GLEAN_10004254	2923	3288	0.8859	47.49	32.77
2070-D14	149	2	147	+	Pm_GLEAN_10005767	970	1395	0.9799	38.07	28.68
2070-D15	149	27	145	+	Pm_GLEAN_10000382	196	504	0.7987	38.89	35.64
2070-D2	149	36	146	+	Pm_GLEAN_10019569	1891	2196	0.745	72.02	37.62
2070-D20	149	15	146	+	Pm_GLEAN_10017073	2854	3219	0.8859	42.54	31.09
2070-D21	149	19	145	+	Pm_GLEAN_10021524	943	1341	0.8523	35.35	34.75
2070-D24	149	26	147	+	Pm_GLEAN_10016769	19	375	0.8188	44.78	32.46
2070-D25	149	26	146	+	Pm_GLEAN_10007316	601	945	0.8121	45.17	33.33
2070-D26	149	25	145	+	Pm_GLEAN_10021526	157	513	0.8121	34.65	33.04
2070-D3	149	15	146	+	Pm_GLEAN_10012737	2848	3213	0.8859	61.63	36.44
2070-D31	149	15	146	+	Pm_GLEAN_10003588	268	657	0.8859	36.09	27.64
2070-D32	149	15	147	+	Pm_GLEAN_10021000	109	492	0.8926	27.86	28
2070-D35	149	14	147	+	Pm_GLEAN_10020997	91	480	0.8993	38.32	25.98
2070-D36	149	15	147	+	Pm_GLEAN_10015652	406	795	0.8926	35.87	26.61
2070-D37	149	21	145	+	Pm_GLEAN_10021209	676	1020	0.8389	54.74	31.58
2070-D4	149	11	115	+	Pm_GLEAN_10015109	5998	6282	0.7047	59.02	38.95
2070-D6	149	22	146	+	Pm_GLEAN_10021695	3754	4107	0.8389	57.25	32.76
2070-D8	149	10	146	+	Pm_GLEAN_10011240	2068	2448	0.9195	52.01	34.15
2070-D9	149	14	146	+	Pm_GLEAN_10012261	7321	7689	0.8926	45.7	33.61
2071-D20	149	25	147	+	Pm_GLEAN_10001506	127	531	0.8255	35.17	30.33
2071-D24	149	3	146	+	Pm_GLEAN_10007316	973	1392	0.9664	40.5	28.26
2071-D25	149	26	145	+	Pm_GLEAN_10000283	400	720	0.8054	37.67	32.08
2071-D27	149	21	107	+	Pm_GLEAN_10021209	3682	3921	0.5839	48.69	33.75
2071-D5	149	13	146	+	Pm_GLEAN_10021695	7564	7950	0.8993	48.15	33.06
2071-D7	149	25	146	+	Pm_GLEAN_10012800	232	570	0.8188	65.7	34.82
2071-D8	149	20	146	+	Pm_GLEAN_10021695	2434	2829	0.8523	49.78	34.15
2072-D1	101	4	83	+	Pm_GLEAN_10012185	16	258	0.7921	51.64	34.62
2072-D2	101	4	88	+	Pm_GLEAN_10004808	127	375	0.8416	39.73	27.71
2075-D1	69	5	55	+	Pm_GLEAN_10021119	100	249	0.7391	39.06	46
2075-D2	69	5	69	+	Pm_GLEAN_10015814	100	294	0.942	53.75	38.46
2077-D1	73	3	70	+	Pm_GLEAN_10019513	76	282	0.9315	69.95	44.12
2077-D2	73	22	68	+	Pm_GLEAN_10000773	130	270	0.6438	59.37	51.06
2079-D2	103	7	69	+	Pm_GLEAN_10017671	97	282	0.6117	46.19	42.62
208-D1	32	1	32	+	Pm_GLEAN_10020520	133	228	1	80.81	100
208-D2	32	1	32	+	Pm_GLEAN_10001840	268	363	1	77.81	96.88
2080-D2	77	8	74	+	Pm_GLEAN_10001094	16	213	0.8701	54.81	40.91
2082-D1	68	1	68	+	Pm_GLEAN_10006550	424	624	1	88.19	52.24
2082-D2	68	1	68	+	Pm_GLEAN_10017669	70	270	1	81.69	44.78
2092-D1	127	4	76	+	Pm_GLEAN_10015511	70	288	0.5748	58.84	43.06
2093-D3	111	3	69	+	Pm_GLEAN_10006817	58	255	0.6036	50.8	45.31
2093-D5	111	5	69	+	Pm_GLEAN_10000078	31	225	0.5856	52.79	41.27
2096-D1	59	1	59	+	Pm_GLEAN_10004561	2179	2355	1	136.35	96.61
2122-D1	19	1	19	+	Pm_GLEAN_10002242	124	180	1	46.83	94.74
2225-D1	43	2	37	+	Pm_GLEAN_10014876	64	171	0.8372	72.62	72.22
2257-D1	130	1	82	+	Pm_GLEAN_10000134	61	300	0.6308	118.81	65
2257-D2	130	29	109	+	Pm_GLEAN_10004835	28	261	0.6231	101.25	56.41
2343-D1	99	1	84	+	Pm_GLEAN_10002217	61	312	0.8485	94.47	44.05
2343-D4	99	5	96	+	Pm_GLEAN_10017158	937	1215	0.9293	48.84	27.17
2343-D5	99	22	95	+	Pm_GLEAN_10000084	310	534	0.7475	43.67	29.73
2343-D6	99	22	96	+	Pm_GLEAN_10007990	565	792	0.7576	44.54	29.33
2343-D7	99	7	82	+	Pm_GLEAN_10001089	322	549	0.7677	39.34	30.26
2388-D11	58	12	55	+	Pm_GLEAN_10003051	151	282	0.7586	60.71	50
2388-D13	58	4	55	+	Pm_GLEAN_10016575	1069	1224	0.8966	50.94	40.38
2388-D15	58	11	55	+	Pm_GLEAN_10022032	913	1047	0.7759	54.04	42.22
2388-D16	58	5	57	+	Pm_GLEAN_10020288	8119	8277	0.9138	48.13	37.74
2388-D17	58	12	55	+	Pm_GLEAN_10008861	2647	2778	0.7586	50.72	43.18
2388-D18	58	12	55	+	Pm_GLEAN_10005491	2692	2823	0.7586	53.21	40.91
2388-D19	58	3	56	+	Pm_GLEAN_10011202	7345	7506	0.931	49.43	33.33
2388-D2	58	5	55	+	Pm_GLEAN_10017543	802	954	0.8793	64.87	49.02
2388-D20	58	12	55	+	Pm_GLEAN_10007594	1906	2037	0.7586	46.73	40.91
2388-D21	58	14	56	+	Pm_GLEAN_10001645	598	726	0.7414	40.46	32.56
2388-D3	58	3	55	+	Pm_GLEAN_10018299	1303	1461	0.9138	63.8	43.4
2388-D4	58	4	57	+	Pm_GLEAN_10013929	673	834	0.931	65.17	46.3
2388-D5	58	11	55	+	Pm_GLEAN_10015103	1258	1392	0.7759	55.04	48.89
2388-D6	58	2	55	+	Pm_GLEAN_10000192	178	339	0.931	58.08	42.59
2388-D7	58	5	55	+	Pm_GLEAN_10008788	412	564	0.8793	53.38	45.1
2388-D8	58	5	55	+	Pm_GLEAN_10014415	1030	1182	0.8793	53.87	45.1
2388-D9	58	5	57	+	Pm_GLEAN_10021636	709	867	0.9138	62.62	41.51
2397-D1	57	2	43	+	Pm_GLEAN_10018280	461	586	0.7368	36.92	40.48
2453-D1	48	1	48	+	Pm_GLEAN_10016295	1	144	1	93.94	81.25
2453-D10	48	4	48	+	Pm_GLEAN_10022559	118	252	0.9375	61.26	55.56
2453-D11	48	1	48	+	Pm_GLEAN_10008560	634	774	1	57.78	53.19
2453-D12	48	1	48	+	Pm_GLEAN_10020206	556	696	1	57.78	53.19
2453-D13	48	4	45	+	Pm_GLEAN_10012931	85	210	0.875	67.85	57.14
2453-D14	48	1	48	+	Pm_GLEAN_10017605	409	549	1	53.28	51.06
2453-D15	48	3	48	+	Pm_GLEAN_10002573	253	387	0.9583	48.37	53.33
2453-D16	48	1	44	+	Pm_GLEAN_10004289	1	129	0.9167	49.89	48.84
2453-D17	48	1	44	+	Pm_GLEAN_10015081	1	129	0.9167	47.39	46.51
2453-D18	48	1	48	+	Pm_GLEAN_10015588	1	144	1	46.98	41.67
2453-D19	48	4	42	+	Pm_GLEAN_10017987	34	150	0.8125	44.99	43.59
2453-D2	48	1	48	+	Pm_GLEAN_10007417	1	144	1	86.95	75
2453-D20	48	1	33	+	Pm_GLEAN_10017044	1	99	0.6875	43.92	57.58
2453-D21	48	1	38	+	Pm_GLEAN_10005639	40	153	0.7917	44.47	50
2453-D22	48	1	48	+	Pm_GLEAN_10001630	1	144	1	40.48	39.58
2453-D23	48	4	45	+	Pm_GLEAN_10016306	25	150	0.875	47.86	42.86
2453-D24	48	1	42	+	Pm_GLEAN_10005254	49	174	0.875	42.7	42.86
2453-D3	48	1	48	+	Pm_GLEAN_10014128	1873	2016	1	72.97	68.75
2453-D4	48	2	48	+	Pm_GLEAN_10017350	247	384	0.9792	67.72	65.22
2453-D5	48	1	48	+	Pm_GLEAN_10006348	1879	2022	1	67.47	62.5
2453-D6	48	1	48	+	Pm_GLEAN_10013234	1	144	1	70.44	56.25
2453-D7	48	1	48	+	Pm_GLEAN_10019831	1558	1698	1	59.78	55.32
2453-D8	48	1	48	+	Pm_GLEAN_10007307	541	681	1	59.28	55.32
2453-D9	48	1	48	+	Pm_GLEAN_10016322	1312	1455	1	61.96	52.08
2478-D1	26	1	26	+	Pm_GLEAN_10013011	193	270	1	73.96	84.62
2517-D1	35	3	32	+	Pm_GLEAN_10019191	1219	1308	0.8571	54.63	63.33
2517-D2	35	7	32	+	Pm_GLEAN_10011608	3187	3264	0.7429	42.65	65.38
2533-D1	40	1	32	+	Pm_GLEAN_10011645	4	99	0.8	64.84	87.5
2533-D2	40	2	32	+	Pm_GLEAN_10008252	7	99	0.775	48.09	67.74
2534-D1	124	9	124	+	Pm_GLEAN_10006470	100	441	0.9355	105.45	44.25
2534-D2	124	2	99	+	Pm_GLEAN_10018272	73	387	0.7903	77.78	42.86
2534-D3	124	19	118	+	Pm_GLEAN_10018271	139	459	0.8065	71.2	39.8
2534-D4	124	19	118	+	Pm_GLEAN_10008440	127	447	0.8065	70.97	35.71
2534-D5	124	21	99	+	Pm_GLEAN_10008658	1756	1995	0.6371	71.14	39.24
2595-D1	17	1	17	+	Pm_GLEAN_10013132	565	615	1	42.8	88.24
2634-D1	87	3	65	+	Pm_GLEAN_10006818	91	300	0.7241	67.7	44.44
2636-D1	78	1	72	+	Pm_GLEAN_10014922	61	273	0.9231	87.82	55.71
2705-D1	42	1	42	+	Pm_GLEAN_10016632	100	228	1	44.5	54.76
2705-D2	42	1	42	+	Pm_GLEAN_10012566	100	228	1	40.51	47.62
294-D1	44	1	44	+	Pm_GLEAN_10008343	1762	1899	1	52.65	50
400-D1	36	1	36	+	Pm_GLEAN_10010975	433	540	1	80.21	83.33
481-D1	31	1	30	+	Pm_GLEAN_10014441	388	483	0.9677	43.44	63.33
489-D1	51	1	51	+	Pm_GLEAN_10017047	4	156	1	117.92	98.04
489-D10	51	7	51	+	Pm_GLEAN_10009358	13	147	0.8824	51.93	48.89
489-D2	51	1	51	+	Pm_GLEAN_10005709	4	156	1	115.92	96.08
489-D3	51	1	51	+	Pm_GLEAN_10008775	4	156	1	115.92	96.08
489-D4	51	1	51	+	Pm_GLEAN_10008058	4	156	1	113.92	94.12
489-D5	51	1	51	+	Pm_GLEAN_10010822	4	156	1	109.43	92.16
489-D6	51	1	51	+	Pm_GLEAN_10002792	163	315	1	98.44	84.31
489-D7	51	1	51	+	Pm_GLEAN_10021250	5803	5961	1	70.55	66.67
489-D8	51	4	50	+	Pm_GLEAN_10017340	97	240	0.9216	62.67	65.96
489-D9	51	4	50	+	Pm_GLEAN_10006665	130	273	0.9216	58.68	61.7
690-D1	79	2	60	-	Pm_GLEAN_10011713	335	511	0.7468	45.89	38.98
