# Supplementary material for: High-Throughput Identification of Antimicrobial Peptides from Amphibious Mudskippers
Source: Mar Drugs. 2017 Nov 22;15(11):364. doi: 10.3390/md15110364 (PMC5706053; doi:10.3390/md15110364)
Supplement: Supplementary file 1 [file marinedrugs-15-00364-s001.zip › Supplementary/Table S3.xlsx]

## Sheet: pmB
#GeneID	originalLength	predict_bg	predict_ed	strand	chr	chr_bg	chr_ed	alignRate	score	identity
1340-D1	78	4	78	-	comp79253_c0_seq1	1012	1242	0.9615	45.06	34.67
1372-D1	77	2	76	-	comp64901_c0_seq1	833	1057	0.974	142.78	65.33
1374-D2	83	10	76	-	comp121920_c0_seq1	120	323	0.8072	55.43	38.81
140-D1	84	2	82	+	comp83309_c0_seq1	128	370	0.9643	91.55	49.38
140-D2	84	2	82	-	comp83500_c0_seq1	75	317	0.9643	92.54	48.15
1474-D1	36	1	36	-	comp35613_c0_seq1	361	468	1	83.58	86.11
1474-D3	36	1	36	-	comp41898_c0_seq1	175	282	1	66.59	69.44
1474-D4	36	1	36	-	comp34296_c0_seq1	137	244	1	60.58	61.11
1476-D1	37	1	37	-	comp69643_c0_seq1	239	349	1	66.53	75.68
1476-D2	37	2	37	-	comp60725_c0_seq1	373	480	0.973	65.72	75
1477-D1	28	1	27	-	comp78515_c1_seq1	152	232	0.9643	58.71	81.48
1477-D2	28	1	27	+	comp79843_c1_seq3	537	617	0.9643	49.72	70.37
1477-D3	28	1	27	+	comp79843_c1_seq1	642	722	0.9643	49.72	70.37
1477-D4	28	1	27	+	comp79843_c1_seq2	537	617	0.9643	49.72	70.37
1477-D5	28	1	27	+	comp79843_c1_seq4	642	722	0.9643	49.72	70.37
1477-D6	28	1	27	-	comp81417_c0_seq3	3205	3285	0.9643	47.72	66.67
1477-D7	28	1	27	-	comp81417_c0_seq1	2614	2694	0.9643	47.72	66.67
1477-D8	28	1	27	-	comp81417_c0_seq4	3205	3285	0.9643	47.72	66.67
1477-D9	28	1	27	-	comp81417_c0_seq2	2614	2694	0.9643	47.72	66.67
1479-D1	52	12	52	+	comp54085_c0_seq1	343	465	0.7885	51.9	56.1
1540-D1	81	7	81	-	comp79253_c0_seq1	1789	2016	0.9259	54.98	28
1575-D1	96	2	91	-	comp50974_c0_seq1	187	441	0.9375	102.85	55.29
1575-D10	96	14	93	-	comp58518_c0_seq2	172	396	0.8333	68.04	45.33
1575-D11	96	2	64	+	comp73541_c0_seq1	32	205	0.6562	66.82	56.9
1575-D12	96	18	91	-	comp78126_c0_seq1	43	255	0.7708	56.2	47.14
1575-D13	96	18	90	+	comp71675_c0_seq3	89	289	0.7604	58.17	47.76
1575-D14	96	6	88	-	comp62030_c0_seq1	42	332	0.8646	36.05	40.74
1575-D15	96	16	68	-	comp665023_c0_seq1	30	161	0.5521	43.96	59.09
1575-D16	96	1	93	-	comp139810_c0_seq1	7	273	0.9688	30.92	34.94
1575-D17	96	37	88	-	comp54615_c0_seq1	439	588	0.5417	67.28	52
1575-D18	96	37	88	-	comp54615_c0_seq2	412	561	0.5417	67.28	52
1575-D19	96	23	92	+	comp82619_c0_seq2	2524	2733	0.7292	47.38	36.23
1575-D2	96	19	78	+	comp79715_c0_seq1	707	871	0.625	69.86	60
1575-D20	96	23	92	+	comp82619_c0_seq3	2524	2733	0.7292	47.38	36.23
1575-D21	96	23	92	+	comp82619_c0_seq4	2524	2733	0.7292	47.38	36.23
1575-D22	96	23	92	+	comp82619_c0_seq5	2524	2733	0.7292	47.38	36.23
1575-D23	96	36	91	-	comp13931_c0_seq1	132	296	0.5833	60.64	43.64
1575-D24	96	36	93	+	comp57217_c2_seq1	4	174	0.6042	59.61	42.11
1575-D25	96	39	90	+	comp71675_c0_seq1	28	177	0.5417	47.2	48
1575-D26	96	39	88	-	comp74315_c0_seq2	48	191	0.5208	52.92	45.83
1575-D27	96	39	91	+	comp70998_c0_seq2	119	259	0.5521	42.86	46.81
1575-D3	96	16	92	-	comp76839_c0_seq1	189	410	0.8021	62.32	52.78
1575-D4	96	18	88	-	comp74315_c0_seq1	48	245	0.7396	75.49	54.55
1575-D5	96	1	93	-	comp77227_c0_seq1	872	1144	0.9688	65.86	38.46
1575-D6	96	1	93	-	comp77227_c0_seq2	872	1144	0.9688	65.86	38.46
1575-D7	96	18	91	+	comp76568_c4_seq1	262	468	0.7708	68.47	49.28
1575-D8	96	18	91	+	comp76568_c4_seq4	262	468	0.7708	68.47	49.28
1575-D9	96	14	93	-	comp58518_c0_seq4	60	284	0.8333	68.04	45.33
1619-D1	33	7	33	-	comp83033_c0_seq1	73	153	0.8182	46.28	66.67
1676-D1	42	1	42	+	comp35493_c0_seq1	1355	1474	1	72.21	90
1676-D2	42	1	42	+	comp35437_c0_seq1	2096	2221	1	80.85	83.33
1701-D1	88	1	66	-	comp39721_c0_seq1	64	261	0.75	63.19	46.97
1702-D1	87	1	65	+	comp67944_c0_seq1	65	238	0.7471	40.16	44.83
2012-D1	32	1	32	+	comp35753_c0_seq1	131	226	1	61.54	87.5
2012-D2	32	3	32	-	comp58430_c0_seq1	1337	1423	0.9375	44.85	75.86
2030-D1	74	1	74	-	comp82814_c0_seq1	225	446	1	175.06	100
2030-D10	74	1	74	+	comp83798_c0_seq1	103	324	1	107.09	58.11
2030-D11	74	1	74	-	comp76045_c0_seq1	735	956	1	69.11	45.95
2030-D12	74	1	72	+	comp82327_c0_seq2	155	376	0.973	58.33	45.83
2030-D13	74	1	72	+	comp82327_c0_seq1	155	376	0.973	58.33	45.83
2030-D14	74	1	74	+	comp82784_c0_seq1	435	653	1	77.87	42.47
2030-D15	74	1	72	-	comp77912_c0_seq2	3443	3655	0.973	56.48	42.25
2030-D16	74	1	72	-	comp77912_c0_seq1	3578	3790	0.973	56.48	42.25
2030-D17	74	1	72	-	comp75405_c1_seq1	576	791	0.973	57.64	38.89
2030-D18	74	1	72	+	comp81432_c0_seq2	269	481	0.973	50.98	39.44
2030-D19	74	1	72	+	comp81432_c0_seq1	269	481	0.973	50.98	39.44
2030-D2	74	1	74	+	comp82846_c0_seq1	83	304	1	175.06	100
2030-D20	74	1	73	-	comp58534_c0_seq1	269	481	0.9865	47.92	38.03
2030-D21	74	1	65	-	comp56774_c0_seq1	1521	1724	0.8784	53.81	40
2030-D22	74	1	71	-	comp106661_c0_seq1	24	236	0.9595	44.67	35.21
2030-D23	74	1	71	+	comp93977_c0_seq1	323	535	0.9595	45.67	35.21
2030-D24	74	2	71	+	comp72700_c0_seq1	61	270	0.9459	48.1	31.43
2030-D25	74	8	74	+	comp67625_c0_seq2	2198	2398	0.9054	44.58	31.34
2030-D26	74	8	74	+	comp67625_c0_seq1	2225	2425	0.9054	44.58	31.34
2030-D3	74	1	73	+	comp79078_c0_seq1	10	228	0.9865	172.58	100
2030-D4	74	26	74	-	comp75458_c0_seq2	103	249	0.6622	116.65	100
2030-D5	74	26	74	-	comp75458_c0_seq1	75	221	0.6622	116.65	100
2030-D7	74	1	49	-	comp67941_c0_seq2	3	149	0.6622	115.97	100
2030-D8	74	3	46	+	comp82819_c0_seq1	2	133	0.5946	103.82	100
2030-D9	74	1	74	+	comp41205_c0_seq1	92	313	1	107.09	58.11
2068-D1	97	2	91	-	comp76084_c1_seq1	42	329	0.9278	93.97	44.44
2070-D1	149	15	146	-	comp80615_c2_seq1	1890	2255	0.8859	61.89	38.98
2070-D10	149	15	146	-	comp79956_c1_seq1	185	550	0.8859	42.54	31.09
2070-D14	149	34	148	+	comp20986_c0_seq1	16	339	0.7718	40.26	35.24
2070-D2	149	15	146	-	comp81883_c0_seq1	807	1172	0.8859	61.63	36.44
2070-D3	149	10	146	+	comp81345_c0_seq1	2926	3306	0.9195	52.01	34.15
2070-D4	149	14	146	-	comp107151_c0_seq1	110	478	0.8926	46.14	35.04
2070-D5	149	2	147	+	comp76181_c0_seq1	977	1402	0.9799	38.07	28.68
2070-D6	149	21	145	-	comp79034_c0_seq1	3709	4053	0.8389	54.74	31.58
2070-D7	149	26	146	+	comp80253_c1_seq6	895	1239	0.8121	45.17	33.33
2070-D8	149	26	146	+	comp80253_c1_seq4	895	1239	0.8121	45.17	33.33
2070-D9	149	26	146	+	comp80253_c1_seq5	895	1239	0.8121	45.17	33.33
2071-D2	149	21	107	-	comp79034_c0_seq1	808	1047	0.5839	48.69	33.75
2071-D5	149	3	146	+	comp80253_c1_seq6	1267	1686	0.9664	40.5	28.26
2071-D6	149	3	146	+	comp80253_c1_seq4	1267	1686	0.9664	40.5	28.26
2071-D7	149	3	146	+	comp80253_c1_seq5	1267	1686	0.9664	40.5	28.26
2072-D1	101	4	83	+	comp37349_c0_seq1	110	352	0.7921	51.64	34.62
2077-D2	73	22	68	-	comp56268_c1_seq2	57	197	0.6438	59.37	51.06
2079-D1	103	7	69	-	comp67331_c0_seq1	418	603	0.6117	46.19	42.62
208-D1	32	1	32	-	comp66341_c0_seq1	93	188	1	80.81	100
208-D2	32	1	17	+	comp36549_c0_seq1	353	403	0.5312	46.65	100
2080-D1	77	7	72	-	comp63946_c0_seq1	192	386	0.8571	65.58	41.54
2080-D2	77	8	65	+	comp35452_c0_seq1	119	289	0.7532	54.58	43.86
2082-D1	68	1	68	+	comp100037_c0_seq1	112	312	1	88.19	52.24
2082-D2	68	1	68	-	comp60949_c3_seq1	244	444	1	81.69	44.78
2088-D1	75	4	46	-	comp196478_c0_seq1	188	316	0.5733	45.79	46.51
2090-D1	69	10	59	-	comp72715_c0_seq1	163	312	0.7246	44.14	34
2091-D3	77	30	75	+	comp30948_c1_seq1	68	205	0.5974	47.87	39.13
2093-D3	111	3	69	+	comp35522_c0_seq1	207	404	0.6036	50.8	45.31
2093-D5	111	5	69	-	comp76278_c1_seq1	140	334	0.5856	52.79	41.27
2095-D1	107	26	104	-	comp78842_c0_seq1	291	503	0.7383	62.71	43.66
2096-D1	59	1	59	-	comp58534_c0_seq1	83	259	1	136.35	96.61
2096-D2	59	7	59	-	comp213267_c0_seq1	45	203	0.8983	127.14	100
2196-D1	37	1	37	-	comp121316_c0_seq1	397	507	1	75.16	83.78
2196-D2	37	1	37	+	comp38350_c0_seq1	153	263	1	60.16	67.57
2225-D1	43	2	42	+	comp63256_c0_seq1	81	203	0.9535	86.01	73.17
2257-D1	130	1	130	+	comp79818_c0_seq1	83	466	1	201.35	65.62
2257-D2	130	2	130	+	comp79818_c0_seq2	100	477	0.9923	182.77	58.73
2257-D3	130	2	130	+	comp79818_c0_seq3	100	477	0.9923	182.77	58.73
2343-D1	99	1	84	+	comp76393_c1_seq1	271	522	0.8485	93.97	44.05
2343-D2	99	1	84	+	comp76393_c1_seq2	271	522	0.8485	93.97	44.05
2343-D3	99	5	84	-	comp82526_c0_seq1	419	658	0.8081	75.24	35
2343-D4	99	18	96	+	comp76517_c0_seq1	218	457	0.798	49.44	30.38
2353-D1	76	1	76	-	comp33202_c0_seq1	14	241	1	159.22	85.53
2353-D2	76	11	68	-	comp35446_c0_seq1	353	526	0.7632	87.91	62.07
2353-D3	76	11	68	-	comp35446_c0_seq2	443	616	0.7632	87.91	62.07
2388-D1	58	3	55	-	comp83709_c0_seq1	362	520	0.9138	63.8	43.4
2388-D13	58	11	55	-	comp33093_c0_seq1	519	653	0.7759	54.04	42.22
2388-D15	58	3	56	-	comp19727_c0_seq1	120	281	0.931	49.43	33.33
2388-D2	58	11	55	-	comp58656_c0_seq3	2670	2804	0.7759	55.04	48.89
2388-D3	58	11	55	-	comp58656_c0_seq1	2706	2840	0.7759	55.04	48.89
2388-D6	58	5	55	-	comp76185_c0_seq2	315	467	0.8793	53.87	45.1
2388-D7	58	2	55	+	comp50502_c0_seq3	481	642	0.931	58.08	40.74
2388-D8	58	12	55	-	comp57935_c0_seq1	668	799	0.7586	60.71	50
2388-D9	58	2	55	+	comp50502_c0_seq1	481	642	0.931	58.08	40.74
2452-D2	71	10	60	-	comp37949_c0_seq1	15	167	0.7183	45.78	35.29
2453-D1	48	1	48	-	comp43648_c0_seq1	40	183	1	93.94	81.25
2453-D10	48	1	48	-	comp77749_c1_seq2	133	273	1	59.78	55.32
2453-D11	48	1	48	+	comp62165_c1_seq1	397	537	1	59.28	55.32
2453-D12	48	1	48	-	comp77749_c1_seq3	133	273	1	59.78	55.32
2453-D13	48	1	48	-	comp79897_c0_seq3	1207	1350	1	61.96	52.08
2453-D14	48	4	48	-	comp35755_c0_seq1	1029	1163	0.9375	61.26	55.56
2453-D15	48	1	48	-	comp80596_c2_seq1	1216	1356	1	57.78	53.19
2453-D16	48	1	48	+	comp78673_c1_seq1	1184	1324	1	57.78	53.19
2453-D17	48	4	45	-	comp74249_c2_seq1	395	520	0.875	67.85	57.14
2453-D18	48	1	48	-	comp78720_c0_seq2	1700	1840	1	53.28	51.06
2453-D19	48	3	48	+	comp51778_c1_seq1	58	192	0.9583	48.37	53.33
2453-D2	48	1	48	-	comp153412_c0_seq1	342	485	1	86.95	75
2453-D20	48	1	44	+	comp57713_c0_seq1	190	318	0.9167	49.89	48.84
2453-D21	48	1	44	+	comp60835_c1_seq1	18	146	0.9167	47.39	46.51
2453-D22	48	1	48	-	comp68539_c0_seq1	256	399	1	46.98	41.67
2453-D23	48	4	42	+	comp214265_c0_seq1	46	162	0.8125	44.99	43.59
2453-D24	48	1	38	-	comp81101_c2_seq8	1977	2090	0.7917	44.47	50
2453-D25	48	1	38	-	comp81101_c2_seq3	2040	2153	0.7917	44.47	50
2453-D26	48	1	38	-	comp81101_c2_seq1	2043	2156	0.7917	44.47	50
2453-D27	48	1	38	-	comp81101_c2_seq7	2106	2219	0.7917	44.47	50
2453-D28	48	1	38	-	comp81101_c2_seq6	2148	2261	0.7917	44.47	50
2453-D29	48	1	38	-	comp81101_c2_seq2	2211	2324	0.7917	44.47	50
2453-D3	48	1	48	-	comp82122_c5_seq57	2114	2257	1	72.97	68.75
2453-D30	48	1	38	-	comp81101_c2_seq5	2214	2327	0.7917	44.47	50
2453-D31	48	1	38	-	comp81101_c2_seq4	2277	2390	0.7917	44.47	50
2453-D32	48	1	33	-	comp101650_c0_seq1	35	133	0.6875	43.92	57.58
2453-D33	48	4	45	-	comp68323_c1_seq1	291	416	0.875	47.86	42.86
2453-D4	48	1	48	-	comp82122_c5_seq27	1914	2057	1	72.97	68.75
2453-D5	48	1	48	-	comp82122_c5_seq44	1658	1801	1	72.97	68.75
2453-D6	48	2	48	+	comp62505_c0_seq1	67	204	0.9792	67.72	65.22
2453-D7	48	1	48	-	comp79223_c2_seq1	1266	1409	1	67.47	62.5
2453-D8	48	1	48	+	comp54307_c0_seq1	125	268	1	70.44	56.25
2453-D9	48	1	48	-	comp77749_c1_seq1	133	273	1	59.78	55.32
2478-D1	26	1	23	-	comp39721_c0_seq1	1	69	0.8846	64.65	82.61
2533-D1	40	1	38	+	comp83136_c0_seq1	64	177	0.95	76.96	86.84
2533-D2	40	1	38	+	comp82771_c0_seq1	132	245	0.95	77.96	86.84
2533-D3	40	1	40	+	comp67019_c0_seq1	167	286	1	76.78	77.5
2533-D4	40	1	39	-	comp216773_c0_seq1	65	181	0.975	72.66	76.92
2533-D5	40	2	39	-	comp107309_c0_seq1	235	348	0.95	60.9	71.05
2634-D1	87	3	65	+	comp79059_c0_seq2	95	304	0.7241	67.7	44.44
2634-D2	87	3	65	+	comp79059_c0_seq1	153	362	0.7241	67.7	44.44
2636-D1	78	1	72	+	comp39739_c0_seq1	207	419	0.9231	87.82	55.71
294-D1	44	2	44	+	comp82677_c8_seq1	117	251	0.9773	63.77	58.14
400-D1	36	1	36	-	comp35613_c0_seq2	361	468	1	80.21	83.33
489-D1	51	1	51	-	comp43989_c0_seq1	739	891	1	117.92	98.04
489-D10	51	7	51	-	comp77844_c0_seq1	34	168	0.8824	51.93	48.89
489-D2	51	1	51	+	comp49364_c0_seq1	17	169	1	115.92	96.08
489-D3	51	1	51	-	comp83087_c0_seq1	545	697	1	115.92	96.08
489-D4	51	1	51	-	comp30416_c0_seq1	42	194	1	109.43	92.16
489-D5	51	4	50	+	comp83973_c0_seq1	191	334	0.9216	62.67	65.96
489-D6	51	4	50	+	comp83322_c0_seq1	114	257	0.9216	58.68	61.7
489-D7	51	23	51	-	comp37433_c0_seq1	34	120	0.5686	68.9	96.55
489-D8	51	1	28	+	comp37433_c1_seq1	130	213	0.549	60.42	92.86
489-D9	51	7	51	-	comp67026_c0_seq1	1001	1135	0.8824	53.94	51.11
612-D1	60	1	60	-	comp60636_c0_seq1	173	352	1	143.77	100
745-D1	40	4	33	-	comp147441_c0_seq1	340	429	0.75	50.73	66.67
857-D1	21	2	21	+	comp105432_c0_seq1	118	177	0.9524	46.26	95

## Sheet: pmG
#GeneID	originalLength	predict_bg	predict_ed	strand	chr	chr_bg	chr_ed	alignRate	score	identity
1245-D1	90	20	87	-	comp50500_c1_seq1	2	205	0.7556	96.52	57.35
1340-D1	78	4	78	+	comp64331_c0_seq1	1081	1311	0.9615	45.06	34.67
1341-D1	84	5	76	+	comp52366_c1_seq2	30	248	0.8571	45.66	36.62
1372-D1	77	2	76	-	comp53495_c0_seq1	1035	1259	0.974	142.78	65.33
1374-D2	83	10	76	+	comp39635_c1_seq1	14	217	0.8072	55.43	38.81
1374-D3	83	17	66	-	comp63397_c0_seq2	67	216	0.6024	53.01	46
1374-D4	83	17	66	-	comp63397_c0_seq3	265	414	0.6024	53.01	46
1374-D6	83	17	64	-	comp63397_c0_seq1	3	146	0.5783	47.87	45.83
140-D1	84	2	82	+	comp69693_c0_seq1	100	342	0.9643	91.55	49.38
140-D2	84	2	82	-	comp68419_c0_seq1	129	371	0.9643	92.54	48.15
1474-D1	36	1	36	-	comp27597_c0_seq1	287	394	1	83.58	86.11
1474-D2	36	1	36	+	comp33829_c0_seq1	158	265	1	66.59	69.44
1474-D3	36	1	36	-	comp29721_c0_seq1	147	254	1	60.58	61.11
1474-D4	36	1	36	-	comp29721_c0_seq2	147	254	1	60.58	61.11
1476-D1	37	1	37	+	comp309094_c0_seq1	293	403	1	66.53	75.68
1477-D1	28	1	27	-	comp160440_c0_seq1	246	326	0.9643	47.72	66.67
1479-D1	52	12	52	+	comp56981_c0_seq1	345	467	0.7885	51.9	56.1
1522-D1	47	2	47	+	comp64266_c1_seq2	713	844	0.9787	45.33	50
1540-D1	81	7	81	+	comp64331_c0_seq1	307	534	0.9259	54.98	28
1575-D1	96	19	93	-	comp173182_c0_seq1	22	231	0.7812	78.81	52.86
1575-D10	96	2	93	-	comp66194_c0_seq6	683	949	0.9583	74.59	47.13
1575-D11	96	2	92	-	comp66194_c0_seq15	81	344	0.9479	74.21	47.67
1575-D12	96	2	96	-	comp53944_c0_seq1	81	350	0.9896	71.31	43.33
1575-D13	96	16	92	-	comp66424_c0_seq1	189	410	0.8021	62.32	52.78
1575-D14	96	16	92	-	comp66424_c0_seq2	189	410	0.8021	62.32	52.78
1575-D15	96	16	92	-	comp66424_c0_seq3	189	410	0.8021	62.32	52.78
1575-D16	96	1	89	-	comp65974_c1_seq1	1105	1359	0.9271	79.3	43.53
1575-D17	96	1	93	-	comp156141_c0_seq1	493	765	0.9688	65.86	38.46
1575-D18	96	4	89	-	comp52150_c0_seq1	547	789	0.8958	68.28	41.98
1575-D19	96	18	91	+	comp61650_c0_seq1	262	468	0.7708	68.47	49.28
1575-D2	96	1	87	+	comp68602_c0_seq1	671	913	0.9062	77.13	53.75
1575-D20	96	4	88	-	comp65430_c0_seq1	315	557	0.8854	65.52	41.98
1575-D21	96	1	91	+	comp67857_c1_seq1	578	835	0.9479	46.31	38.55
1575-D22	96	1	91	+	comp67857_c1_seq3	656	913	0.9479	46.31	38.55
1575-D23	96	14	93	-	comp245205_c0_seq1	122	346	0.8333	68.04	45.33
1575-D24	96	18	80	+	comp19577_c0_seq1	150	323	0.6562	67.13	56.9
1575-D25	96	11	89	-	comp28930_c0_seq1	185	406	0.8229	62.46	44.59
1575-D26	96	1	88	-	comp63018_c0_seq2	185	433	0.9167	62.81	39.76
1575-D27	96	1	88	-	comp63018_c0_seq1	185	433	0.9167	62.81	39.76
1575-D28	96	15	93	+	comp28274_c0_seq1	156	380	0.8229	54.99	40
1575-D29	96	18	93	-	comp52466_c0_seq1	622	834	0.7917	61.26	46.48
1575-D3	96	2	93	+	comp62137_c0_seq1	636	890	0.9583	73.78	50.59
1575-D30	96	16	68	+	comp68358_c0_seq1	646	783	0.5521	37.92	54.35
1575-D31	96	23	91	-	comp43669_c0_seq1	47	238	0.7188	43.18	45.16
1575-D32	96	17	88	+	comp55693_c1_seq1	614	814	0.75	52.19	44.78
1575-D33	96	17	87	-	comp64468_c0_seq1	175	372	0.7396	50.31	43.94
1575-D34	96	18	91	+	comp67857_c1_seq5	53	253	0.7708	40.34	42.42
1575-D4	96	2	93	-	comp66194_c0_seq16	683	949	0.9583	74.59	47.13
1575-D5	96	2	93	-	comp66194_c0_seq10	683	949	0.9583	74.59	47.13
1575-D6	96	2	93	-	comp66194_c0_seq13	683	949	0.9583	74.59	47.13
1575-D7	96	2	92	-	comp66194_c0_seq9	81	344	0.9479	74.21	47.67
1575-D8	96	2	92	-	comp66194_c0_seq11	81	344	0.9479	74.21	47.67
1575-D9	96	2	92	-	comp66194_c0_seq14	81	344	0.9479	74.21	47.67
1619-D1	33	7	33	-	comp68209_c0_seq1	91	171	0.8182	46.28	66.67
1676-D1	42	1	42	+	comp59412_c2_seq3	1937	2056	1	72.21	90
1676-D2	42	1	42	+	comp59412_c2_seq1	984	1103	1	72.21	90
1676-D3	42	1	42	+	comp40966_c0_seq1	978	1103	1	80.85	83.33
1702-D1	87	1	65	-	comp54495_c0_seq1	124	297	0.7471	40.66	44.83
2012-D1	32	1	32	-	comp58824_c0_seq1	1220	1315	1	72.03	93.75
2012-D2	32	1	32	-	comp64813_c0_seq1	223	318	1	61.54	87.5
2012-D4	32	3	32	+	comp60286_c1_seq1	93	179	0.9375	44.85	75.86
2017-D2	31	2	31	+	comp43854_c0_seq1	48	137	0.9677	52.26	76.67
2030-D1	74	1	74	+	comp39957_c0_seq1	52	273	1	175.06	100
2030-D11	74	3	46	+	comp68265_c0_seq1	2	133	0.5946	103.82	100
2030-D12	74	1	74	-	comp54053_c0_seq1	252	473	1	107.09	58.11
2030-D13	74	11	53	-	comp669229_c0_seq1	1	129	0.5811	102.31	100
2030-D14	74	1	74	-	comp40339_c0_seq1	616	837	1	107.09	58.11
2030-D15	74	1	38	+	comp785811_c0_seq1	25	138	0.5135	89.73	100
2030-D16	74	1	74	-	comp54053_c0_seq2	252	449	1	80.08	57.58
2030-D17	74	1	74	+	comp61813_c0_seq2	439	660	1	69.11	45.95
2030-D18	74	1	74	-	comp39945_c0_seq1	112	330	1	77.87	42.47
2030-D19	74	1	72	-	comp60800_c0_seq1	3578	3790	0.973	56.48	42.25
2030-D2	74	1	74	-	comp63136_c0_seq1	210	431	1	175.06	100
2030-D20	74	1	72	-	comp57119_c0_seq1	663	878	0.973	57.64	38.89
2030-D21	74	1	72	-	comp44117_c0_seq1	676	888	0.973	50.98	39.44
2030-D22	74	1	73	-	comp67944_c1_seq1	14049	14261	0.9865	47.92	38.03
2030-D23	74	1	65	-	comp30195_c0_seq1	2402	2605	0.8784	53.81	40
2030-D24	74	1	71	-	comp53569_c0_seq2	46	258	0.9595	44.67	35.21
2030-D25	74	1	71	+	comp60863_c1_seq1	819	1031	0.9595	45.67	35.21
2030-D26	74	23	72	-	comp54310_c0_seq1	186	335	0.6757	55.38	48
2030-D27	74	2	71	+	comp46714_c1_seq1	51	260	0.9459	48.1	31.43
2030-D28	74	8	74	+	comp40351_c0_seq1	2195	2395	0.9054	44.58	31.34
2030-D29	74	1	71	-	comp67726_c7_seq1	541	753	0.9595	44.65	29.58
2030-D3	74	1	74	+	comp105850_c0_seq1	145	366	1	175.06	100
2030-D6	74	1	74	-	comp68236_c0_seq1	406	627	1	175.06	100
2030-D7	74	8	74	-	comp55613_c0_seq1	147	347	0.9054	157.02	98.51
2030-D8	74	1	74	+	comp35943_c0_seq1	55	276	1	175.06	100
2030-D9	74	1	74	+	comp57232_c0_seq1	152	373	1	175.06	100
2069-D1	120	2	114	+	comp63770_c0_seq3	31	378	0.9417	100.29	42.73
2069-D2	120	2	113	+	comp63770_c0_seq1	27	362	0.9333	65.82	37.96
2069-D3	120	2	71	-	comp32786_c0_seq1	1	219	0.5833	55.26	43.28
2070-D1	149	10	146	+	comp60563_c2_seq1	629	1009	0.9195	52.01	34.15
2070-D10	149	6	132	+	comp64913_c0_seq3	291	659	0.8523	36.95	30.51
2070-D11	149	6	132	+	comp64913_c0_seq2	291	659	0.8523	36.95	30.51
2070-D14	149	21	145	-	comp52381_c1_seq1	308	652	0.8389	54.74	31.58
2070-D15	149	15	111	-	comp52381_c3_seq2	788	1054	0.651	40.19	31.46
2070-D16	149	15	111	-	comp52381_c3_seq1	570	836	0.651	40.19	31.46
2070-D17	149	15	146	+	comp58654_c1_seq2	495	884	0.8859	36.09	27.64
2070-D18	149	15	146	+	comp58654_c1_seq4	495	884	0.8859	36.09	27.64
2070-D19	149	15	146	+	comp58654_c1_seq7	495	884	0.8859	36.09	27.64
2070-D21	149	15	147	+	comp44210_c0_seq1	336	725	0.8926	35.87	26.61
2070-D5	149	6	147	+	comp64913_c0_seq1	291	704	0.953	46.1	30.83
2070-D6	149	15	146	+	comp59301_c0_seq1	258	623	0.8859	46.3	31.93
2070-D7	149	2	147	-	comp61883_c0_seq1	111	536	0.9799	38.07	28.68
2070-D8	149	15	146	+	comp59301_c0_seq2	144	509	0.8859	46.3	31.93
2070-D9	149	26	146	-	comp68652_c0_seq1	5089	5433	0.8121	45.17	33.33
2071-D1	149	3	145	-	comp67216_c1_seq8	1351	1755	0.9597	84.7	36.57
2071-D14	149	21	107	-	comp53623_c1_seq1	808	1047	0.5839	48.69	33.75
2071-D2	149	3	145	-	comp67216_c1_seq3	1356	1760	0.9597	84.7	36.57
2071-D3	149	3	145	-	comp67216_c1_seq6	2095	2499	0.9597	84.7	36.57
2071-D4	149	3	146	-	comp68652_c0_seq1	4642	5061	0.9664	40.5	28.26
2072-D1	101	4	83	+	comp28231_c0_seq1	355	597	0.7921	51.64	34.62
2075-D1	69	5	69	+	comp37612_c0_seq1	102	296	0.942	53.75	38.46
2075-D2	69	2	50	+	comp62397_c0_seq1	135	281	0.7101	52.84	44.9
2077-D2	73	22	68	-	comp33297_c0_seq1	132	272	0.6438	59.37	51.06
2079-D1	103	7	69	-	comp58764_c0_seq1	575	760	0.6117	46.19	42.62
208-D1	32	1	32	-	comp39469_c0_seq1	184	279	1	80.81	100
208-D2	32	12	32	-	comp41538_c0_seq1	434	496	0.6562	48.37	95.24
208-D3	32	1	17	+	comp41538_c1_seq1	353	403	0.5312	46.65	100
2080-D1	77	7	72	-	comp62213_c0_seq1	193	387	0.8571	66.59	41.54
2080-D2	77	8	65	+	comp40113_c0_seq1	119	289	0.7532	54.58	43.86
2082-D1	68	1	68	+	comp24319_c0_seq1	142	342	1	88.19	52.24
2082-D2	68	1	68	-	comp40507_c0_seq1	1107	1307	1	81.69	44.78
2088-D1	75	2	61	-	comp52585_c0_seq1	36	212	0.8	54.26	42.37
2090-D1	69	10	59	+	comp52729_c0_seq1	210	359	0.7246	44.14	34
2092-D1	127	4	76	-	comp28316_c0_seq1	432	647	0.5748	58.75	41.67
2093-D4	111	3	69	-	comp39986_c0_seq1	193	390	0.6036	50.8	45.31
2093-D6	111	5	69	+	comp59815_c1_seq1	451	645	0.5856	50.79	41.27
2095-D1	107	26	104	-	comp66496_c0_seq1	365	577	0.7383	66.21	45.07
2095-D2	107	26	104	-	comp66496_c0_seq2	365	577	0.7383	66.21	45.07
2096-D1	59	1	59	-	comp67944_c1_seq1	13863	14039	1	136.35	96.61
2096-D2	59	1	59	-	comp67944_c1_seq2	13863	14039	1	136.35	96.61
2096-D3	59	1	43	-	comp32979_c0_seq1	3	131	0.7288	91.68	90.7
2186-D1	127	6	92	+	comp39550_c0_seq1	29	289	0.685	45.74	35.71
2225-D1	43	2	42	-	comp181043_c0_seq1	76	198	0.9535	86.01	73.17
2257-D1	130	1	130	-	comp66607_c1_seq2	458	841	1	201.35	65.62
2257-D2	130	33	130	-	comp58525_c0_seq1	152	436	0.7538	135.27	57.89
2343-D1	99	1	84	+	comp64706_c1_seq3	157	408	0.8485	93.97	44.05
2343-D10	99	5	96	-	comp65548_c0_seq1	469	747	0.9293	50.34	27.17
2343-D11	99	7	91	+	comp30371_c0_seq1	328	582	0.8586	43.72	29.41
2343-D12	99	18	96	-	comp61994_c0_seq2	447	686	0.798	49.44	30.38
2343-D13	99	18	96	-	comp61994_c0_seq1	447	686	0.798	49.44	30.38
2343-D14	99	22	96	-	comp55762_c0_seq1	383	610	0.7576	42.54	29.33
2343-D2	99	1	84	+	comp64706_c1_seq4	157	408	0.8485	93.97	44.05
2343-D3	99	1	84	+	comp64706_c1_seq1	157	408	0.8485	93.97	44.05
2343-D4	99	1	84	+	comp64706_c1_seq2	157	408	0.8485	93.97	44.05
2343-D5	99	5	92	+	comp44723_c0_seq1	219	485	0.8889	37.35	28.41
2343-D6	99	21	99	-	comp64217_c0_seq1	815	1054	0.798	49.25	35.44
2343-D7	99	5	84	+	comp67202_c1_seq3	188	427	0.8081	73.74	33.75
2343-D8	99	5	81	+	comp67202_c1_seq1	188	418	0.7778	68.31	32.47
2343-D9	99	5	96	-	comp65548_c0_seq2	469	747	0.9293	50.34	27.17
2388-D14	58	5	57	-	comp273948_c0_seq1	42	200	0.9138	48.13	37.74
2388-D16	58	12	55	-	comp61986_c0_seq1	699	830	0.7586	60.71	50
2388-D17	58	3	56	-	comp67056_c1_seq2	678	839	0.931	49.43	33.33
2388-D19	58	19	56	+	comp148636_c0_seq1	15	128	0.6552	47.34	44.74
2388-D3	58	4	57	+	comp28350_c0_seq1	504	665	0.931	65.17	46.3
2388-D4	58	1	55	+	comp64737_c2_seq1	280	444	0.9483	74.55	43.64
2388-D5	58	1	55	+	comp64737_c2_seq2	292	456	0.9483	74.55	43.64
2388-D6	58	11	55	-	comp53635_c0_seq1	2668	2802	0.7759	55.04	48.89
2388-D7	58	2	55	-	comp67786_c1_seq1	396	557	0.931	58.08	40.74
2388-D9	58	5	57	+	comp39609_c0_seq1	680	838	0.9138	62.62	41.51
2452-D3	71	10	60	-	comp69518_c0_seq1	57	209	0.7183	45.78	35.29
2453-D1	48	1	48	-	comp67879_c3_seq1	1106	1249	1	93.94	81.25
2453-D10	48	4	48	-	comp53822_c0_seq1	1142	1276	0.9375	61.26	55.56
2453-D11	48	1	48	-	comp54411_c0_seq1	319	459	1	57.78	53.19
2453-D12	48	1	48	-	comp59996_c0_seq1	1787	1927	1	57.78	53.19
2453-D13	48	4	45	+	comp66352_c0_seq1	201	326	0.875	67.85	57.14
2453-D14	48	1	48	-	comp61701_c2_seq1	846	986	1	53.28	51.06
2453-D15	48	1	48	-	comp61701_c2_seq2	1355	1495	1	53.28	51.06
2453-D16	48	4	42	+	comp40583_c0_seq1	59	175	0.8125	44.99	43.59
2453-D17	48	1	38	-	comp67174_c1_seq2	1980	2093	0.7917	44.47	50
2453-D18	48	1	38	-	comp67174_c1_seq1	2043	2156	0.7917	44.47	50
2453-D19	48	1	38	-	comp67174_c1_seq3	2046	2159	0.7917	44.47	50
2453-D2	48	1	48	-	comp69826_c0_seq1	863	1006	1	86.95	75
2453-D20	48	1	38	-	comp67174_c1_seq8	2109	2222	0.7917	44.47	50
2453-D21	48	1	38	-	comp67174_c1_seq4	2151	2264	0.7917	44.47	50
2453-D22	48	1	38	-	comp67174_c1_seq7	2214	2327	0.7917	44.47	50
2453-D23	48	1	38	-	comp67174_c1_seq6	2217	2330	0.7917	44.47	50
2453-D24	48	1	38	-	comp67174_c1_seq5	2280	2393	0.7917	44.47	50
2453-D25	48	4	45	-	comp68041_c4_seq1	291	416	0.875	47.86	42.86
2453-D26	48	1	42	-	comp66248_c2_seq13	1777	1902	0.875	42.7	42.86
2453-D27	48	1	42	-	comp66248_c2_seq8	1005	1130	0.875	42.7	42.86
2453-D28	48	1	42	-	comp66248_c2_seq1	1457	1582	0.875	42.7	42.86
2453-D29	48	1	42	-	comp66248_c2_seq6	1496	1621	0.875	42.7	42.86
2453-D3	48	1	48	+	comp66857_c3_seq2	2685	2828	1	72.97	68.75
2453-D30	48	1	42	-	comp66248_c2_seq12	3170	3295	0.875	42.7	42.86
2453-D31	48	1	42	-	comp66248_c2_seq5	3209	3334	0.875	42.7	42.86
2453-D32	48	4	38	-	comp66031_c0_seq3	3108	3212	0.7292	42.27	51.43
2453-D4	48	1	48	+	comp66857_c3_seq4	2685	2828	1	72.97	68.75
2453-D5	48	1	48	-	comp66968_c0_seq1	2342	2485	1	67.47	62.5
2453-D6	48	1	48	+	comp53239_c0_seq1	151	294	1	70.44	56.25
2453-D7	48	1	48	+	comp219076_c0_seq1	12	152	1	59.28	55.32
2453-D8	48	1	48	-	comp57651_c0_seq1	133	273	1	59.78	55.32
2453-D9	48	1	48	-	comp66124_c5_seq1	1283	1426	1	61.96	52.08
2517-D1	35	7	32	+	comp143312_c0_seq1	136	213	0.7429	42.65	65.38
2533-D1	40	1	38	+	comp68183_c0_seq1	176	289	0.95	76.96	86.84
2533-D2	40	1	38	+	comp68188_c0_seq1	187	300	0.95	77.96	86.84
2533-D3	40	1	40	-	comp28576_c0_seq1	334	453	1	76.78	77.5
2533-D4	40	2	39	+	comp68257_c0_seq1	116	229	0.95	60.9	71.05
2533-D5	40	1	29	+	comp495296_c0_seq1	63	149	0.725	53.5	79.31
2534-D1	124	9	124	+	comp54323_c1_seq1	241	582	0.9355	105.45	44.25
2634-D1	87	3	65	+	comp66007_c0_seq2	95	304	0.7241	67.7	44.44
2634-D2	87	3	65	+	comp66007_c0_seq1	208	417	0.7241	67.7	44.44
2635-D1	79	1	66	-	comp35963_c0_seq1	16	213	0.8354	59.78	43.94
2636-D1	78	1	72	-	comp68952_c0_seq1	382	594	0.9231	87.82	55.71
2647-D1	68	4	57	+	comp44706_c0_seq1	25	177	0.7941	53.42	47.06
2648-D1	66	7	57	-	comp28495_c0_seq1	59	196	0.7727	55.5	52.17
294-D1	44	2	44	+	comp68048_c0_seq1	116	250	0.9773	63.77	58.14
294-D2	44	13	44	-	comp32260_c0_seq1	60	155	0.7273	53.78	53.12
489-D1	51	1	51	+	comp47427_c0_seq1	93	245	1	117.92	98.04
489-D10	51	1	28	-	comp67954_c3_seq1	1	84	0.549	60.42	92.86
489-D11	51	26	51	-	comp40121_c0_seq2	58	135	0.5098	61.46	96.15
489-D12	51	26	51	-	comp40121_c0_seq1	31	108	0.5098	61.46	96.15
489-D13	51	1	28	-	comp57532_c0_seq1	1	84	0.549	55.92	89.29
489-D14	51	7	51	+	comp107256_c0_seq1	142	276	0.8824	53.94	51.11
489-D15	51	7	51	-	comp62059_c0_seq1	34	168	0.8824	51.93	48.89
489-D2	51	1	51	-	comp34636_c0_seq1	30	182	1	115.92	96.08
489-D3	51	1	51	-	comp67954_c8_seq4	543	695	1	115.92	96.08
489-D4	51	1	44	-	comp547075_c0_seq1	1	132	0.8627	92.55	90.91
489-D5	51	4	50	+	comp28202_c0_seq1	129	272	0.9216	62.67	65.96
489-D6	51	4	50	-	comp68707_c0_seq1	823	966	0.9216	58.68	61.7
489-D7	51	23	51	-	comp67954_c8_seq1	573	659	0.5686	68.9	96.55
489-D8	51	23	51	-	comp67954_c8_seq3	788	874	0.5686	68.9	96.55
489-D9	51	23	51	-	comp67954_c8_seq2	801	887	0.5686	68.9	96.55
492-D1	21	1	21	+	comp40504_c0_seq1	536	598	1	44.94	95.24

## Sheet: pmL
#GeneID	originalLength	predict_bg	predict_ed	strand	chr	chr_bg	chr_ed	alignRate	score	identity
1245-D1	90	1	84	-	comp26528_c0_seq1	1	252	0.9333	80.46	45.78
1340-D1	78	4	78	-	comp58851_c0_seq1	1019	1249	0.9615	45.06	34.67
1374-D3	83	17	66	-	comp24330_c0_seq1	70	219	0.6024	52.01	46
140-D1	84	2	82	-	comp62177_c0_seq1	117	359	0.9643	92.54	48.15
140-D2	84	2	74	+	comp99905_c0_seq1	65	271	0.869	84.23	60.87
1474-D1	36	4	36	+	comp388566_c0_seq1	2	100	0.9167	61.14	69.7
1477-D1	28	1	27	+	comp249403_c0_seq1	60	140	0.9643	47.72	66.67
1479-D1	52	12	52	+	comp38424_c0_seq1	343	465	0.7885	51.9	56.1
1522-D1	47	2	47	-	comp313443_c0_seq1	1	132	0.9787	38.03	50
1540-D1	81	7	81	-	comp58851_c0_seq1	1796	2023	0.9259	54.98	28
1575-D1	96	1	92	-	comp30587_c0_seq1	93	368	0.9583	195.65	77.17
1575-D10	96	2	91	-	comp61097_c2_seq39	234	488	0.9375	93.52	51.76
1575-D11	96	2	91	-	comp61097_c2_seq18	246	500	0.9375	93.52	51.76
1575-D12	96	2	91	-	comp61097_c2_seq10	246	500	0.9375	93.52	51.76
1575-D13	96	2	91	-	comp61097_c2_seq25	258	512	0.9375	93.52	51.76
1575-D14	96	2	91	-	comp61097_c2_seq57	258	512	0.9375	93.52	51.76
1575-D15	96	2	88	-	comp32054_c0_seq1	402	647	0.9062	98.12	54.88
1575-D16	96	2	91	-	comp61097_c2_seq34	234	488	0.9375	93.52	51.76
1575-D17	96	2	91	-	comp61097_c2_seq46	246	500	0.9375	93.52	51.76
1575-D18	96	2	91	-	comp61097_c2_seq28	258	512	0.9375	93.52	51.76
1575-D19	96	2	91	-	comp61097_c2_seq41	234	488	0.9375	93.52	51.76
1575-D2	96	2	91	-	comp61012_c0_seq1	1977	2231	0.9375	102.85	55.29
1575-D20	96	2	91	-	comp61097_c2_seq24	246	500	0.9375	93.52	51.76
1575-D21	96	2	91	-	comp61097_c2_seq20	234	488	0.9375	93.52	51.76
1575-D22	96	2	91	-	comp61097_c2_seq5	258	512	0.9375	93.52	51.76
1575-D23	96	2	91	-	comp61097_c2_seq43	246	500	0.9375	93.52	51.76
1575-D24	96	2	91	-	comp61097_c2_seq26	258	512	0.9375	93.52	51.76
1575-D25	96	2	91	-	comp61097_c2_seq49	246	500	0.9375	93.52	51.76
1575-D26	96	2	91	-	comp61097_c2_seq16	258	512	0.9375	93.52	51.76
1575-D27	96	2	91	-	comp61097_c2_seq56	234	488	0.9375	93.52	51.76
1575-D28	96	2	91	-	comp61097_c2_seq2	246	500	0.9375	93.52	51.76
1575-D29	96	2	91	-	comp61097_c2_seq12	258	512	0.9375	93.52	51.76
1575-D3	96	1	91	+	comp53121_c0_seq1	550	807	0.9479	93.49	52.33
1575-D30	96	2	91	-	comp61097_c2_seq53	246	500	0.9375	93.52	51.76
1575-D31	96	2	91	-	comp61097_c2_seq55	258	512	0.9375	93.52	51.76
1575-D32	96	2	91	-	comp61097_c2_seq30	246	500	0.9375	93.52	51.76
1575-D33	96	2	91	-	comp61097_c2_seq54	258	512	0.9375	93.52	51.76
1575-D34	96	2	91	-	comp61097_c2_seq58	246	500	0.9375	93.52	51.76
1575-D35	96	2	91	-	comp61097_c2_seq33	258	512	0.9375	93.52	51.76
1575-D36	96	2	91	-	comp61097_c2_seq31	234	488	0.9375	93.52	51.76
1575-D37	96	2	91	-	comp61097_c2_seq51	246	500	0.9375	93.52	51.76
1575-D38	96	2	91	-	comp61097_c2_seq27	258	512	0.9375	93.52	51.76
1575-D39	96	2	91	-	comp61097_c2_seq61	246	500	0.9375	93.52	51.76
1575-D4	96	1	91	+	comp53121_c0_seq2	335	592	0.9479	93.49	52.33
1575-D40	96	2	91	-	comp61097_c2_seq42	258	512	0.9375	93.52	51.76
1575-D41	96	19	93	-	comp60143_c0_seq1	76	285	0.7812	79.32	54.29
1575-D42	96	2	90	+	comp62258_c0_seq1	813	1067	0.9271	91.68	50
1575-D43	96	2	94	+	comp30082_c0_seq1	506	757	0.9688	74.57	48.81
1575-D44	96	1	87	-	comp59843_c0_seq12	403	666	0.9062	71.19	47.62
1575-D45	96	1	87	-	comp59843_c0_seq9	403	666	0.9062	71.19	47.62
1575-D46	96	1	87	-	comp59843_c0_seq5	403	666	0.9062	71.19	47.62
1575-D47	96	1	87	-	comp59843_c0_seq6	403	666	0.9062	71.19	47.62
1575-D48	96	2	88	-	comp50607_c0_seq3	593	838	0.9062	92	47.56
1575-D49	96	2	88	-	comp50607_c0_seq2	539	784	0.9062	92	47.56
1575-D5	96	2	91	-	comp61097_c2_seq4	234	488	0.9375	93.52	51.76
1575-D50	96	2	88	-	comp50607_c0_seq1	512	757	0.9062	92	47.56
1575-D51	96	16	92	+	comp51841_c1_seq1	888	1109	0.8021	62.32	52.78
1575-D52	96	1	93	-	comp30850_c0_seq2	60	323	0.9688	74.58	43.18
1575-D53	96	3	91	-	comp61704_c0_seq1	86	325	0.9271	69.24	47.5
1575-D54	96	2	95	-	comp36741_c0_seq1	222	488	0.9792	84.49	39.33
1575-D55	96	1	91	+	comp61379_c1_seq4	571	834	0.9479	46.31	39.76
1575-D56	96	2	94	+	comp57561_c0_seq1	534	809	0.9688	40.58	37.5
1575-D57	96	18	87	-	comp57266_c0_seq3	729	923	0.7292	66.54	49.23
1575-D58	96	3	91	+	comp60655_c0_seq3	2319	2576	0.9271	58	39.29
1575-D59	96	3	91	+	comp60655_c0_seq1	2354	2611	0.9271	58	39.29
1575-D6	96	2	91	-	comp61097_c2_seq60	246	500	0.9375	93.52	51.76
1575-D60	96	3	91	+	comp60655_c0_seq2	2361	2618	0.9271	58	39.29
1575-D61	96	2	91	+	comp29983_c0_seq1	547	798	0.9375	44.96	39.76
1575-D62	96	11	89	-	comp27986_c0_seq1	146	367	0.8229	62.46	44.59
1575-D63	96	2	91	+	comp30604_c0_seq1	535	783	0.9375	56.36	39.76
1575-D64	96	1	94	-	comp35536_c0_seq1	96	350	0.9792	49.26	36.47
1575-D65	96	17	88	-	comp61346_c0_seq3	132	335	0.75	50.6	44.12
1575-D66	96	1	91	+	comp61249_c0_seq3	92	352	0.9479	40.64	36.47
1575-D67	96	1	91	+	comp61249_c0_seq2	1378	1638	0.9479	40.64	36.47
1575-D68	96	36	91	-	comp59778_c0_seq1	368	529	0.5833	54.09	46.3
1575-D69	96	1	87	+	comp61379_c1_seq10	325	576	0.9062	37.71	36.71
1575-D7	96	2	91	-	comp61097_c2_seq29	246	500	0.9375	93.52	51.76
1575-D70	96	3	91	+	comp21029_c0_seq1	365	604	0.9271	50.28	36.25
1575-D71	96	17	87	-	comp58113_c0_seq1	178	375	0.7396	50.31	43.94
1575-D72	96	17	87	-	comp58113_c0_seq2	178	375	0.7396	50.31	43.94
1575-D73	96	2	91	-	comp64695_c0_seq1	115	378	0.9375	39.32	34.52
1575-D74	96	2	64	+	comp56922_c1_seq1	490	651	0.6562	46.37	55.56
1575-D75	96	2	68	+	comp48628_c1_seq1	108	302	0.6979	55.72	41.54
1575-D76	96	36	89	-	comp206757_c0_seq1	94	249	0.5625	62.35	50
1575-D77	96	18	73	+	comp280051_c0_seq1	24	179	0.5833	48.41	48.08
1575-D78	96	39	87	-	comp59843_c0_seq1	403	555	0.5104	51.07	48.98
1575-D79	96	39	87	-	comp59843_c0_seq4	403	555	0.5104	51.07	48.98
1575-D8	96	2	91	-	comp61097_c2_seq48	258	512	0.9375	93.52	51.76
1575-D9	96	2	91	-	comp61097_c2_seq40	258	512	0.9375	93.52	51.76
1619-D1	33	7	33	+	comp61598_c0_seq1	518	598	0.8182	46.28	66.67
1676-D1	42	1	42	+	comp31110_c0_seq1	992	1117	1	80.85	83.33
1676-D2	42	8	42	-	comp48912_c3_seq1	512	613	0.8333	72.18	97.06
1702-D1	87	1	65	-	comp58296_c0_seq1	235	408	0.7471	40.66	44.83
1702-D2	87	1	65	-	comp58296_c0_seq2	1848	2021	0.7471	40.66	44.83
2012-D1	32	1	32	-	comp31718_c0_seq1	1161	1256	1	72.03	93.75
2012-D2	32	1	32	-	comp57823_c1_seq1	223	318	1	61.54	87.5
2030-D1	74	1	74	+	comp37226_c0_seq1	56	277	1	175.06	100
2030-D10	74	26	66	-	comp47677_c0_seq2	2	124	0.5541	96.57	97.56
2030-D11	74	1	74	-	comp56618_c0_seq2	521	718	1	80.08	57.58
2030-D12	74	29	66	-	comp47677_c0_seq1	2	115	0.5135	90.6	97.37
2030-D13	74	1	74	-	comp37176_c0_seq1	112	330	1	77.87	42.47
2030-D14	74	1	72	-	comp60975_c4_seq12	578	790	0.973	56.48	42.25
2030-D15	74	1	72	-	comp60975_c4_seq18	2725	2937	0.973	56.48	42.25
2030-D16	74	1	72	-	comp60975_c4_seq5	2860	3072	0.973	56.48	42.25
2030-D17	74	1	72	-	comp60975_c4_seq19	3646	3858	0.973	56.48	42.25
2030-D18	74	1	72	-	comp60975_c4_seq6	3781	3993	0.973	56.48	42.25
2030-D19	74	1	72	-	comp60975_c4_seq8	3861	4073	0.973	56.48	42.25
2030-D2	74	1	74	+	comp59063_c0_seq1	34	255	1	175.06	100
2030-D20	74	1	72	-	comp60975_c4_seq15	3996	4208	0.973	56.48	42.25
2030-D21	74	1	72	-	comp60975_c4_seq21	4428	4640	0.973	56.48	42.25
2030-D22	74	1	72	-	comp60975_c4_seq10	4563	4775	0.973	56.48	42.25
2030-D23	74	1	72	-	comp57579_c0_seq1	576	791	0.973	57.64	38.89
2030-D24	74	1	72	-	comp57030_c4_seq1	262	474	0.973	50.98	39.44
2030-D25	74	1	73	-	comp30638_c0_seq1	269	481	0.9865	47.92	38.03
2030-D26	74	1	65	-	comp37311_c0_seq1	1525	1728	0.8784	53.81	40
2030-D27	74	23	72	+	comp55715_c0_seq2	197	346	0.6757	48.38	36
2030-D28	74	1	71	-	comp35752_c0_seq1	168	380	0.9595	45.67	35.21
2030-D29	74	2	71	+	comp192861_c0_seq1	12	221	0.9459	48.1	31.43
2030-D3	74	1	74	-	comp30581_c0_seq1	309	530	1	175.06	100
2030-D30	74	1	71	-	comp44824_c1_seq1	217	429	0.9595	44.65	29.58
2030-D31	74	8	74	+	comp31246_c0_seq1	2197	2397	0.9054	44.58	31.34
2030-D5	74	27	74	+	comp39015_c0_seq2	2	145	0.6486	114.68	100
2030-D6	74	3	46	+	comp61701_c0_seq1	2	133	0.5946	103.82	100
2030-D7	74	1	74	-	comp56618_c0_seq1	521	742	1	107.09	58.11
2030-D8	74	1	74	+	comp38192_c0_seq1	91	312	1	107.09	58.11
2030-D9	74	1	43	-	comp327373_c0_seq1	1	129	0.5811	96.35	95.35
2033-D1	92	3	83	-	comp331016_c0_seq1	3	239	0.8804	87.11	43.04
2068-D1	97	15	91	-	comp48248_c0_seq1	19	255	0.7938	87.09	44.16
2070-D1	149	2	147	+	comp50457_c0_seq1	977	1402	0.9799	38.07	28.68
2070-D10	149	15	146	-	comp37522_c0_seq2	799	1188	0.8859	36.09	27.64
2070-D12	149	8	83	-	comp46126_c0_seq1	1	216	0.5101	38.14	37.5
2070-D2	149	21	145	-	comp55632_c0_seq1	557	901	0.8389	54.74	31.58
2070-D5	149	26	146	+	comp50765_c1_seq4	855	1199	0.8121	45.17	33.33
2070-D6	149	26	146	+	comp50765_c1_seq3	855	1199	0.8121	45.17	33.33
2070-D9	149	15	146	-	comp37522_c0_seq1	289	678	0.8859	36.09	27.64
2071-D10	149	21	107	+	comp55632_c1_seq1	2115	2354	0.5839	48.69	33.75
2071-D4	149	8	103	+	comp57108_c1_seq1	237	506	0.6443	34.6	28.89
2071-D5	149	8	103	+	comp57108_c1_seq2	342	611	0.6443	34.6	28.89
2071-D6	149	3	146	+	comp50765_c1_seq4	1227	1646	0.9664	40.5	28.26
2071-D7	149	3	146	+	comp50765_c1_seq3	1227	1646	0.9664	40.5	28.26
2072-D1	101	4	83	+	comp30024_c0_seq1	91	333	0.7921	51.64	34.62
2075-D1	69	2	50	+	comp36887_c0_seq1	130	276	0.7101	52.84	44.9
2076-D1	73	2	69	-	comp54714_c0_seq1	196	402	0.9315	66.59	45.59
2077-D2	73	22	68	-	comp23695_c0_seq1	133	273	0.6438	59.37	51.06
2079-D1	103	7	69	-	comp54209_c0_seq2	423	608	0.6117	46.19	42.62
2079-D2	103	7	69	-	comp54209_c0_seq1	789	974	0.6117	46.19	42.62
208-D1	32	1	32	-	comp32050_c0_seq1	92	187	1	80.81	100
208-D2	32	12	32	-	comp50374_c0_seq1	320	382	0.6562	48.37	95.24
208-D3	32	1	17	-	comp50374_c1_seq1	1	51	0.5312	46.65	100
2080-D2	77	8	65	+	comp61328_c2_seq1	97	267	0.7532	54.58	43.86
2082-D1	68	1	68	-	comp54901_c0_seq1	474	674	1	81.69	44.78
2082-D2	68	3	60	-	comp43565_c0_seq1	1	171	0.8529	69.49	49.12
2090-D1	69	10	59	-	comp55089_c0_seq1	125	274	0.7246	43.64	34
2092-D1	127	4	76	-	comp36835_c0_seq1	391	606	0.5748	58.75	41.67
2093-D4	111	3	69	-	comp30545_c0_seq1	188	385	0.6036	50.8	45.31
2093-D6	111	5	69	-	comp57063_c1_seq1	152	346	0.5856	50.51	41.27
2096-D1	59	1	59	-	comp30638_c0_seq1	83	259	1	136.35	96.61
2122-D1	19	1	19	-	comp63297_c0_seq1	200	256	1	46.83	94.74
2257-D1	130	1	130	-	comp59403_c0_seq1	367	750	1	201.35	65.62
2257-D2	130	26	130	-	comp49639_c1_seq2	152	457	0.8077	148.76	57.84
2343-D1	99	1	84	-	comp59281_c0_seq3	386	637	0.8485	93.97	44.05
2343-D2	99	1	84	-	comp59281_c0_seq4	408	659	0.8485	93.97	44.05
2343-D3	99	1	84	-	comp59281_c0_seq2	430	681	0.8485	93.97	44.05
2343-D4	99	5	84	+	comp61288_c8_seq3	200	439	0.8081	73.74	33.75
2343-D5	99	18	96	+	comp60273_c0_seq1	474	713	0.798	49.44	30.38
2343-D6	99	18	96	+	comp60273_c0_seq2	474	713	0.798	49.44	30.38
2388-D1	58	5	55	-	comp49582_c0_seq2	2451	2603	0.8793	64.87	49.02
2388-D13	58	12	55	-	comp54484_c0_seq1	629	760	0.7586	60.71	50
2388-D14	58	3	56	-	comp61393_c3_seq1	644	805	0.931	49.43	33.33
2388-D3	58	1	55	-	comp54645_c2_seq1	248	412	0.9483	74.55	43.64
2388-D5	58	1	55	-	comp54645_c2_seq2	248	412	0.9483	74.55	43.64
2388-D6	58	11	55	-	comp59578_c0_seq1	2342	2476	0.7759	55.04	48.89
2388-D8	58	5	57	+	comp138047_c0_seq1	530	688	0.9138	62.62	41.51
2388-D9	58	2	55	-	comp49901_c0_seq1	602	763	0.931	58.08	40.74
2452-D1	71	10	60	-	comp65841_c0_seq1	16	168	0.7183	45.78	35.29
2453-D1	48	1	48	-	comp57710_c2_seq2	1022	1165	1	93.94	81.25
2453-D10	48	4	48	-	comp50315_c1_seq1	1028	1162	0.9375	61.26	55.56
2453-D11	48	1	48	-	comp58463_c0_seq2	1786	1926	1	57.78	53.19
2453-D12	48	1	48	-	comp29230_c0_seq1	82	222	1	53.28	51.06
2453-D13	48	1	48	-	comp29230_c0_seq2	60	200	1	53.28	51.06
2453-D14	48	1	40	-	comp42292_c1_seq1	12	131	0.8333	54.09	52.5
2453-D15	48	6	40	-	comp222671_c0_seq1	4	108	0.7292	51.44	60
2453-D16	48	4	42	-	comp28770_c0_seq1	270	386	0.8125	44.99	43.59
2453-D17	48	1	38	+	comp59898_c1_seq1	12	125	0.7917	44.47	50
2453-D18	48	1	38	+	comp59898_c1_seq4	12	125	0.7917	44.47	50
2453-D19	48	1	38	+	comp59898_c1_seq6	12	125	0.7917	44.47	50
2453-D2	48	1	48	-	comp134347_c0_seq1	313	456	1	86.95	75
2453-D20	48	1	38	+	comp59898_c1_seq2	12	125	0.7917	44.47	50
2453-D21	48	1	38	+	comp59898_c1_seq5	12	125	0.7917	44.47	50
2453-D22	48	14	45	+	comp124501_c0_seq1	1	96	0.6667	50.5	56.25
2453-D23	48	4	45	-	comp54972_c1_seq1	291	416	0.875	47.86	42.86
2453-D24	48	1	42	-	comp53472_c1_seq1	129	254	0.875	42.7	42.86
2453-D25	48	4	38	-	comp57087_c2_seq1	1022	1126	0.7292	42.27	51.43
2453-D26	48	4	38	-	comp57087_c2_seq2	1067	1171	0.7292	42.27	51.43
2453-D3	48	1	48	+	comp60729_c1_seq2	2303	2446	1	72.97	68.75
2453-D4	48	1	48	+	comp60729_c1_seq3	2303	2446	1	72.97	68.75
2453-D5	48	1	38	-	comp57710_c2_seq1	208	321	0.7917	75.45	81.58
2453-D6	48	1	48	-	comp60693_c0_seq1	2335	2478	1	67.47	62.5
2453-D7	48	1	48	+	comp276926_c0_seq1	121	264	1	70.44	56.25
2453-D8	48	1	48	-	comp206940_c0_seq1	70	210	1	57.78	53.19
2453-D9	48	1	48	-	comp57529_c0_seq4	1281	1424	1	61.96	52.08
2478-D1	26	1	26	-	comp30429_c0_seq1	139	216	1	73.96	84.62
2480-D1	46	1	44	-	comp59217_c0_seq2	934	1065	0.9565	93.47	79.55
2517-D1	35	3	32	-	comp58231_c0_seq1	211	300	0.8571	52.13	60
2533-D1	40	1	38	+	comp61798_c0_seq1	80	193	0.95	76.96	86.84
2533-D2	40	1	38	-	comp61601_c0_seq1	791	904	0.95	77.96	86.84
2533-D3	40	2	39	-	comp95545_c0_seq1	244	357	0.95	60.9	71.05
2534-D1	124	2	99	-	comp74130_c0_seq1	75	389	0.7903	77.78	42.86
2534-D2	124	19	118	-	comp66321_c0_seq1	59	379	0.8065	70.97	35.71
2595-D1	17	1	17	-	comp61023_c5_seq14	1593	1643	1	42.8	88.24
2634-D1	87	3	65	+	comp59339_c0_seq1	113	322	0.7241	67.7	44.44
2634-D2	87	3	65	+	comp59339_c0_seq2	174	383	0.7241	67.7	44.44
2635-D1	79	1	66	-	comp22377_c0_seq1	18	215	0.8354	59.78	43.94
2636-D1	78	1	72	+	comp29947_c1_seq1	227	439	0.9231	87.82	55.71
294-D1	44	2	44	-	comp61146_c8_seq22	1812	1946	0.9773	63.77	58.14
489-D1	51	1	51	-	comp61255_c1_seq10	299	451	1	117.92	98.04
489-D10	51	21	51	-	comp61255_c1_seq14	299	391	0.6078	73.33	96.77
489-D11	51	21	51	-	comp61255_c1_seq1	606	698	0.6078	73.33	96.77
489-D12	51	4	50	+	comp30124_c0_seq1	101	244	0.9216	58.68	61.7
489-D13	51	1	28	-	comp101303_c0_seq1	1	84	0.549	60.42	92.86
489-D14	51	7	51	+	comp38329_c0_seq3	142	276	0.8824	53.94	51.11
489-D15	51	7	51	+	comp38329_c0_seq1	142	276	0.8824	53.94	51.11
489-D16	51	7	51	-	comp38358_c0_seq1	34	168	0.8824	51.93	48.89
489-D2	51	1	51	-	comp61255_c1_seq2	606	758	1	117.92	98.04
489-D3	51	1	51	-	comp61255_c1_seq13	738	890	1	117.92	98.04
489-D4	51	1	51	-	comp61255_c1_seq6	540	692	1	115.92	96.08
489-D5	51	1	51	-	comp61255_c1_seq5	72	224	1	109.43	92.16
489-D6	51	1	51	-	comp61255_c1_seq8	25	177	1	109.43	92.16
489-D7	51	1	51	-	comp61255_c1_seq9	43	195	1	109.43	92.16
489-D8	51	2	51	+	comp246583_c0_seq1	2	151	0.9804	107.66	92
489-D9	51	4	50	+	comp28978_c0_seq1	99	242	0.9216	62.67	65.96
492-D1	21	1	21	-	comp59934_c0_seq11	141	203	1	44.94	95.24
492-D2	21	1	21	-	comp59934_c0_seq15	141	203	1	44.94	95.24
492-D3	21	1	21	-	comp59934_c0_seq14	141	203	1	44.94	95.24
492-D4	21	1	21	-	comp59934_c0_seq13	141	203	1	44.94	95.24
492-D5	21	1	21	-	comp59934_c0_seq6	141	203	1	44.94	95.24
745-D1	40	4	33	-	comp4163_c0_seq1	32	121	0.75	50.73	66.67

## Sheet: pmM
#GeneID	originalLength	predict_bg	predict_ed	strand	chr	chr_bg	chr_ed	alignRate	score	identity
1245-D2	90	1	68	-	comp150922_c0_seq1	5	208	0.7556	74.92	47.76
1340-D1	78	4	78	+	comp56767_c0_seq1	1079	1309	0.9615	45.06	34.67
1372-D1	77	2	76	-	comp122678_c0_seq1	56	280	0.974	142.78	65.33
140-D1	84	2	82	+	comp59018_c0_seq1	107	349	0.9643	91.55	49.38
140-D2	84	2	82	-	comp59416_c0_seq1	75	317	0.9643	92.54	48.15
1479-D1	52	12	52	+	comp29381_c0_seq1	255	377	0.7885	51.9	56.1
1522-D1	47	2	47	+	comp56853_c1_seq1	760	891	0.9787	45.33	50
1540-D1	81	7	81	+	comp56767_c0_seq1	299	526	0.9259	54.98	28
1575-D1	96	2	96	+	comp41261_c0_seq1	563	832	0.9896	71.31	43.33
1575-D2	96	16	92	+	comp55260_c0_seq1	995	1216	0.8021	62.32	52.78
1575-D3	96	2	93	-	comp50600_c1_seq1	145	414	0.9583	72.55	38.89
1575-D4	96	1	93	-	comp52204_c1_seq2	9	281	0.9688	65.86	38.46
1575-D5	96	1	93	-	comp52204_c1_seq1	9	281	0.9688	65.86	38.46
1575-D6	96	18	91	-	comp45553_c1_seq1	11	223	0.7708	56.2	47.14
1619-D1	33	7	33	-	comp26027_c0_seq1	91	171	0.8182	46.28	66.67
1676-D1	42	1	42	-	comp25469_c0_seq1	642	761	1	72.21	90
1676-D2	42	1	42	+	comp49914_c0_seq1	969	1094	1	80.85	83.33
1702-D1	87	1	65	-	comp53258_c0_seq1	121	294	0.7471	40.66	44.83
2012-D1	32	1	32	-	comp39250_c0_seq1	1848	1943	1	72.03	93.75
2012-D3	32	1	32	+	comp49980_c1_seq1	59	154	1	59.53	81.25
2012-D4	32	1	32	+	comp55884_c0_seq1	120	215	1	57.54	81.25
2012-D5	32	7	32	+	comp428089_c0_seq1	2	79	0.8125	38.43	65.38
2017-D1	31	3	31	+	comp49980_c1_seq2	63	149	0.9355	64.06	96.55
2030-D1	74	1	74	-	comp26109_c0_seq1	217	438	1	175.06	100
2030-D10	74	1	74	-	comp41061_c0_seq1	574	795	1	107.09	58.11
2030-D11	74	35	74	+	comp182760_c0_seq1	2	121	0.5405	95.15	97.5
2030-D12	74	1	74	-	comp52825_c0_seq1	112	330	1	77.87	42.47
2030-D13	74	1	72	-	comp56024_c1_seq1	2189	2401	0.973	56.48	42.25
2030-D14	74	1	72	+	comp48008_c0_seq1	58	273	0.973	57.64	38.89
2030-D15	74	1	72	+	comp28201_c1_seq1	22	234	0.973	50.98	39.44
2030-D16	74	1	73	-	comp52007_c0_seq2	269	481	0.9865	47.92	38.03
2030-D17	74	1	65	-	comp59001_c0_seq1	2420	2623	0.8784	53.81	40
2030-D18	74	1	71	-	comp25785_c0_seq1	93	305	0.9595	45.67	35.21
2030-D19	74	9	52	+	comp44924_c0_seq1	1	132	0.5946	69.64	54.55
2030-D2	74	1	74	+	comp57004_c0_seq1	34	255	1	175.06	100
2030-D20	74	1	71	-	comp41400_c0_seq1	2029	2241	0.9595	44.65	29.58
2030-D21	74	8	74	-	comp57299_c0_seq1	341	541	0.9054	44.58	31.34
2030-D22	74	10	71	+	comp152933_c0_seq1	1	186	0.8378	44.29	32.26
2030-D3	74	1	74	-	comp26045_c0_seq1	372	593	1	175.06	100
2030-D4	74	11	74	+	comp52499_c0_seq4	2	193	0.8649	151.58	100
2030-D5	74	11	74	+	comp52499_c0_seq5	2	193	0.8649	151.58	100
2030-D6	74	11	74	+	comp52499_c0_seq3	2	193	0.8649	151.58	100
2030-D7	74	1	53	+	comp399903_c0_seq1	18	176	0.7162	120.29	96.23
2030-D8	74	27	74	+	comp52499_c0_seq2	2	145	0.6486	114.68	100
2030-D9	74	3	46	+	comp58711_c0_seq1	2	133	0.5946	103.82	100
2033-D1	92	1	92	-	comp43573_c0_seq1	35	307	1	97.41	43.96
2069-D1	120	2	114	+	comp54601_c0_seq1	35	382	0.9417	100.79	42.73
2070-D1	149	15	146	+	comp52590_c2_seq1	268	633	0.8859	46.3	31.93
2070-D2	149	2	147	-	comp54557_c0_seq1	11	436	0.9799	38.07	28.68
2070-D3	149	15	148	-	comp51252_c0_seq1	4567	4959	0.8993	40.95	26.15
2070-D4	149	6	124	+	comp47557_c0_seq1	137	484	0.7987	33.9	27.68
2071-D3	149	21	107	+	comp39622_c2_seq1	375	614	0.5839	48.69	33.75
2072-D1	101	4	83	-	comp27841_c0_seq1	91	333	0.7921	51.64	34.62
2075-D1	69	2	50	-	comp38762_c0_seq1	2	148	0.7101	51.84	42.86
2077-D1	73	22	68	-	comp47779_c0_seq1	129	269	0.6438	59.37	51.06
2079-D1	103	7	69	-	comp50565_c0_seq2	418	603	0.6117	46.19	42.62
208-D1	32	1	32	+	comp46734_c1_seq1	411	506	1	80.81	100
208-D2	32	1	17	+	comp24858_c0_seq1	175	225	0.5312	46.65	100
2080-D1	77	8	74	-	comp39001_c0_seq4	139	336	0.8701	54.81	40.91
2080-D2	77	8	74	-	comp39001_c0_seq3	238	435	0.8701	54.81	40.91
2080-D3	77	8	65	-	comp39001_c0_seq2	154	324	0.7532	54.58	43.86
2080-D4	77	8	65	-	comp39001_c0_seq1	253	423	0.7532	54.58	43.86
2082-D1	68	1	68	-	comp28930_c0_seq1	392	592	1	88.19	52.24
2082-D2	68	1	68	-	comp64987_c0_seq1	1083	1283	1	81.69	44.78
2083-D1	87	9	75	-	comp40239_c0_seq1	26	226	0.7701	45.04	36.36
2090-D1	69	10	59	+	comp54559_c0_seq1	110	259	0.7246	44.14	34
2091-D4	77	30	75	-	comp46716_c0_seq1	107	244	0.5974	47.87	39.13
2093-D3	111	3	69	-	comp26097_c0_seq1	162	359	0.6036	50.8	45.31
2093-D5	111	5	69	-	comp55860_c1_seq1	117	311	0.5856	50.51	41.27
2095-D1	107	26	104	-	comp160108_c0_seq1	34	267	0.7383	56.8	39.47
2095-D2	107	26	104	+	comp57307_c0_seq6	22	255	0.7383	54.61	39.47
2096-D1	59	1	59	-	comp52007_c0_seq2	83	259	1	136.35	96.61
2096-D2	59	1	59	-	comp52007_c0_seq1	83	259	1	136.35	96.61
2122-D1	19	1	19	-	comp60409_c0_seq1	336	392	1	46.83	94.74
2186-D1	127	6	73	-	comp247440_c0_seq1	7	216	0.5354	42.72	44.62
2225-D1	43	2	42	-	comp22879_c0_seq1	4	126	0.9535	86.01	73.17
2257-D1	130	1	130	+	comp58031_c0_seq2	124	507	1	201.35	65.62
2257-D2	130	65	130	+	comp32054_c0_seq1	1	192	0.5077	81.03	54.69
2343-D1	99	1	84	+	comp56913_c0_seq14	139	390	0.8485	93.97	44.05
2343-D10	99	1	84	+	comp56913_c0_seq2	139	390	0.8485	93.97	44.05
2343-D11	99	1	84	+	comp56913_c0_seq13	139	390	0.8485	93.97	44.05
2343-D12	99	1	84	+	comp56913_c0_seq8	139	390	0.8485	93.97	44.05
2343-D13	99	1	84	+	comp56913_c0_seq6	139	390	0.8485	93.97	44.05
2343-D14	99	1	84	+	comp56913_c0_seq5	139	390	0.8485	93.97	44.05
2343-D15	99	1	84	+	comp56913_c0_seq15	139	390	0.8485	93.97	44.05
2343-D16	99	5	84	-	comp56908_c0_seq2	416	655	0.8081	73.74	33.75
2343-D17	99	5	82	-	comp56908_c0_seq1	23	256	0.7879	70.27	33.33
2343-D18	99	18	96	-	comp56994_c0_seq2	446	685	0.798	49.44	30.38
2343-D2	99	1	84	+	comp56913_c0_seq11	139	390	0.8485	93.97	44.05
2343-D3	99	1	84	+	comp56913_c0_seq7	139	390	0.8485	93.97	44.05
2343-D4	99	1	84	+	comp56913_c0_seq12	139	390	0.8485	93.97	44.05
2343-D5	99	1	84	+	comp56913_c0_seq4	139	390	0.8485	93.97	44.05
2343-D6	99	1	84	+	comp56913_c0_seq1	139	390	0.8485	93.97	44.05
2343-D7	99	1	84	+	comp56913_c0_seq9	139	390	0.8485	93.97	44.05
2343-D8	99	1	84	+	comp56913_c0_seq10	139	390	0.8485	93.97	44.05
2343-D9	99	1	84	+	comp56913_c0_seq3	139	390	0.8485	93.97	44.05
2388-D1	58	11	55	-	comp56943_c1_seq4	878	1012	0.7759	55.04	48.89
2388-D2	58	11	55	-	comp56943_c1_seq3	878	1012	0.7759	55.04	48.89
2388-D3	58	2	55	-	comp29202_c0_seq1	53	214	0.931	58.08	40.74
2388-D5	58	5	55	-	comp282154_c0_seq1	40	192	0.8793	54.86	41.18
2388-D7	58	12	55	+	comp52963_c0_seq1	169	300	0.7586	60.71	50
2388-D8	58	3	56	+	comp58147_c0_seq1	1602	1763	0.931	49.43	33.33
2388-D9	58	5	37	+	comp415543_c0_seq1	4	102	0.569	42.27	54.55
2452-D2	71	10	60	+	comp97917_c0_seq1	142	294	0.7183	45.78	35.29
2453-D1	48	1	48	-	comp324420_c0_seq1	36	179	1	86.95	75
2453-D10	48	4	38	+	comp16334_c0_seq1	121	225	0.7292	42.27	51.43
2453-D2	48	1	48	-	comp57824_c0_seq2	1241	1384	1	72.97	68.75
2453-D3	48	1	48	-	comp57824_c0_seq1	1050	1193	1	72.97	68.75
2453-D4	48	4	48	-	comp22654_c0_seq1	64	198	0.9375	61.26	55.56
2453-D5	48	1	48	+	comp44685_c2_seq1	166	306	1	57.78	53.19
2453-D6	48	1	48	+	comp56406_c0_seq3	179	322	1	61.96	52.08
2453-D7	48	1	48	+	comp56406_c0_seq2	179	322	1	61.96	52.08
2453-D8	48	9	48	-	comp51867_c1_seq1	370	486	0.8333	53.06	64.1
2453-D9	48	1	48	+	comp211803_c0_seq1	48	188	1	53.28	51.06
2517-D1	35	7	32	-	comp45439_c0_seq1	12	89	0.7429	42.65	65.38
2533-D1	40	1	38	+	comp59778_c0_seq1	64	177	0.95	76.96	86.84
2533-D2	40	1	38	+	comp58827_c0_seq1	84	197	0.95	77.96	86.84
2533-D3	40	1	39	+	comp28425_c0_seq1	64	180	0.975	78.65	82.05
2533-D4	40	2	39	-	comp79813_c0_seq1	236	349	0.95	60.9	71.05
2533-D5	40	8	39	+	comp273667_c0_seq1	1	96	0.8	62.01	81.25
2595-D1	17	1	17	-	comp26032_c0_seq1	1679	1729	1	42.8	88.24
2634-D1	87	3	65	-	comp56935_c0_seq1	1232	1441	0.7241	67.7	44.44
2634-D2	87	3	65	-	comp56935_c0_seq2	1232	1441	0.7241	67.7	44.44
2636-D1	78	1	72	-	comp61390_c0_seq1	374	586	0.9231	87.82	55.71
294-D1	44	2	44	-	comp52275_c1_seq1	1272	1406	0.9773	63.77	58.14
294-D2	44	1	43	+	comp56421_c0_seq3	311	445	0.9773	51.09	51.16
489-D1	51	1	51	+	comp58083_c0_seq5	88	240	1	117.92	98.04
489-D10	51	1	28	+	comp129096_c0_seq1	128	211	0.549	60.42	92.86
489-D11	51	7	51	+	comp27341_c1_seq1	130	264	0.8824	53.94	51.11
489-D12	51	7	51	-	comp28310_c1_seq1	34	168	0.8824	51.93	48.89
489-D2	51	1	51	+	comp58083_c0_seq7	63	215	1	115.92	96.08
489-D3	51	1	51	+	comp58083_c0_seq1	27	179	1	109.43	92.16
489-D4	51	1	51	+	comp58083_c0_seq4	30	182	1	109.43	92.16
489-D5	51	1	51	+	comp58083_c0_seq2	30	182	1	109.43	92.16
489-D6	51	1	51	+	comp58083_c0_seq6	30	182	1	109.43	92.16
489-D7	51	1	51	+	comp58083_c0_seq3	30	182	1	109.43	92.16
489-D8	51	4	50	-	comp34934_c0_seq1	270	413	0.9216	62.67	65.96
489-D9	51	4	50	-	comp26151_c0_seq1	491	634	0.9216	58.68	61.7
492-D1	21	1	21	-	comp39257_c0_seq2	164	226	1	44.94	95.24
492-D2	21	1	21	-	comp39257_c0_seq1	164	226	1	44.94	95.24

## Sheet: pmS
#GeneID	originalLength	predict_bg	predict_ed	strand	chr	chr_bg	chr_ed	alignRate	score	identity
1245-D1	90	30	82	-	comp47446_c2_seq1	6	164	0.5889	73.79	56.6
1340-D1	78	4	78	+	comp61367_c0_seq1	1063	1293	0.9615	45.06	34.67
1372-D1	77	2	76	-	comp65588_c3_seq14	833	1057	0.974	142.78	65.33
1372-D2	77	2	76	-	comp65588_c3_seq8	3377	3601	0.974	142.78	65.33
1372-D3	77	2	76	-	comp65588_c3_seq16	3904	4128	0.974	142.78	65.33
1374-D2	83	10	76	+	comp30259_c0_seq1	14	217	0.8072	55.43	38.81
1374-D3	83	10	76	+	comp30259_c0_seq2	14	217	0.8072	55.43	38.81
140-D1	84	2	82	+	comp66747_c0_seq1	114	356	0.9643	91.55	49.38
140-D2	84	2	82	-	comp66692_c0_seq1	88	330	0.9643	92.54	48.15
1474-D1	36	1	36	+	comp16654_c0_seq1	4	111	1	66.59	69.44
1479-D1	52	12	52	+	comp28582_c0_seq1	339	461	0.7885	51.9	56.1
1522-D1	47	2	47	-	comp61663_c0_seq1	3882	4013	0.9787	45.33	50
1540-D1	81	7	81	+	comp61367_c0_seq1	289	516	0.9259	54.98	28
1575-D1	96	1	87	+	comp58384_c0_seq2	651	893	0.9062	77.13	53.75
1575-D10	96	2	88	-	comp60122_c0_seq1	65	298	0.9062	59.52	44.87
1575-D11	96	10	93	-	comp46811_c0_seq1	60	296	0.875	71.44	44.3
1575-D12	96	4	89	-	comp45100_c0_seq1	467	709	0.8958	68.28	41.98
1575-D13	96	18	91	+	comp41248_c0_seq1	261	467	0.7708	68.47	49.28
1575-D14	96	4	88	+	comp62462_c0_seq5	2409	2651	0.8854	65.52	41.98
1575-D15	96	4	88	+	comp62462_c0_seq4	2431	2673	0.8854	65.52	41.98
1575-D16	96	2	94	-	comp55803_c0_seq1	56	331	0.9688	40.58	37.5
1575-D17	96	15	93	-	comp29635_c1_seq1	232	456	0.8229	54.99	40
1575-D18	96	18	93	-	comp58475_c0_seq1	138	350	0.7917	61.26	46.48
1575-D19	96	18	91	-	comp59921_c0_seq1	37	249	0.7708	56.2	47.14
1575-D2	96	2	93	-	comp63912_c0_seq2	1036	1290	0.9583	73.78	50.59
1575-D20	96	6	88	-	comp65503_c5_seq4	184	474	0.8646	36.05	40.74
1575-D21	96	6	88	-	comp65503_c5_seq3	184	474	0.8646	36.05	40.74
1575-D22	96	18	90	+	comp35090_c1_seq1	292	492	0.7604	58.17	47.76
1575-D23	96	17	88	+	comp65588_c5_seq1	645	845	0.75	52.19	44.78
1575-D24	96	2	91	-	comp44531_c0_seq1	46	294	0.9375	53.86	38.55
1575-D25	96	17	87	+	comp31353_c0_seq1	1013	1210	0.7396	50.31	43.94
1575-D26	96	18	91	-	comp307218_c0_seq1	7	201	0.7708	46.06	44.62
1575-D27	96	2	65	+	comp32411_c0_seq1	549	722	0.6667	42.37	49.12
1575-D28	96	36	88	+	comp53375_c1_seq1	11	163	0.5521	57.86	47.06
1575-D29	96	3	50	-	comp29830_c1_seq1	23	157	0.5	45.65	53.33
1575-D3	96	2	93	-	comp63795_c2_seq1	591	857	0.9583	74.59	47.13
1575-D30	96	39	88	+	comp53375_c1_seq2	72	215	0.5208	51.13	45.83
1575-D4	96	2	96	+	comp54943_c0_seq1	555	824	0.9896	71.31	43.33
1575-D5	96	16	92	+	comp64797_c0_seq1	1864	2085	0.8021	62.32	52.78
1575-D6	96	1	89	-	comp65126_c1_seq1	1076	1330	0.9271	79.3	43.53
1575-D7	96	18	88	-	comp62593_c1_seq1	76	273	0.7396	75.49	54.55
1575-D8	96	1	93	-	comp47868_c0_seq1	226	498	0.9688	65.86	38.46
1575-D9	96	19	72	+	comp233028_c0_seq1	134	280	0.5625	56.85	59.18
1619-D1	33	7	33	-	comp27143_c0_seq1	90	170	0.8182	46.28	66.67
1676-D1	42	1	42	+	comp62500_c1_seq1	1523	1642	1	72.21	90
1676-D2	42	1	42	+	comp62500_c1_seq2	1355	1474	1	72.21	90
1676-D3	42	1	42	+	comp62500_c1_seq5	663	782	1	72.21	90
1676-D4	42	1	42	+	comp67081_c0_seq1	993	1118	1	80.85	83.33
1796-D1	42	8	42	-	comp346145_c0_seq1	132	236	0.8333	85.49	91.43
2012-D1	32	1	32	-	comp56996_c0_seq1	1325	1420	1	72.03	93.75
2012-D2	32	1	32	-	comp58634_c1_seq1	223	318	1	61.54	87.5
2030-D1	74	1	74	-	comp65756_c0_seq1	228	449	1	175.06	100
2030-D10	74	1	38	-	comp335762_c0_seq1	1	114	0.5135	84.23	94.74
2030-D11	74	1	74	-	comp60254_c0_seq1	1710	1931	1	69.11	45.95
2030-D12	74	1	72	-	comp64386_c0_seq1	2933	3154	0.973	58.33	45.83
2030-D13	74	20	74	-	comp184596_c0_seq1	106	270	0.7432	79.81	56.36
2030-D14	74	1	74	-	comp48465_c0_seq1	174	392	1	77.87	42.47
2030-D15	74	1	72	+	comp63105_c0_seq2	130	342	0.973	56.48	42.25
2030-D16	74	1	72	+	comp63105_c0_seq1	130	342	0.973	56.48	42.25
2030-D17	74	1	72	-	comp25012_c0_seq1	560	775	0.973	57.64	38.89
2030-D18	74	1	72	-	comp53122_c0_seq1	331	543	0.973	50.98	39.44
2030-D19	74	1	73	+	comp41092_c0_seq1	69	281	0.9865	47.92	38.03
2030-D2	74	1	74	+	comp62554_c0_seq1	58	279	1	175.06	100
2030-D20	74	1	65	+	comp44960_c0_seq1	164	367	0.8784	53.81	40
2030-D21	74	1	71	+	comp31379_c1_seq1	781	993	0.9595	45.67	35.21
2030-D22	74	2	71	-	comp57761_c0_seq1	184	393	0.9459	48.1	31.43
2030-D23	74	1	71	-	comp59575_c0_seq3	1755	1967	0.9595	44.65	29.58
2030-D24	74	1	71	-	comp59575_c0_seq4	2026	2238	0.9595	44.65	29.58
2030-D25	74	8	74	+	comp42440_c0_seq1	2196	2396	0.9054	44.58	31.34
2030-D3	74	1	74	-	comp65802_c0_seq1	375	596	1	175.06	100
2030-D5	74	27	74	+	comp52050_c0_seq2	2	145	0.6486	114.68	100
2030-D6	74	8	56	-	comp3242_c0_seq1	3	149	0.6622	106.06	91.84
2030-D7	74	3	46	+	comp65759_c0_seq1	2	133	0.5946	103.82	100
2030-D8	74	1	74	-	comp68677_c0_seq1	540	761	1	107.09	58.11
2030-D9	74	1	38	+	comp335486_c0_seq1	23	136	0.5135	89.73	100
2069-D1	120	2	114	-	comp61979_c0_seq1	157	504	0.9417	100.79	42.73
2070-D1	149	15	146	+	comp25481_c0_seq1	117	482	0.8859	61.63	36.44
2070-D10	149	14	146	-	comp45525_c1_seq2	1214	1582	0.8926	44.2	32.77
2070-D11	149	14	146	-	comp45525_c1_seq1	1214	1582	0.8926	44.2	32.77
2070-D12	149	27	146	-	comp62880_c0_seq1	1710	2054	0.8054	47.51	35.71
2070-D13	149	2	147	+	comp68997_c0_seq1	1006	1431	0.9799	38.07	28.68
2070-D17	149	6	132	+	comp64904_c0_seq2	194	562	0.8523	36.95	30.51
2070-D18	149	6	132	+	comp64904_c0_seq3	194	562	0.8523	36.95	30.51
2070-D2	149	4	115	+	comp63702_c0_seq2	3800	4105	0.7517	62.95	38.24
2070-D20	149	26	146	-	comp58766_c0_seq1	1885	2229	0.8121	45.17	33.33
2070-D21	149	26	146	-	comp58766_c0_seq2	5020	5364	0.8121	45.17	33.33
2070-D24	149	6	147	+	comp73993_c0_seq1	208	618	0.953	28.07	26.87
2070-D26	149	15	146	+	comp58484_c1_seq3	551	940	0.8859	36.09	27.64
2070-D27	149	21	145	-	comp45317_c1_seq1	3539	3883	0.8389	54.74	31.58
2070-D3	149	4	115	+	comp63702_c0_seq3	3813	4118	0.7517	62.95	38.24
2070-D4	149	4	115	+	comp63702_c0_seq4	6285	6590	0.7517	62.95	38.24
2070-D5	149	4	115	+	comp63702_c0_seq1	6298	6603	0.7517	62.95	38.24
2070-D8	149	6	147	+	comp64904_c0_seq1	194	607	0.953	46.1	30.83
2070-D9	149	15	146	+	comp61154_c0_seq1	493	858	0.8859	46.8	31.93
2071-D1	149	3	145	-	comp31505_c0_seq1	135	539	0.9597	84.7	36.57
2071-D23	149	21	107	-	comp45317_c1_seq1	638	877	0.5839	48.69	33.75
2071-D6	149	25	146	-	comp61645_c0_seq1	924	1262	0.8188	65.7	34.82
2071-D7	149	3	146	-	comp58766_c0_seq1	1438	1857	0.9664	40.5	28.26
2071-D8	149	3	146	-	comp58766_c0_seq2	4573	4992	0.9664	40.5	28.26
2072-D1	101	4	83	-	comp39821_c0_seq1	124	366	0.7921	51.64	34.62
2075-D1	69	5	69	-	comp52245_c1_seq1	48	242	0.942	53.75	38.46
2077-D2	73	22	68	+	comp32311_c0_seq1	194	334	0.6438	59.37	51.06
2079-D1	103	7	69	-	comp28775_c0_seq1	421	606	0.6117	46.19	42.62
2079-D2	103	7	69	-	comp28775_c0_seq2	185	370	0.6117	46.19	42.62
208-D1	32	1	32	-	comp42232_c0_seq1	92	187	1	80.81	100
208-D2	32	1	17	+	comp25315_c0_seq1	259	309	0.5312	46.65	100
2080-D1	77	7	72	+	comp61222_c0_seq1	234	428	0.8571	66.59	41.54
2080-D2	77	8	74	+	comp58555_c0_seq1	119	316	0.8701	54.81	40.91
2080-D3	77	8	65	+	comp58555_c0_seq2	119	289	0.7532	54.58	43.86
2082-D1	68	1	68	+	comp29876_c0_seq1	135	335	1	88.19	52.24
2082-D2	68	1	68	-	comp30793_c0_seq1	1082	1282	1	81.69	44.78
2088-D1	75	4	46	+	comp7696_c0_seq1	4	132	0.5733	45.79	46.51
2090-D1	69	10	59	+	comp31528_c0_seq1	141	290	0.7246	43.64	34
2092-D1	127	4	76	+	comp66639_c0_seq1	159	374	0.5748	58.75	41.67
2093-D3	111	3	69	-	comp29048_c0_seq1	161	358	0.6036	50.8	45.31
2093-D5	111	5	69	+	comp62100_c0_seq1	433	627	0.5856	50.79	41.27
2095-D1	107	26	106	-	comp62556_c0_seq1	441	665	0.757	63.63	45.33
2096-D1	59	1	59	+	comp41092_c0_seq1	291	467	1	136.35	96.61
2186-D1	127	6	92	-	comp61624_c1_seq1	318	578	0.685	46.24	36.9
2225-D1	43	2	42	-	comp106883_c0_seq1	73	195	0.9535	86.01	73.17
2257-D1	130	1	130	+	comp58392_c0_seq1	132	515	1	201.35	65.62
2257-D2	130	25	130	+	comp69959_c0_seq1	1	309	0.8154	150.76	58.25
2343-D1	99	1	84	-	comp54292_c0_seq1	82	333	0.8485	93.97	44.05
2343-D2	99	21	99	-	comp85626_c0_seq1	115	354	0.798	49.25	35.44
2343-D3	99	5	84	-	comp65482_c3_seq6	484	723	0.8081	73.74	33.75
2343-D4	99	5	84	-	comp65482_c3_seq11	1043	1282	0.8081	73.74	33.75
2343-D5	99	5	82	-	comp65482_c3_seq16	23	256	0.7879	70.27	33.33
2343-D6	99	21	92	-	comp36319_c0_seq1	41	259	0.7273	36.35	31.94
2343-D7	99	5	96	-	comp34126_c0_seq1	125	403	0.9293	50.34	27.17
2343-D8	99	18	96	+	comp64289_c0_seq1	456	695	0.798	49.44	30.38
2343-D9	99	22	96	-	comp56291_c2_seq1	14	241	0.7576	42.54	29.33
2388-D11	58	5	57	+	comp63911_c0_seq1	680	838	0.9138	62.62	41.51
2388-D12	58	5	56	+	comp30731_c0_seq1	4	159	0.8966	55.5	42.31
2388-D18	58	11	55	+	comp62500_c1_seq1	479	613	0.7759	54.04	42.22
2388-D19	58	11	55	+	comp62500_c1_seq6	479	613	0.7759	54.04	42.22
2388-D21	58	5	57	+	comp64253_c1_seq1	744	902	0.9138	48.13	37.74
2388-D22	58	11	55	+	comp62500_c1_seq4	479	613	0.7759	54.04	42.22
2388-D23	58	12	55	-	comp61526_c0_seq1	92	223	0.7586	50.22	43.18
2388-D24	58	12	55	+	comp61949_c0_seq1	235	366	0.7586	60.71	50
2388-D25	58	3	56	-	comp65538_c0_seq3	677	838	0.931	49.43	33.33
2388-D26	58	3	56	-	comp65538_c0_seq8	677	838	0.931	49.43	33.33
2388-D27	58	3	56	-	comp65538_c0_seq5	677	838	0.931	49.43	33.33
2388-D28	58	3	56	-	comp65538_c0_seq2	677	838	0.931	49.43	33.33
2388-D29	58	3	56	-	comp65538_c0_seq6	677	838	0.931	49.43	33.33
2388-D30	58	3	56	-	comp65538_c0_seq1	677	838	0.931	49.43	33.33
2388-D31	58	3	56	-	comp65538_c0_seq4	677	838	0.931	49.43	33.33
2388-D32	58	3	56	-	comp65538_c0_seq7	677	838	0.931	49.43	33.33
2388-D4	58	1	55	-	comp63480_c1_seq2	531	695	0.9483	74.55	43.64
2388-D5	58	1	55	-	comp63480_c1_seq1	486	650	0.9483	74.55	43.64
2388-D6	58	4	57	+	comp30394_c0_seq1	504	665	0.931	65.17	46.3
2388-D7	58	11	55	-	comp56269_c0_seq1	2686	2820	0.7759	55.04	48.89
2388-D8	58	2	55	-	comp45597_c0_seq2	371	532	0.931	58.08	40.74
2388-D9	58	2	55	-	comp45597_c0_seq1	371	532	0.931	58.08	40.74
2453-D1	48	4	48	+	comp28158_c0_seq1	2	136	0.9375	88.24	82.22
2453-D10	48	1	48	+	comp59781_c1_seq1	712	852	1	59.78	55.32
2453-D11	48	1	48	+	comp63831_c3_seq1	179	322	1	61.96	52.08
2453-D12	48	4	48	+	comp75525_c0_seq1	309	443	0.9375	61.26	55.56
2453-D13	48	1	48	+	comp27146_c0_seq1	30	170	1	57.78	53.19
2453-D14	48	1	48	+	comp64155_c0_seq2	631	771	1	57.78	53.19
2453-D15	48	1	48	+	comp64155_c0_seq4	631	771	1	57.78	53.19
2453-D16	48	1	48	+	comp64155_c0_seq1	930	1070	1	57.78	53.19
2453-D17	48	1	48	+	comp64155_c0_seq3	930	1070	1	57.78	53.19
2453-D18	48	1	48	-	comp58823_c0_seq1	976	1116	1	53.28	51.06
2453-D19	48	1	48	-	comp58823_c0_seq2	878	1018	1	53.28	51.06
2453-D2	48	1	48	-	comp86663_c0_seq1	760	903	1	86.95	75
2453-D20	48	3	48	+	comp137788_c0_seq1	18	152	0.9583	48.37	53.33
2453-D21	48	1	44	+	comp184416_c0_seq1	119	247	0.9167	49.89	48.84
2453-D22	48	4	35	+	comp55170_c1_seq1	19	114	0.6667	53.45	62.5
2453-D23	48	1	48	+	comp255538_c0_seq1	192	335	1	46.98	41.67
2453-D24	48	1	38	-	comp64428_c0_seq5	1979	2092	0.7917	44.47	50
2453-D25	48	1	38	-	comp64428_c0_seq7	2042	2155	0.7917	44.47	50
2453-D26	48	1	38	-	comp64428_c0_seq2	2045	2158	0.7917	44.47	50
2453-D27	48	1	38	-	comp64428_c0_seq4	2108	2221	0.7917	44.47	50
2453-D28	48	1	38	-	comp64428_c0_seq1	2150	2263	0.7917	44.47	50
2453-D29	48	1	38	-	comp64428_c0_seq6	2213	2326	0.7917	44.47	50
2453-D3	48	1	48	-	comp65237_c0_seq1	1241	1384	1	72.97	68.75
2453-D30	48	1	38	-	comp64428_c0_seq8	2216	2329	0.7917	44.47	50
2453-D31	48	1	38	-	comp64428_c0_seq3	2279	2392	0.7917	44.47	50
2453-D32	48	4	45	-	comp55658_c1_seq1	291	416	0.875	47.86	42.86
2453-D33	48	1	42	-	comp120460_c0_seq1	9	134	0.875	40.21	42.86
2453-D34	48	4	38	+	comp65205_c0_seq5	536	640	0.7292	42.27	51.43
2453-D35	48	4	38	+	comp65205_c0_seq2	536	640	0.7292	42.27	51.43
2453-D4	48	1	48	-	comp65237_c0_seq2	494	637	1	72.97	68.75
2453-D5	48	2	48	-	comp24966_c0_seq1	391	528	0.9792	67.72	65.22
2453-D6	48	1	48	-	comp63114_c0_seq1	2342	2485	1	67.47	62.5
2453-D7	48	1	48	-	comp216795_c0_seq1	17	160	1	70.44	56.25
2453-D8	48	1	48	+	comp28066_c1_seq1	44	184	1	59.28	55.32
2453-D9	48	1	48	+	comp59781_c1_seq2	742	882	1	59.78	55.32
2480-D1	46	1	44	-	comp411296_c0_seq1	34	165	0.9565	93.47	79.55
2517-D1	35	7	32	-	comp36996_c0_seq1	57	134	0.7429	42.65	65.38
2533-D1	40	1	38	+	comp65726_c0_seq1	151	264	0.95	76.96	86.84
2533-D2	40	1	38	-	comp65717_c0_seq1	783	896	0.95	77.96	86.84
2533-D3	40	1	40	+	comp28403_c0_seq1	197	316	1	76.78	77.5
2533-D4	40	2	39	-	comp65772_c0_seq1	305	418	0.95	60.9	71.05
2534-D1	124	9	124	+	comp42864_c0_seq1	220	561	0.9355	105.45	44.25
2634-D1	87	3	65	-	comp44077_c0_seq1	410	619	0.7241	67.7	44.44
2636-D1	78	1	72	-	comp31832_c0_seq1	272	484	0.9231	87.82	55.71
2648-D1	66	7	57	-	comp31262_c0_seq1	39	176	0.7727	55.5	52.17
294-D1	44	2	44	+	comp49941_c0_seq1	110	244	0.9773	63.77	58.14
294-D2	44	2	44	+	comp49941_c0_seq3	110	244	0.9773	63.77	58.14
489-D1	51	1	51	+	comp58181_c0_seq1	93	245	1	117.92	98.04
489-D10	51	7	51	+	comp54289_c0_seq1	152	286	0.8824	53.94	51.11
489-D11	51	7	51	-	comp61748_c1_seq1	34	168	0.8824	51.93	48.89
489-D2	51	1	51	+	comp58181_c0_seq2	93	245	1	117.92	98.04
489-D3	51	1	51	+	comp58431_c1_seq2	197	349	1	115.92	96.08
489-D4	51	5	39	-	comp548433_c0_seq1	1	105	0.6863	81	97.14
489-D5	51	4	50	+	comp29717_c0_seq1	115	258	0.9216	62.67	65.96
489-D6	51	4	50	+	comp68923_c0_seq1	107	250	0.9216	58.68	61.7
489-D7	51	23	51	+	comp58431_c1_seq1	2	88	0.5686	68.9	96.55
489-D8	51	1	28	+	comp58431_c0_seq1	130	213	0.549	60.42	92.86
489-D9	51	26	51	-	comp58080_c0_seq1	46	123	0.5098	61.46	96.15
745-D1	40	4	33	-	comp27091_c0_seq1	258	347	0.75	50.73	66.67

## Sheet: bpB
#GeneID	originalLength	predict_bg	predict_ed	strand	chr	chr_bg	chr_ed	alignRate	score	identity
1372-D1	77	2	76	+	comp54807_c0_seq1	277	501	0.974	143.28	65.33
1374-D3	83	17	66	+	comp83065_c0_seq1	183	332	0.6024	41.52	38
140-D1	84	2	82	-	comp51162_c0_seq1	210	452	0.9643	97.54	51.85
140-D2	84	2	82	-	comp83213_c0_seq1	798	1040	0.9643	92.54	48.15
1474-D2	36	1	29	-	comp34441_c1_seq1	2	88	0.8056	66.46	82.76
1474-D3	36	1	36	-	comp74693_c0_seq1	161	268	1	60.58	61.11
1474-D4	36	1	36	-	comp74693_c0_seq2	215	322	1	60.58	61.11
1476-D1	37	1	37	-	comp83499_c0_seq1	242	352	1	66.53	75.68
1476-D2	37	2	37	-	comp89006_c0_seq1	269	376	0.973	67.22	77.78
1477-D1	28	1	27	-	comp52402_c1_seq1	584	664	0.9643	58.71	81.48
1477-D2	28	1	27	-	comp54544_c1_seq2	650	730	0.9643	49.72	70.37
1477-D3	28	1	27	-	comp54544_c1_seq1	650	730	0.9643	49.72	70.37
1477-D4	28	1	27	-	comp76258_c0_seq2	3186	3266	0.9643	47.72	66.67
1477-D5	28	1	27	-	comp76258_c0_seq4	3186	3266	0.9643	47.72	66.67
1477-D6	28	1	27	-	comp76258_c0_seq6	3186	3266	0.9643	47.72	66.67
1477-D7	28	1	27	-	comp76258_c0_seq5	3186	3266	0.9643	47.72	66.67
1477-D8	28	1	27	-	comp76258_c0_seq3	3186	3266	0.9643	47.72	66.67
1477-D9	28	1	27	-	comp76258_c0_seq1	3186	3266	0.9643	47.72	66.67
1479-D1	52	12	52	-	comp113903_c0_seq1	137	259	0.7885	52.39	56.1
1522-D1	47	1	47	+	comp173117_c0_seq1	245	379	1	42.92	53.33
1540-D2	81	7	81	+	comp53785_c0_seq1	309	536	0.9259	57.98	29.33
1575-D1	96	1	92	-	comp48301_c0_seq1	9	284	0.9583	193.66	76.09
1575-D11	96	39	93	-	comp77456_c1_seq1	28	186	0.5729	65.4	52.83
1575-D12	96	39	88	-	comp77456_c1_seq5	515	658	0.5208	65.42	56.25
1575-D13	96	36	91	-	comp38472_c0_seq1	42	203	0.5833	58.36	48.15
1575-D14	96	40	93	+	comp301076_c0_seq1	3	158	0.5625	47.48	50.98
1575-D15	96	23	92	+	comp81258_c1_seq1	2583	2792	0.7292	48.39	36.23
1575-D16	96	2	67	-	comp16817_c1_seq1	13	189	0.6875	47.23	45.76
1575-D2	96	2	87	-	comp80204_c5_seq3	375	617	0.8958	105.78	56.79
1575-D3	96	2	87	-	comp80204_c5_seq2	375	617	0.8958	105.78	56.79
1575-D4	96	18	91	+	comp397582_c0_seq1	7	213	0.7708	78.94	53.62
1575-D5	96	2	92	-	comp43250_c0_seq1	83	355	0.9479	60.34	40.7
1575-D6	96	19	93	+	comp80352_c1_seq3	2086	2295	0.7812	75.02	48.57
1575-D7	96	19	93	+	comp80352_c1_seq1	2201	2410	0.7812	75.02	48.57
1575-D8	96	18	89	-	comp59020_c0_seq1	86	286	0.75	61.9	47.76
1575-D9	96	36	87	+	comp75931_c3_seq1	9	158	0.5417	64.97	56
1619-D1	33	1	33	-	comp82068_c0_seq1	58	153	1	47.98	68.75
1676-D1	42	1	42	-	comp53738_c0_seq1	233	352	1	72.21	90
1676-D2	42	1	42	+	comp79084_c0_seq1	1059	1184	1	81.85	83.33
1676-D3	42	1	42	+	comp79084_c0_seq2	2148	2273	1	81.85	83.33
1676-D4	42	1	42	+	comp79084_c0_seq3	2119	2244	1	81.85	83.33
2012-D1	32	1	32	+	comp76621_c4_seq1	57	152	1	72.03	93.75
2012-D2	32	1	32	-	comp76621_c0_seq1	211	306	1	61.54	81.25
2012-D3	32	3	32	-	comp81872_c0_seq1	1358	1444	0.9375	44.85	75.86
2030-D1	74	1	74	+	comp79923_c0_seq1	103	324	1	175.06	100
2030-D10	74	1	72	+	comp73972_c3_seq1	155	376	0.973	58.33	45.83
2030-D11	74	1	72	+	comp73972_c3_seq5	155	376	0.973	58.33	45.83
2030-D12	74	1	72	+	comp73972_c3_seq2	155	376	0.973	58.33	45.83
2030-D13	74	1	72	+	comp73972_c3_seq3	155	376	0.973	58.33	45.83
2030-D14	74	1	74	-	comp77657_c1_seq1	48	266	1	76.87	42.47
2030-D15	74	1	74	-	comp77657_c1_seq2	48	266	1	76.87	42.47
2030-D16	74	1	72	+	comp41389_c0_seq1	135	347	0.973	56.98	42.25
2030-D17	74	1	72	-	comp34381_c0_seq1	526	741	0.973	58.64	38.89
2030-D18	74	1	72	+	comp68364_c1_seq1	269	481	0.973	50.97	39.44
2030-D19	74	1	73	-	comp81968_c0_seq1	367	579	0.9865	44.92	36.62
2030-D2	74	1	74	-	comp81924_c0_seq1	222	443	1	175.06	100
2030-D20	74	1	65	-	comp84500_c0_seq1	1526	1729	0.8784	53.81	40
2030-D21	74	1	71	-	comp39615_c0_seq1	53	265	0.9595	46.17	35.21
2030-D22	74	2	71	-	comp73028_c1_seq1	152	361	0.9459	48.1	31.43
2030-D23	74	8	74	+	comp53597_c0_seq1	2190	2390	0.9054	44.08	31.34
2030-D3	74	1	74	-	comp81914_c0_seq1	563	784	1	175.06	100
2030-D4	74	11	74	+	comp63145_c0_seq2	50	241	0.8649	128.59	87.5
2030-D5	74	11	74	+	comp63145_c0_seq1	139	330	0.8649	128.59	87.5
2030-D6	74	1	74	+	comp72471_c0_seq1	110	331	1	107.09	58.11
2030-D7	74	1	74	-	comp80999_c2_seq6	703	924	1	107.09	58.11
2030-D9	74	1	74	-	comp36661_c0_seq1	402	623	1	69.11	45.95
2068-D1	97	2	95	+	comp72702_c0_seq1	14	313	0.9691	84.21	41.49
2069-D1	120	5	113	+	comp97508_c0_seq1	335	679	0.9083	43.62	42.31
2069-D3	120	38	115	-	comp56056_c0_seq1	159	416	0.65	47.26	39.74
2070-D1	149	15	146	-	comp78658_c6_seq2	592	957	0.8859	61.89	38.98
2070-D12	149	15	146	-	comp80292_c0_seq1	780	1169	0.8859	36.19	26.83
2070-D13	149	22	108	-	comp34370_c0_seq1	678	917	0.5839	47.94	32.5
2070-D2	149	15	146	-	comp78658_c6_seq1	789	1154	0.8859	62.63	36.44
2070-D3	149	15	146	-	comp80995_c0_seq1	702	1067	0.8859	54.94	35.59
2070-D4	149	15	146	-	comp73081_c0_seq1	606	971	0.8859	47.3	31.93
2070-D5	149	15	146	-	comp73081_c0_seq2	606	971	0.8859	47.3	31.93
2070-D7	149	22	146	-	comp71548_c0_seq2	491	835	0.8389	50.66	31.58
2070-D8	149	15	111	+	comp33142_c0_seq1	313	579	0.651	46.69	34.83
2070-D9	149	15	146	-	comp79741_c0_seq1	221	586	0.8859	43.04	31.09
2071-D10	149	34	145	+	comp122153_c0_seq1	712	1014	0.7517	50.58	36.36
2071-D8	149	14	146	+	comp78499_c2_seq1	439	828	0.8926	45.75	30.71
2072-D1	101	4	83	-	comp81982_c0_seq1	105	347	0.7921	50.15	35.9
2079-D1	103	7	69	-	comp109954_c0_seq1	121	306	0.6117	48.19	42.62
208-D1	32	1	32	+	comp73631_c0_seq1	337	432	1	77.81	96.88
208-D2	32	8	32	-	comp65573_c1_seq1	87	161	0.7812	63.22	100
2080-D1	77	7	65	+	comp30843_c0_seq1	133	306	0.7662	57.83	43.1
2080-D3	77	8	68	-	comp45771_c0_seq1	94	273	0.7922	46.57	35
2080-D4	77	6	75	-	comp112076_c0_seq1	133	339	0.9091	41.31	27.54
2082-D1	68	1	68	+	comp81300_c8_seq1	166	366	1	88.19	52.24
2082-D2	68	1	68	-	comp52992_c0_seq1	224	424	1	86.68	43.28
2086-D1	75	10	68	-	comp65228_c0_seq2	7	180	0.7867	62.64	48.28
2088-D1	75	8	64	-	comp65228_c0_seq1	4	174	0.76	56.95	42.11
2088-D3	75	8	66	+	comp27790_c0_seq1	132	302	0.7867	47.33	36.84
2095-D1	107	26	105	-	comp58518_c0_seq1	231	452	0.7477	68.75	43.24
2096-D1	59	1	59	-	comp81968_c0_seq1	181	357	1	136.35	96.61
2122-D1	19	1	19	-	comp34249_c0_seq1	89	145	1	46.83	94.74
2185-D1	77	9	72	+	comp81462_c0_seq14	190	384	0.8312	69.72	48.44
2225-D1	43	2	37	-	comp1966_c0_seq1	21	128	0.8372	72.12	72.22
2257-D1	130	1	130	+	comp76112_c0_seq1	104	487	1	191.17	60.94
2257-D2	130	2	130	+	comp34168_c0_seq1	92	469	0.9923	184.61	59.52
2343-D1	99	5	84	+	comp81528_c5_seq1	160	399	0.8081	90.75	46.25
2343-D2	99	5	99	-	comp53714_c0_seq1	506	784	0.9596	89.44	38.71
2343-D3	99	21	99	-	comp74897_c0_seq1	113	352	0.798	46.26	34.18
2353-D1	76	1	70	+	comp80623_c0_seq1	316	528	0.9211	91.78	55.71
2388-D1	58	3	55	+	comp79189_c1_seq1	718	876	0.9138	63.8	43.4
2388-D10	58	11	55	-	comp37235_c0_seq2	35	169	0.7759	56.53	44.44
2388-D11	58	11	55	-	comp37235_c0_seq1	35	169	0.7759	56.53	44.44
2388-D12	58	3	56	+	comp160767_c0_seq1	100	261	0.931	49.93	33.33
2388-D13	58	3	55	+	comp67346_c1_seq1	66	224	0.9138	47.81	33.96
2388-D14	58	4	55	-	comp270299_c0_seq1	12	167	0.8966	42.44	34.62
2388-D2	58	11	55	+	comp79126_c0_seq2	1192	1326	0.7759	55.04	48.89
2388-D3	58	11	55	+	comp79126_c0_seq3	1192	1326	0.7759	55.04	48.89
2388-D4	58	11	55	+	comp79126_c0_seq6	1192	1326	0.7759	55.04	48.89
2388-D6	58	11	56	+	comp79084_c0_seq1	18	155	0.7931	63.16	47.83
2388-D7	58	5	57	+	comp352134_c0_seq1	137	295	0.9138	64.12	41.51
2388-D8	58	4	55	+	comp57911_c0_seq1	73	228	0.8966	64.92	42.31
2388-D9	58	5	55	-	comp35092_c0_seq1	61	213	0.8793	54.37	45.1
2453-D1	48	1	48	-	comp46746_c0_seq1	72	215	1	93.94	81.25
2453-D10	48	1	48	+	comp79786_c0_seq2	944	1084	1	59.78	55.32
2453-D11	48	4	45	-	comp59625_c0_seq1	972	1097	0.875	70.35	59.52
2453-D12	48	1	48	-	comp80628_c3_seq4	1279	1422	1	61.96	52.08
2453-D13	48	1	48	+	comp69450_c0_seq1	404	544	1	57.78	53.19
2453-D14	48	1	48	+	comp49456_c0_seq1	885	1025	1	57.78	53.19
2453-D15	48	1	48	-	comp77375_c1_seq1	1190	1330	1	53.28	51.06
2453-D16	48	4	44	-	comp55258_c0_seq2	76	198	0.8542	57.59	56.1
2453-D17	48	1	44	+	comp67055_c0_seq1	11	139	0.9167	48.89	48.84
2453-D18	48	1	44	-	comp50384_c1_seq1	1281	1409	0.9167	47.39	46.51
2453-D19	48	1	48	+	comp67012_c0_seq1	301	444	1	46.98	41.67
2453-D2	48	1	48	-	comp75637_c1_seq1	1231	1374	1	72.97	68.75
2453-D20	48	1	38	-	comp79877_c1_seq6	1100	1213	0.7917	44.47	50
2453-D21	48	1	38	-	comp79877_c1_seq1	4461	4574	0.7917	44.47	50
2453-D22	48	1	38	-	comp79877_c1_seq5	4524	4637	0.7917	44.47	50
2453-D23	48	4	42	-	comp49651_c0_seq1	1160	1276	0.8125	41	41.03
2453-D24	48	11	45	-	comp68483_c0_seq1	104	208	0.7292	46.09	51.43
2453-D25	48	4	38	+	comp74879_c0_seq1	546	650	0.7292	42.27	51.43
2453-D3	48	1	45	-	comp5444_c0_seq2	1	135	0.9375	79.55	71.11
2453-D4	48	1	45	-	comp5444_c0_seq1	1	135	0.9375	79.55	71.11
2453-D5	48	2	48	+	comp68884_c1_seq1	76	213	0.9792	67.72	65.22
2453-D6	48	1	48	-	comp74415_c2_seq1	135	278	1	67.47	62.5
2453-D7	48	1	48	+	comp72933_c2_seq1	133	276	1	70.44	56.25
2453-D8	48	1	48	-	comp79786_c1_seq1	1659	1799	1	59.28	55.32
2453-D9	48	1	48	+	comp79786_c0_seq1	914	1054	1	59.78	55.32
2478-D1	26	1	26	+	comp34846_c0_seq1	417	494	1	68.96	80.77
2517-D1	35	2	32	-	comp3957_c0_seq1	21	113	0.8857	43.41	61.29
2533-D1	40	1	40	-	comp81135_c8_seq1	394	513	1	76.78	77.5
2533-D2	40	3	38	+	comp81870_c0_seq1	127	234	0.9	72.32	80.56
2533-D3	40	2	39	-	comp83176_c0_seq1	263	376	0.95	63.4	71.05
2533-D4	40	1	39	-	comp80014_c0_seq2	286	402	0.975	58.17	69.23
2533-D5	40	1	39	-	comp80014_c0_seq1	286	402	0.975	58.17	69.23
2634-D1	87	3	78	-	comp70355_c0_seq1	196	447	0.8736	72.1	44.74
2636-D1	78	1	72	+	comp81561_c9_seq3	109	321	0.9231	91.82	58.57
2636-D2	78	1	72	+	comp81561_c9_seq2	109	321	0.9231	91.82	58.57
294-D1	44	10	44	-	comp76038_c3_seq3	514	621	0.7955	62.96	65.71
294-D2	44	10	44	-	comp76038_c3_seq1	784	891	0.7955	62.96	65.71
294-D3	44	1	44	+	comp73662_c1_seq1	954	1091	1	56.65	52.27
294-D4	44	1	43	+	comp73662_c2_seq1	644	778	0.9773	55.58	51.16
400-D1	36	1	36	-	comp37481_c0_seq1	104	211	1	80.21	83.33
489-D1	51	1	51	+	comp53175_c0_seq1	94	246	1	117.92	98.04
489-D2	51	1	51	-	comp82556_c0_seq1	595	747	1	115.92	96.08
489-D3	51	1	51	-	comp53437_c0_seq1	651	803	1	113.92	94.12
489-D4	51	3	51	+	comp123456_c0_seq1	2	148	0.9608	111.53	95.92
489-D5	51	4	50	+	comp54362_c0_seq1	115	258	0.9216	62.67	65.96
489-D6	51	4	50	-	comp34631_c0_seq1	722	865	0.9216	58.68	61.7
489-D7	51	8	51	-	comp80177_c0_seq6	296	427	0.8627	52.31	50
489-D8	51	7	51	+	comp78310_c7_seq2	155	289	0.8824	51.93	48.89
489-D9	51	7	51	+	comp78310_c7_seq1	306	440	0.8824	51.93	48.89
809-D1	22	1	22	+	comp79161_c0_seq1	326	391	1	64.45	86.36

## Sheet: bpG
#GeneID	originalLength	predict_bg	predict_ed	strand	chr	chr_bg	chr_ed	alignRate	score	identity
1245-D1	90	1	83	-	comp62507_c0_seq1	1	255	0.9222	119.45	61.45
1245-D2	90	1	84	-	comp62507_c0_seq2	2	262	0.9333	97.83	51.19
1372-D1	77	2	76	+	comp61462_c0_seq1	253	477	0.974	143.28	65.33
1374-D5	83	19	66	+	comp70035_c0_seq1	220	363	0.5783	49.19	45.83
140-D1	84	2	82	-	comp50365_c0_seq1	212	454	0.9643	97.54	51.85
140-D2	84	2	82	-	comp48224_c0_seq1	794	1036	0.9643	92.54	48.15
140-D3	84	5	65	+	comp62381_c0_seq1	74	256	0.7262	75.07	50.82
1474-D1	36	1	36	-	comp295403_c0_seq1	180	287	1	83.58	86.11
1477-D1	28	1	27	+	comp38896_c1_seq1	106	186	0.9643	47.72	66.67
1479-D1	52	12	52	+	comp31165_c0_seq1	334	456	0.7885	52.39	56.1
1540-D1	81	5	81	+	comp70342_c0_seq4	164	397	0.9506	51.37	33.77
1540-D3	81	7	81	+	comp63971_c0_seq1	271	498	0.9259	57.98	29.33
1575-D1	96	1	92	-	comp57166_c0_seq1	55	330	0.9583	192.16	76.09
1575-D10	96	1	88	+	comp62659_c0_seq4	628	873	0.9167	66.01	46.91
1575-D11	96	2	93	-	comp47542_c0_seq1	78	347	0.9583	75.55	41.11
1575-D12	96	4	89	-	comp44677_c0_seq1	585	827	0.8958	72.27	43.21
1575-D13	96	21	87	+	comp69523_c5_seq1	2	187	0.6979	68.62	54.84
1575-D14	96	2	92	+	comp70228_c1_seq4	766	1038	0.9479	60.34	40.7
1575-D15	96	2	92	+	comp70228_c1_seq13	766	1038	0.9479	60.34	40.7
1575-D16	96	18	80	+	comp55091_c1_seq1	1442	1615	0.6562	60.29	51.72
1575-D17	96	18	89	-	comp41867_c0_seq1	163	363	0.75	61.9	47.76
1575-D18	96	19	93	-	comp60976_c0_seq1	56	265	0.7812	70.02	45.71
1575-D19	96	36	91	+	comp189111_c0_seq1	63	224	0.5833	58.36	48.15
1575-D2	96	2	93	+	comp62316_c0_seq1	538	798	0.9583	79.18	49.43
1575-D20	96	18	91	-	comp67389_c0_seq2	52	252	0.7708	38.84	42.42
1575-D21	96	15	93	+	comp57284_c2_seq1	12	236	0.8229	53.71	40
1575-D22	96	1	67	-	comp68280_c0_seq1	175	360	0.6979	49.58	45.16
1575-D24	96	39	88	-	comp69542_c9_seq5	464	610	0.5208	50.39	42.86
1575-D25	96	39	88	-	comp69542_c9_seq6	770	916	0.5208	50.39	42.86
1575-D26	96	39	88	-	comp69542_c9_seq2	808	954	0.5208	50.39	42.86
1575-D3	96	1	93	+	comp69102_c4_seq5	195	464	0.9688	75.39	46.59
1575-D4	96	1	93	+	comp69102_c4_seq2	1087	1356	0.9688	75.39	46.59
1575-D5	96	1	93	+	comp69102_c4_seq1	1162	1431	0.9688	75.39	46.59
1575-D6	96	1	93	+	comp69102_c4_seq3	587	856	0.9688	75.39	46.59
1575-D7	96	1	93	+	comp69102_c4_seq8	512	781	0.9688	75.39	46.59
1575-D8	96	1	93	-	comp70096_c5_seq1	10	273	0.9688	82.09	46.59
1575-D9	96	4	89	+	comp69088_c0_seq1	2479	2724	0.8958	80.74	46.34
1619-D1	33	1	33	+	comp70386_c0_seq1	490	585	1	47.98	68.75
1619-D2	33	1	33	-	comp130752_c0_seq1	14	109	1	42.79	62.5
1676-D1	42	1	42	+	comp66336_c0_seq1	1059	1184	1	81.85	83.33
1676-D2	42	1	42	+	comp66336_c0_seq2	2066	2191	1	81.85	83.33
1676-D3	42	8	42	-	comp41577_c0_seq1	233	334	0.8333	72.18	97.06
2012-D1	32	1	32	-	comp61199_c1_seq1	223	318	1	72.03	93.75
2012-D2	32	1	32	+	comp54898_c0_seq1	142	237	1	61.54	81.25
2012-D3	32	2	32	+	comp69375_c0_seq1	56	148	0.9688	52.07	77.42
2012-D4	32	3	32	+	comp110523_c0_seq1	91	177	0.9375	44.85	75.86
2030-D1	74	1	74	-	comp70406_c0_seq1	235	456	1	175.06	100
2030-D11	74	10	74	-	comp67213_c0_seq1	55	249	0.8784	148.7	96.92
2030-D12	74	8	74	-	comp65406_c1_seq1	172	372	0.9054	154.52	98.51
2030-D13	74	20	74	-	comp67213_c0_seq2	33	197	0.7432	129.29	98.18
2030-D14	74	1	53	+	comp65406_c0_seq1	9	167	0.7162	121.8	98.11
2030-D15	74	1	74	-	comp102051_c0_seq1	32	253	1	107.09	58.11
2030-D16	74	1	74	+	comp55392_c0_seq1	84	305	1	107.09	58.11
2030-D17	74	35	74	+	comp21262_c0_seq1	1	120	0.5405	95.15	97.5
2030-D18	74	1	74	-	comp50628_c1_seq1	285	506	1	69.11	45.95
2030-D19	74	1	72	+	comp98202_c0_seq1	146	367	0.973	58.33	45.83
2030-D2	74	1	74	+	comp26485_c0_seq1	57	278	1	175.06	100
2030-D21	74	1	74	+	comp70660_c0_seq1	393	611	1	76.87	42.47
2030-D24	74	1	72	+	comp40810_c0_seq1	139	351	0.973	56.98	42.25
2030-D3	74	1	74	-	comp69745_c1_seq1	147	368	1	171.06	98.65
2030-D30	74	1	72	-	comp49766_c1_seq1	159	374	0.973	58.64	38.89
2030-D31	74	1	72	-	comp224562_c0_seq1	383	595	0.973	50.97	39.44
2030-D32	74	1	65	+	comp55765_c0_seq1	193	396	0.8784	53.81	40
2030-D33	74	1	71	+	comp143062_c0_seq1	781	993	0.9595	46.17	35.21
2030-D34	74	3	42	-	comp261003_c0_seq1	1	120	0.5405	61.92	60
2030-D38	74	2	71	-	comp36664_c1_seq1	9	218	0.9459	48.1	31.43
2030-D39	74	8	74	+	comp63467_c0_seq1	2187	2387	0.9054	44.08	31.34
2030-D4	74	1	74	-	comp69745_c1_seq4	68	289	1	171.06	98.65
2030-D5	74	1	74	-	comp69745_c1_seq3	68	289	1	171.06	98.65
2030-D6	74	1	72	-	comp67712_c0_seq2	3	218	0.973	170.58	100
2030-D7	74	1	74	-	comp65941_c0_seq1	171	392	1	169.56	97.3
2030-D8	74	8	74	-	comp69745_c1_seq5	27	227	0.9054	154.52	98.51
2030-D9	74	1	67	+	comp65406_c0_seq2	9	209	0.9054	154.48	98.51
2068-D2	97	15	90	+	comp68330_c0_seq1	279	542	0.7835	46.44	40.79
2068-D3	97	15	90	+	comp68330_c0_seq4	190	453	0.7835	49.93	43.42
2068-D4	97	15	90	+	comp68330_c0_seq3	291	554	0.7835	49.93	43.42
2068-D6	97	9	91	+	comp68330_c0_seq6	169	447	0.8557	42.34	32.53
2068-D7	97	9	91	+	comp68330_c0_seq5	270	548	0.8557	42.34	32.53
2069-D1	120	2	114	-	comp76292_c0_seq1	118	465	0.9417	90.29	40.91
2069-D2	120	3	113	-	comp70275_c3_seq1	135	485	0.925	32.38	34.86
2069-D6	120	51	115	+	comp64085_c0_seq1	246	443	0.5417	43.32	36.92
2070-D1	149	27	146	-	comp27557_c0_seq1	83	427	0.8054	50	36.61
2070-D10	149	27	148	+	comp62715_c0_seq1	200	535	0.8188	45.17	29.73
2070-D11	149	35	145	+	comp68131_c0_seq1	152	448	0.745	48.64	34.69
2070-D12	149	15	147	-	comp63433_c1_seq2	75	461	0.8926	39.65	29.27
2070-D13	149	6	140	-	comp43386_c0_seq1	9	401	0.906	37.35	28.57
2070-D14	149	13	140	-	comp43386_c0_seq2	9	380	0.8591	37.67	30.25
2070-D15	149	6	147	-	comp63513_c0_seq2	382	792	0.953	27.58	26.87
2070-D18	149	15	129	+	comp58781_c4_seq1	14	331	0.7718	41.12	31.43
2070-D19	149	15	146	+	comp69746_c1_seq2	528	917	0.8859	36.19	26.83
2070-D22	149	36	124	+	comp24208_c0_seq1	24	266	0.5973	54.42	38.75
2070-D23	149	22	108	+	comp61609_c1_seq1	885	1124	0.5839	47.94	32.5
2070-D5	149	22	146	+	comp62449_c2_seq1	421	765	0.8389	50.66	31.58
2070-D6	149	15	146	+	comp95942_c0_seq1	529	894	0.8859	48.49	32.77
2070-D8	149	15	111	-	comp29071_c0_seq1	727	993	0.651	46.69	34.83
2070-D9	149	12	146	+	comp58781_c0_seq1	7	387	0.906	41.93	29.84
2071-D1	149	8	145	+	comp68534_c0_seq2	202	597	0.9262	87.64	35.11
2071-D2	149	8	145	+	comp68534_c0_seq5	202	597	0.9262	87.64	35.11
2071-D3	149	14	146	+	comp61495_c0_seq1	1201	1590	0.8926	45.75	30.71
2071-D4	149	9	96	-	comp68642_c0_seq1	327	575	0.5906	39.84	37.8
2071-D5	149	14	145	+	comp63796_c0_seq1	173	544	0.8859	50.54	33.61
2072-D1	101	4	83	+	comp70403_c0_seq1	312	554	0.7921	50.15	35.9
2075-D1	69	5	69	-	comp71726_c0_seq1	227	421	0.942	61.23	40
2075-D2	69	5	64	+	comp26854_c0_seq1	150	329	0.8696	46.43	44.07
2075-D4	69	2	50	-	comp27198_c0_seq1	122	268	0.7101	48.34	42.86
2079-D1	103	7	69	-	comp70957_c0_seq1	418	603	0.6117	48.19	42.62
208-D1	32	1	32	-	comp64034_c0_seq1	89	184	1	80.81	100
208-D2	32	1	32	-	comp64034_c0_seq2	416	511	1	77.81	96.88
2080-D1	77	7	76	+	comp53281_c0_seq1	203	409	0.9091	60.81	40.58
2080-D5	77	8	68	-	comp28539_c0_seq1	218	397	0.7922	46.57	35
2082-D1	68	1	68	+	comp65459_c3_seq1	152	352	1	88.19	52.24
2082-D2	68	1	68	-	comp64155_c0_seq1	1071	1271	1	86.68	43.28
2083-D5	87	8	77	-	comp60592_c0_seq1	128	337	0.8046	41.56	22.86
2085-D1	73	10	58	-	comp46986_c0_seq1	308	454	0.6712	51.88	42.86
2086-D1	75	7	68	+	comp59692_c1_seq1	166	348	0.8267	65.79	49.18
2086-D2	75	7	68	+	comp59692_c1_seq2	27	209	0.8267	60.29	42.62
2088-D4	75	8	66	-	comp54471_c0_seq1	226	396	0.7867	47.33	36.84
2091-D1	77	6	63	+	comp48113_c0_seq1	241	420	0.7532	50.39	39.66
2091-D3	77	6	63	+	comp48113_c0_seq2	301	483	0.7532	47.48	39.66
2095-D2	107	26	105	-	comp55372_c0_seq1	423	644	0.7477	68.75	43.24
2096-D1	59	1	59	-	comp26451_c0_seq1	529	705	1	136.35	96.61
2096-D2	59	1	43	+	comp57261_c0_seq1	245	373	0.7288	89.68	88.37
2096-D3	59	1	59	+	comp63018_c0_seq1	26	202	1	87.38	62.71
2122-D1	19	1	19	-	comp26483_c0_seq1	91	147	1	46.83	94.74
2158-D3	70	10	69	+	comp71411_c0_seq1	141	323	0.8571	63.05	43.33
2185-D1	77	9	72	+	comp70251_c3_seq26	188	382	0.8312	69.72	48.44
2185-D2	77	9	72	+	comp70251_c3_seq4	188	382	0.8312	69.72	48.44
2186-D1	127	6	92	-	comp66009_c0_seq2	480	740	0.685	43.34	42.68
2257-D1	130	1	130	-	comp66988_c0_seq1	173	556	1	190.17	60.94
2257-D2	130	2	130	-	comp66891_c0_seq1	47	424	0.9923	184.61	59.52
2343-D1	99	5	84	+	comp66159_c0_seq1	155	394	0.8081	90.75	46.25
2343-D10	99	21	99	-	comp68472_c0_seq3	198	437	0.798	46.76	34.18
2343-D11	99	5	92	+	comp69307_c4_seq1	290	556	0.8889	53.82	29.55
2343-D12	99	5	92	+	comp69307_c4_seq3	409	675	0.8889	52.82	29.55
2343-D2	99	5	99	-	comp46550_c0_seq1	340	618	0.9596	87.95	38.71
2343-D3	99	1	92	+	comp50213_c0_seq2	339	617	0.9293	46.09	29.35
2343-D4	99	5	92	+	comp50213_c0_seq1	420	686	0.8889	45.34	29.55
2343-D5	99	22	96	-	comp55353_c1_seq1	344	571	0.7576	50.04	34.67
2343-D6	99	22	96	-	comp55353_c1_seq2	344	571	0.7576	50.04	34.67
2343-D7	99	1	92	+	comp69307_c4_seq2	295	573	0.9293	55.06	29.35
2343-D8	99	21	99	-	comp68472_c0_seq2	198	437	0.798	46.76	34.18
2343-D9	99	21	99	-	comp68472_c0_seq1	198	437	0.798	46.76	34.18
2388-D13	58	12	56	+	comp303740_c0_seq1	15	149	0.7759	55.84	46.67
2388-D14	58	11	55	+	comp60585_c2_seq2	210	344	0.7759	56.53	44.44
2388-D15	58	4	55	-	comp25736_c0_seq1	587	742	0.8966	64.92	42.31
2388-D17	58	12	55	-	comp64266_c0_seq1	696	827	0.7586	52.72	43.18
2388-D18	58	3	56	+	comp69391_c0_seq2	3197	3358	0.931	49.93	33.33
2388-D19	58	12	55	+	comp55751_c0_seq1	200	331	0.7586	54.72	47.73
2388-D2	58	3	55	+	comp62314_c0_seq1	307	465	0.9138	69.8	43.4
2388-D20	58	12	55	+	comp59309_c0_seq1	1169	1300	0.7586	47.72	40.91
2388-D21	58	3	56	+	comp69391_c0_seq1	253	414	0.931	49.93	33.33
2388-D4	58	5	57	-	comp65836_c1_seq2	203	361	0.9138	63.11	43.4
2388-D5	58	4	57	-	comp65836_c1_seq1	79	240	0.931	59.18	42.59
2388-D6	58	11	55	-	comp55709_c0_seq2	1383	1517	0.7759	55.04	48.89
2388-D7	58	11	55	-	comp55709_c0_seq1	2688	2822	0.7759	55.04	48.89
2388-D8	58	11	56	+	comp66336_c0_seq1	18	155	0.7931	63.16	47.83
2388-D9	58	5	57	-	comp70996_c0_seq1	1290	1448	0.9138	64.12	41.51
2453-D1	48	1	48	-	comp27612_c0_seq1	95	238	1	93.94	81.25
2453-D10	48	1	48	-	comp41510_c0_seq1	1103	1243	1	57.78	53.19
2453-D11	48	1	48	-	comp51165_c2_seq1	87	227	1	53.28	51.06
2453-D12	48	4	43	-	comp56190_c2_seq1	3	122	0.8333	55.62	55
2453-D13	48	1	31	-	comp67522_c0_seq1	2	94	0.6458	44.22	67.74
2453-D14	48	4	45	-	comp43368_c1_seq1	944	1069	0.875	50.86	45.24
2453-D15	48	1	38	+	comp65791_c1_seq2	52	165	0.7917	44.47	50
2453-D16	48	1	38	+	comp65791_c1_seq1	52	165	0.7917	44.47	50
2453-D17	48	1	42	-	comp69117_c1_seq2	1960	2085	0.875	42.7	42.86
2453-D18	48	4	38	+	comp69310_c0_seq2	555	659	0.7292	42.27	51.43
2453-D19	48	4	38	+	comp69310_c0_seq1	555	659	0.7292	42.27	51.43
2453-D2	48	1	48	-	comp46633_c0_seq2	866	1009	1	85.45	72.92
2453-D20	48	4	40	-	comp61064_c2_seq1	46	156	0.7708	42.89	45.95
2453-D3	48	2	48	-	comp375065_c0_seq1	68	205	0.9792	67.72	65.22
2453-D4	48	1	48	+	comp65304_c0_seq1	2488	2631	1	67.47	62.5
2453-D5	48	1	48	-	comp63495_c2_seq1	129	272	1	70.44	56.25
2453-D6	48	1	48	-	comp40549_c0_seq1	246	386	1	59.78	55.32
2453-D7	48	4	45	+	comp52486_c0_seq1	172	297	0.875	70.35	59.52
2453-D8	48	1	48	+	comp33401_c0_seq1	62	202	1	57.78	53.19
2453-D9	48	1	48	-	comp68982_c2_seq12	1347	1490	1	61.96	52.08
2478-D1	26	1	26	-	comp86825_c0_seq1	5	82	1	68.96	80.77
2480-D1	46	1	44	+	comp28041_c0_seq1	466	597	0.9565	96.46	79.55
2533-D1	40	1	40	+	comp25369_c0_seq1	84	203	1	76.78	77.5
2533-D2	40	3	38	-	comp70385_c0_seq1	1215	1322	0.9	72.32	80.56
2533-D3	40	2	39	-	comp70423_c0_seq1	264	377	0.95	63.4	71.05
2533-D4	40	1	39	-	comp70401_c0_seq1	807	923	0.975	58.17	69.23
2534-D1	124	32	124	+	comp47656_c1_seq1	1	276	0.75	72.16	39.56
2595-D1	17	1	17	+	comp69557_c3_seq3	640	690	1	42.8	88.24
2634-D1	87	3	78	+	comp55437_c0_seq1	133	384	0.8736	72.1	44.74
2635-D1	79	1	64	-	comp74092_c0_seq1	84	275	0.8101	63.18	45.31
2636-D1	78	1	72	+	comp69466_c1_seq1	138	350	0.9231	91.82	58.57
2636-D2	78	1	72	+	comp69466_c1_seq2	138	350	0.9231	91.82	58.57
2636-D3	78	1	75	-	comp66209_c0_seq1	483	692	0.9615	57.96	43.48
2675-D1	24	1	24	+	comp70533_c0_seq1	139	210	1	62.83	100
2685-D2	32	1	32	-	comp48907_c0_seq1	256	351	1	76.13	93.75
294-D1	44	10	44	+	comp70717_c0_seq1	144	251	0.7955	62.96	65.71
294-D3	44	1	44	+	comp68763_c0_seq2	966	1103	1	56.65	52.27
294-D4	44	1	43	+	comp68763_c0_seq1	2178	2312	0.9773	57.07	51.16
489-D1	51	1	51	+	comp63842_c0_seq2	93	245	1	117.92	98.04
489-D10	51	4	50	+	comp44004_c0_seq1	111	254	0.9216	58.68	61.7
489-D11	51	1	51	-	comp48027_c0_seq1	178	330	1	59.47	56.86
489-D12	51	1	51	+	comp65343_c0_seq1	7	159	1	70.94	60.78
489-D13	51	2	51	-	comp56306_c1_seq1	86	238	0.9804	68.77	60
489-D14	51	1	51	+	comp63171_c0_seq1	18	170	1	50.55	60.78
489-D15	51	4	35	+	comp60822_c0_seq1	17	112	0.6275	53.12	71.88
489-D16	51	7	51	+	comp57960_c0_seq1	150	284	0.8824	51.93	48.89
489-D17	51	8	51	-	comp116515_c0_seq1	390	521	0.8627	52.31	50
489-D18	51	8	35	+	comp48171_c0_seq1	71	154	0.549	44.35	64.29
489-D2	51	1	51	-	comp52514_c0_seq1	529	681	1	115.92	96.08
489-D3	51	1	51	+	comp63842_c0_seq1	122	274	1	113.92	94.12
489-D4	51	1	51	-	comp65731_c0_seq1	343	492	1	106.7	94
489-D5	51	4	46	+	comp23445_c0_seq1	1	129	0.8431	96.61	95.35
489-D6	51	1	42	+	comp160211_c0_seq1	18	143	0.8235	87.96	90.48
489-D7	51	1	39	-	comp573327_c0_seq1	1	117	0.7647	84.01	92.31
489-D8	51	1	42	+	comp58265_c1_seq1	12	140	0.8235	69.85	85.37
489-D9	51	4	50	-	comp46848_c0_seq1	425	568	0.9216	62.67	65.96
780-D1	49	6	49	-	comp156951_c0_seq1	58	174	0.898	41.17	46.15
809-D1	22	1	22	+	comp66147_c0_seq1	300	365	1	64.45	86.36

## Sheet: bpL
#GeneID	originalLength	predict_bg	predict_ed	strand	chr	chr_bg	chr_ed	alignRate	score	identity
1374-D4	83	19	66	-	comp23848_c0_seq1	90	233	0.5783	46.19	43.75
140-D1	84	2	82	-	comp800_c0_seq1	220	462	0.9643	97.54	51.85
140-D2	84	2	82	+	comp460_c0_seq1	145	387	0.9643	92.54	48.15
1479-D1	52	12	52	-	comp11873_c0_seq1	167	289	0.7885	52.39	56.1
1479-D2	52	12	52	-	comp11873_c0_seq2	49	171	0.7885	46.9	53.66
1540-D2	81	7	81	+	comp239_c0_seq1	296	523	0.9259	57.98	29.33
1575-D1	96	1	92	+	comp83_c0_seq2	1653	1928	0.9583	192.16	76.09
1575-D10	96	1	91	+	comp703_c0_seq3	1103	1360	0.9479	78.83	46.51
1575-D11	96	1	87	+	comp4056_c0_seq1	398	661	0.9062	71.03	49.4
1575-D12	96	2	92	+	comp942_c0_seq2	1817	2089	0.9479	59.85	40.7
1575-D13	96	2	91	+	comp5458_c0_seq1	223	465	0.9375	59.25	41.98
1575-D14	96	3	91	-	comp110_c0_seq1	331	588	0.9271	60.93	40.48
1575-D15	96	2	91	-	comp659_c0_seq1	307	561	0.9375	81.54	38.82
1575-D16	96	19	93	+	comp76_c0_seq2	398	607	0.7812	73.52	47.14
1575-D17	96	18	87	+	comp895_c0_seq4	935	1129	0.7292	67.04	50.77
1575-D18	96	18	87	+	comp895_c0_seq2	1448	1642	0.7292	67.04	50.77
1575-D19	96	18	87	+	comp895_c0_seq3	1006	1200	0.7292	67.04	50.77
1575-D2	96	1	92	+	comp83_c0_seq1	1664	1939	0.9583	192.16	76.09
1575-D20	96	18	87	+	comp895_c0_seq1	1519	1713	0.7292	67.04	50.77
1575-D21	96	18	89	-	comp32966_c0_seq1	128	328	0.75	61.9	47.76
1575-D22	96	17	91	+	comp6760_c0_seq1	618	842	0.7812	37.52	43.48
1575-D23	96	17	89	-	comp46705_c0_seq1	84	290	0.7604	70.41	46.38
1575-D24	96	8	88	+	comp155_c2_seq2	126	356	0.8438	54.59	41.56
1575-D25	96	36	91	+	comp75_c0_seq10	768	929	0.5833	53.58	44.44
1575-D26	96	36	91	+	comp75_c0_seq9	780	941	0.5833	53.58	44.44
1575-D27	96	36	91	+	comp75_c0_seq8	786	947	0.5833	53.58	44.44
1575-D28	96	36	91	+	comp75_c0_seq7	798	959	0.5833	53.58	44.44
1575-D29	96	36	91	+	comp75_c0_seq6	804	965	0.5833	53.58	44.44
1575-D3	96	2	87	+	comp687_c0_seq1	1430	1672	0.8958	105.78	56.79
1575-D30	96	36	91	+	comp75_c0_seq5	816	977	0.5833	53.58	44.44
1575-D31	96	36	91	+	comp75_c0_seq4	822	983	0.5833	53.58	44.44
1575-D32	96	36	91	+	comp75_c0_seq3	1674	1835	0.5833	53.58	44.44
1575-D33	96	36	91	+	comp75_c0_seq2	1692	1853	0.5833	53.58	44.44
1575-D34	96	36	91	+	comp75_c0_seq1	1710	1871	0.5833	53.58	44.44
1575-D35	96	36	88	+	comp155_c2_seq1	422	580	0.5521	46.33	46.15
1575-D36	96	2	91	+	comp10388_c0_seq1	470	718	0.9375	54.35	38.55
1575-D37	96	36	87	-	comp51536_c0_seq1	83	232	0.5417	64.97	56
1575-D38	96	18	91	-	comp41857_c0_seq1	70	282	0.7708	41.82	43.48
1575-D39	96	18	89	+	comp2838_c0_seq1	1372	1572	0.75	47.42	41.79
1575-D4	96	2	88	+	comp81_c0_seq1	1353	1598	0.9062	96.63	54.88
1575-D40	96	35	91	+	comp5458_c0_seq2	21	173	0.5938	46.72	43.14
1575-D5	96	2	91	+	comp2748_c0_seq1	777	1031	0.9375	90.02	50.59
1575-D6	96	2	90	-	comp374_c0_seq1	283	537	0.9271	89.05	50
1575-D7	96	2	91	+	comp6149_c0_seq1	58	312	0.9375	88.19	50.59
1575-D8	96	2	88	+	comp703_c0_seq1	1159	1404	0.9062	92.29	48.78
1575-D9	96	1	88	+	comp703_c0_seq2	1103	1351	0.9167	82.11	48.19
1589-D1	50	6	49	+	comp10532_c0_seq1	101	235	0.88	48.67	47.73
1619-D1	33	1	33	-	comp35_c1_seq1	2216	2311	1	47.98	68.75
1619-D2	33	1	33	-	comp35_c1_seq2	2079	2174	1	47.98	68.75
1676-D1	42	1	42	+	comp4041_c0_seq2	1065	1190	1	81.85	83.33
1676-D2	42	1	42	+	comp4041_c0_seq1	2091	2216	1	81.85	83.33
2012-D1	32	1	32	+	comp212_c0_seq1	69	164	1	72.03	93.75
2012-D2	32	1	32	+	comp212_c0_seq5	65	160	1	64.04	87.5
2017-D1	31	1	31	+	comp38222_c0_seq1	11	103	1	71.88	100
2030-D1	74	1	74	-	comp92_c0_seq1	236	457	1	175.06	100
2030-D10	74	17	74	-	comp51985_c0_seq1	176	349	0.7838	52.4	48.28
2030-D11	74	1	73	-	comp141_c0_seq1	477	689	0.9865	47.42	38.03
2030-D12	74	1	65	+	comp2354_c0_seq1	161	364	0.8784	53.81	40
2030-D13	74	23	72	+	comp20246_c0_seq1	147	296	0.6757	48.38	36
2030-D14	74	23	72	+	comp20246_c0_seq2	147	296	0.6757	48.38	36
2030-D15	74	1	71	+	comp19665_c0_seq2	181	393	0.9595	46.17	35.21
2030-D16	74	1	71	+	comp19665_c0_seq1	625	837	0.9595	46.17	35.21
2030-D17	74	22	72	+	comp63557_c0_seq1	20	169	0.6892	42.04	44
2030-D18	74	8	74	+	comp4496_c0_seq1	2190	2390	0.9054	44.08	31.34
2030-D19	74	36	72	+	comp59153_c0_seq1	8	118	0.5	46.56	48.65
2030-D2	74	1	74	-	comp55_c0_seq1	300	521	1	175.06	100
2030-D3	74	32	74	-	comp86_c0_seq1	161	289	0.5811	104.04	100
2030-D4	74	1	74	+	comp1040_c0_seq1	106	327	1	107.09	58.11
2030-D5	74	1	74	-	comp12947_c0_seq1	76	306	1	78.85	58.11
2030-D6	74	1	74	+	comp3282_c0_seq1	1235	1453	1	76.87	42.47
2030-D7	74	1	72	-	comp29716_c0_seq3	39	251	0.973	56.98	42.25
2030-D8	74	1	72	-	comp29716_c0_seq1	259	471	0.973	56.98	42.25
2030-D9	74	1	72	+	comp4807_c0_seq1	120	335	0.973	58.64	38.89
2069-D1	120	25	106	-	comp49801_c0_seq1	1	264	0.6833	63.95	39.02
2069-D2	120	38	115	-	comp23636_c0_seq1	68	325	0.65	43.27	38.46
2070-D1	149	2	147	-	comp4552_c0_seq1	113	538	0.9799	42.67	28.68
2070-D5	149	15	145	+	comp191_c0_seq1	586	960	0.8792	33.98	30.51
2070-D7	149	24	146	+	comp16921_c0_seq1	755	1105	0.8255	43.55	30.97
2070-D8	149	26	148	+	comp277_c0_seq3	23	385	0.8255	45.23	29.57
2071-D1	149	6	80	-	comp963_c0_seq4	463	672	0.5034	38.06	35.71
2071-D2	149	6	80	-	comp963_c0_seq3	463	672	0.5034	38.06	35.71
2071-D7	149	34	145	+	comp2128_c0_seq1	742	1044	0.7517	50.58	36.36
2072-D1	101	4	83	+	comp572_c0_seq1	131	373	0.7921	50.15	35.9
2075-D1	69	2	50	-	comp6724_c0_seq1	147	293	0.7101	46.84	42.86
2075-D2	69	5	48	+	comp47829_c0_seq1	115	246	0.6377	43.54	45.45
2079-D1	103	7	69	-	comp3235_c0_seq1	419	604	0.6117	48.19	42.62
2079-D2	103	7	69	-	comp3235_c0_seq2	419	604	0.6117	48.19	42.62
208-D1	32	1	32	-	comp1964_c0_seq1	87	182	1	80.81	100
208-D2	32	8	32	+	comp5220_c0_seq1	4	78	0.7812	60.22	96
2080-D1	77	7	76	-	comp3493_c0_seq1	99	305	0.9091	60.81	40.58
2085-D1	73	7	66	-	comp11650_c0_seq1	5	184	0.8219	37.44	30
2095-D2	107	26	105	-	comp9045_c0_seq1	231	452	0.7477	68.26	43.24
2095-D3	107	6	101	-	comp2394_c0_seq2	66	320	0.8972	52.36	39.76
2095-D4	107	6	101	-	comp2394_c0_seq1	107	361	0.8972	52.36	39.76
2096-D1	59	1	59	-	comp141_c0_seq1	291	467	1	136.35	96.61
2122-D1	19	1	19	-	comp798_c0_seq1	233	289	1	46.83	94.74
2185-D1	77	9	72	+	comp423_c0_seq2	327	521	0.8312	69.72	48.44
2185-D2	77	9	72	+	comp423_c0_seq1	327	596	0.8312	53.89	49.21
2257-D1	130	1	130	-	comp1118_c0_seq1	158	541	1	194.17	61.72
2257-D2	130	2	130	+	comp930_c1_seq1	93	470	0.9923	184.61	59.52
2343-D1	99	5	84	-	comp201_c0_seq1	721	960	0.8081	90.75	46.25
2343-D2	99	5	99	+	comp874_c0_seq1	194	472	0.9596	87.95	38.71
2343-D3	99	21	99	-	comp20135_c0_seq1	198	437	0.798	45.76	34.18
2388-D12	58	3	56	+	comp4041_c0_seq3	1194	1355	0.931	65.43	44.44
2388-D13	58	11	56	+	comp4041_c0_seq2	24	161	0.7931	63.16	47.83
2388-D15	58	5	55	+	comp11_c0_seq1	777	929	0.8793	62.37	45.1
2388-D17	58	3	55	-	comp14644_c0_seq1	163	321	0.9138	68.3	43.4
2388-D18	58	11	55	-	comp4479_c0_seq1	1455	1589	0.7759	55.04	48.89
2388-D19	58	5	57	+	comp44238_c0_seq1	129	287	0.9138	64.12	41.51
2388-D21	58	5	57	-	comp41966_c0_seq1	42	200	0.9138	56.13	41.51
2388-D23	58	4	55	-	comp6089_c0_seq2	197	352	0.8966	64.92	42.31
2388-D24	58	12	55	-	comp45079_c0_seq1	140	271	0.7586	54.72	47.73
2388-D26	58	5	57	-	comp59526_c0_seq1	148	306	0.9138	56.13	37.74
2388-D27	58	2	58	-	comp6089_c0_seq3	5	175	0.9828	52.64	38.6
2388-D28	58	14	58	-	comp6089_c0_seq1	520	654	0.7759	45.88	40
2388-D7	58	3	55	-	comp11_c0_seq1	2245	2403	0.9138	71.3	50.94
2388-D8	58	5	55	+	comp47198_c0_seq1	234	386	0.8793	71.37	49.02
2388-D9	58	3	55	-	comp11_c0_seq2	1738	1896	0.9138	71.3	50.94
2453-D1	48	1	48	-	comp32738_c0_seq1	142	285	1	93.94	81.25
2453-D10	48	4	45	+	comp13377_c0_seq2	76	201	0.875	70.35	59.52
2453-D11	48	4	45	+	comp13377_c0_seq3	111	236	0.875	70.35	59.52
2453-D12	48	4	45	+	comp13377_c0_seq1	111	236	0.875	70.35	59.52
2453-D13	48	1	48	+	comp8198_c0_seq1	1396	1539	1	61.96	52.08
2453-D14	48	1	48	+	comp35670_c0_seq1	143	283	1	57.78	53.19
2453-D15	48	4	48	+	comp5528_c0_seq1	143	277	0.9375	61.26	55.56
2453-D16	48	1	38	-	comp34232_c0_seq1	824	937	0.7917	44.47	50
2453-D17	48	4	42	-	comp6695_c0_seq2	761	877	0.8125	41	41.03
2453-D18	48	4	42	-	comp6695_c0_seq1	1168	1284	0.8125	41	41.03
2453-D19	48	4	38	-	comp26510_c0_seq1	478	582	0.7292	42.27	51.43
2453-D2	48	1	48	+	comp41674_c0_seq1	92	235	1	85.45	72.92
2453-D20	48	4	40	+	comp10648_c0_seq1	243	353	0.7708	44.9	45.95
2453-D3	48	1	48	+	comp9309_c0_seq1	423	566	1	72.97	68.75
2453-D4	48	1	48	+	comp16332_c0_seq2	2383	2526	1	67.47	62.5
2453-D5	48	1	48	+	comp16332_c0_seq1	2467	2610	1	67.47	62.5
2453-D6	48	1	47	-	comp38285_c0_seq1	3	143	0.9792	68.63	55.32
2453-D7	48	1	48	-	comp21561_c0_seq1	420	560	1	59.78	55.32
2453-D8	48	4	45	+	comp13377_c0_seq7	54	179	0.875	70.35	59.52
2453-D9	48	4	45	+	comp13377_c0_seq4	76	201	0.875	70.35	59.52
2478-D1	26	1	26	-	comp116_c0_seq1	208	285	1	68.96	80.77
2480-D1	46	1	44	+	comp118_c2_seq4	510	641	0.9565	96.46	79.55
2480-D2	46	1	44	+	comp118_c2_seq5	510	641	0.9565	96.46	79.55
2480-D3	46	1	44	+	comp118_c2_seq6	510	641	0.9565	96.46	79.55
2517-D1	35	2	32	+	comp67_c0_seq1	1068	1160	0.8857	43.41	61.29
2517-D2	35	3	32	+	comp392_c0_seq1	1243	1332	0.8571	50.63	56.67
2533-D1	40	1	39	+	comp29240_c0_seq1	65	181	0.975	72.66	76.92
2533-D2	40	3	38	+	comp107_c0_seq1	104	211	0.9	72.32	80.56
2533-D3	40	2	39	+	comp1076_c0_seq1	93	206	0.95	63.4	71.05
2533-D4	40	1	39	-	comp5197_c0_seq1	300	416	0.975	58.17	69.23
2595-D1	17	1	17	-	comp772_c0_seq1	1267	1317	1	42.8	88.24
2595-D2	17	1	17	-	comp772_c0_seq2	1039	1089	1	42.8	88.24
2636-D1	78	1	72	-	comp296_c0_seq1	390	602	0.9231	91.82	58.57
294-D1	44	10	44	+	comp1216_c0_seq1	164	271	0.7955	62.96	65.71
294-D2	44	1	44	-	comp17616_c0_seq1	195	332	1	56.65	52.27
294-D3	44	1	43	-	comp17762_c0_seq1	359	493	0.9773	57.07	51.16
489-D1	51	1	51	-	comp9689_c0_seq1	91	243	1	117.92	98.04
489-D2	51	1	51	-	comp3154_c0_seq1	761	913	1	113.92	94.12
489-D3	51	1	51	-	comp3818_c0_seq1	623	775	1	109.43	92.16
489-D4	51	4	50	-	comp3238_c0_seq1	425	568	0.9216	62.67	65.96
489-D5	51	4	50	+	comp1536_c0_seq1	107	250	0.9216	58.68	61.7
489-D6	51	7	51	+	comp26076_c0_seq6	15	149	0.8824	51.93	48.89
489-D7	51	7	51	+	comp26076_c0_seq3	15	149	0.8824	51.93	48.89
780-D1	49	6	49	-	comp20_c0_seq1	2363	2479	0.898	41.17	46.15
809-D1	22	1	22	-	comp13_c1_seq1	91	156	1	64.45	86.36

## Sheet: bpM
#GeneID	originalLength	predict_bg	predict_ed	strand	chr	chr_bg	chr_ed	alignRate	score	identity
1372-D1	77	2	76	+	comp27734_c0_seq1	191	415	0.974	143.28	65.33
1374-D3	83	17	66	-	comp32231_c0_seq1	127	276	0.6024	41.52	38
140-D1	84	2	82	-	comp40059_c0_seq1	214	456	0.9643	97.54	51.85
140-D2	84	2	82	-	comp46253_c0_seq1	559	801	0.9643	92.54	48.15
1479-D1	52	12	52	+	comp33564_c1_seq1	238	360	0.7885	52.39	56.1
1522-D1	47	1	47	-	comp44142_c6_seq1	1537	1671	1	42.92	53.33
1522-D2	47	1	47	-	comp44142_c6_seq2	617	751	1	42.92	53.33
1522-D3	47	2	47	+	comp43861_c0_seq1	761	892	0.9787	45.33	50
1540-D2	81	7	81	+	comp30659_c0_seq1	296	523	0.9259	57.98	29.33
1575-D1	96	4	92	-	comp6114_c0_seq1	10	276	0.9271	186.59	76.4
1575-D10	96	17	68	-	comp1300_c0_seq1	9	149	0.5417	43.17	51.06
1575-D11	96	2	63	-	comp27266_c0_seq1	1	180	0.6458	41.62	38.33
1575-D2	96	2	88	+	comp40490_c1_seq1	42	287	0.9062	86.97	51.22
1575-D3	96	2	92	+	comp42857_c1_seq1	759	1031	0.9479	60.34	40.7
1575-D4	96	18	91	-	comp34938_c0_seq2	10	222	0.7708	56.2	47.14
1575-D5	96	17	91	+	comp31714_c0_seq1	578	802	0.7812	37.52	43.48
1575-D6	96	39	93	-	comp27527_c0_seq1	19	177	0.5729	65.4	52.83
1575-D7	96	39	88	-	comp27527_c0_seq2	145	288	0.5208	65.42	56.25
1575-D8	96	36	91	-	comp160284_c0_seq1	41	202	0.5833	58.36	48.15
1575-D9	96	19	68	+	comp39982_c0_seq1	483	617	0.5208	51.2	53.33
1619-D1	33	1	33	-	comp46260_c0_seq1	57	152	1	47.98	68.75
1676-D1	42	1	42	+	comp43832_c1_seq1	1048	1173	1	81.85	83.33
1676-D2	42	14	42	-	comp168380_c0_seq1	206	292	0.6905	67.5	100
2012-D1	32	1	32	-	comp43876_c0_seq1	1135	1230	1	72.03	93.75
2012-D2	32	1	32	-	comp45777_c0_seq1	222	317	1	61.54	81.25
2030-D1	74	1	74	+	comp45294_c0_seq1	69	290	1	175.06	100
2030-D10	74	1	73	-	comp18861_c0_seq1	365	577	0.9865	44.92	36.62
2030-D11	74	1	65	-	comp20923_c0_seq1	2293	2496	0.8784	53.81	40
2030-D12	74	1	71	+	comp32887_c0_seq1	806	1018	0.9595	46.17	35.21
2030-D13	74	1	71	-	comp88995_c0_seq1	20	232	0.9595	45.65	30.99
2030-D14	74	8	74	-	comp43112_c3_seq1	118	318	0.9054	44.08	31.34
2030-D2	74	1	74	-	comp44236_c0_seq1	24	245	1	175.06	100
2030-D3	74	1	74	-	comp45285_c0_seq1	455	676	1	175.06	100
2030-D4	74	1	74	-	comp105784_c0_seq1	32	253	1	107.09	58.11
2030-D5	74	1	74	-	comp42237_c0_seq1	572	793	1	107.09	58.11
2030-D6	74	1	74	-	comp19353_c0_seq1	38	256	1	76.87	42.47
2030-D7	74	1	72	-	comp44988_c1_seq4	3339	3551	0.973	56.98	42.25
2030-D8	74	1	72	-	comp44988_c1_seq8	3474	3686	0.973	56.98	42.25
2030-D9	74	1	72	-	comp31960_c0_seq1	160	375	0.973	58.64	38.89
2067-D1	125	6	116	-	comp44952_c0_seq1	39	404	0.888	33.45	31.53
2069-D1	120	38	115	+	comp44146_c2_seq3	184	441	0.65	47.26	39.74
2070-D1	149	15	146	-	comp39787_c0_seq2	607	972	0.8859	47.3	31.93
2070-D10	149	22	108	+	comp39176_c0_seq2	697	936	0.5839	47.94	32.5
2070-D11	149	22	108	+	comp39176_c0_seq1	754	993	0.5839	47.94	32.5
2070-D2	149	15	146	-	comp39787_c0_seq1	607	972	0.8859	47.3	31.93
2070-D4	149	2	147	+	comp42079_c0_seq1	807	1232	0.9799	42.67	28.68
2070-D5	149	15	111	-	comp39115_c0_seq1	726	992	0.651	46.69	34.83
2070-D6	149	6	147	+	comp46026_c0_seq1	211	621	0.953	27.58	26.87
2070-D8	149	24	146	-	comp61483_c0_seq1	7	357	0.8255	43.55	30.97
2070-D9	149	15	146	-	comp44800_c1_seq3	101	490	0.8859	36.19	26.83
2071-D1	149	14	146	+	comp30786_c0_seq1	67	456	0.8926	45.75	30.71
2071-D3	149	15	147	+	comp43227_c0_seq1	206	601	0.8926	49.5	30.23
2071-D7	149	34	145	+	comp39115_c1_seq1	713	1015	0.7517	50.58	36.36
2072-D1	101	4	83	-	comp45522_c0_seq1	111	353	0.7921	50.15	35.9
2079-D1	103	7	69	-	comp30853_c1_seq1	119	304	0.6117	48.19	42.62
208-D1	32	1	32	+	comp43408_c1_seq1	730	825	1	80.81	100
208-D2	32	1	32	+	comp43408_c1_seq2	337	432	1	77.81	96.88
2080-D1	77	7	76	+	comp19393_c0_seq1	134	340	0.9091	60.81	40.58
2080-D3	77	8	68	+	comp76395_c0_seq1	134	313	0.7922	46.57	35
2082-D1	68	1	68	-	comp67482_c0_seq1	203	403	1	88.19	52.24
2082-D2	68	1	68	-	comp39975_c0_seq1	225	425	1	86.68	43.28
2086-D1	75	7	68	-	comp41279_c0_seq1	100	282	0.8267	64.29	47.54
2095-D1	107	37	105	-	comp78803_c0_seq1	192	380	0.6449	60.96	44.44
2095-D2	107	6	101	+	comp18709_c0_seq1	177	431	0.8972	52.36	39.76
2096-D1	59	1	59	-	comp18861_c0_seq1	179	355	1	136.35	96.61
2122-D1	19	1	19	-	comp18960_c0_seq1	170	226	1	46.83	94.74
2158-D3	70	10	48	+	comp22259_c0_seq1	129	248	0.5571	41.82	43.59
2185-D1	77	9	72	-	comp21270_c0_seq1	511	705	0.8312	69.72	48.44
2225-D1	43	2	37	-	comp25809_c0_seq1	2	109	0.8372	72.12	72.22
2257-D1	130	1	130	+	comp43529_c0_seq1	92	475	1	191.17	60.94
2257-D2	130	2	130	+	comp21248_c0_seq1	93	470	0.9923	184.61	59.52
2257-D3	130	53	125	-	comp190604_c0_seq1	3	218	0.5615	122.11	66.67
2343-D1	99	5	84	-	comp30584_c0_seq1	621	860	0.8081	90.75	46.25
2343-D2	99	5	99	+	comp29943_c0_seq1	164	442	0.9596	88.95	38.71
2343-D3	99	21	99	+	comp41018_c0_seq1	379	618	0.798	46.26	34.18
2388-D1	58	11	55	-	comp44661_c1_seq6	1552	1686	0.7759	55.04	48.89
2388-D2	58	11	55	-	comp44661_c1_seq2	398	532	0.7759	55.04	48.89
2388-D3	58	11	56	+	comp43832_c1_seq1	7	144	0.7931	63.16	47.83
2388-D4	58	4	55	+	comp24799_c1_seq1	75	230	0.8966	64.92	42.31
2388-D5	58	11	55	+	comp43096_c1_seq1	297	431	0.7759	56.53	44.44
2388-D6	58	15	52	-	comp431305_c0_seq1	4	117	0.6552	60.39	50
2388-D7	58	3	56	-	comp37106_c0_seq1	224	385	0.931	49.93	33.33
2388-D8	58	4	55	-	comp36441_c0_seq1	291	446	0.8966	42.44	34.62
2453-D1	48	1	48	-	comp201440_c0_seq1	38	181	1	93.94	81.25
2453-D10	48	15	45	+	comp32215_c0_seq1	5	97	0.6458	42.18	51.61
2453-D2	48	1	48	-	comp38750_c0_seq1	40	183	1	72.97	68.75
2453-D3	48	1	48	+	comp44693_c0_seq1	2819	2962	1	67.47	62.5
2453-D4	48	1	48	+	comp35201_c0_seq1	574	714	1	59.28	55.32
2453-D5	48	1	48	-	comp206435_c0_seq1	68	208	1	57.78	53.19
2453-D6	48	1	48	-	comp48117_c0_seq1	1279	1422	1	61.96	52.08
2453-D7	48	1	48	+	comp43565_c1_seq1	918	1058	1	57.78	53.19
2453-D8	48	1	38	+	comp146586_c0_seq1	121	234	0.7917	44.47	50
2453-D9	48	4	38	-	comp7998_c0_seq1	3	107	0.7292	42.27	51.43
2478-D1	26	1	26	-	comp31643_c0_seq1	5	82	1	68.96	80.77
2478-D2	26	1	26	-	comp31643_c0_seq2	5	82	1	68.96	80.77
2517-D1	35	7	32	+	comp2559_c0_seq1	12	89	0.7429	42.65	65.38
2533-D1	40	1	40	-	comp50769_c0_seq1	62	181	1	76.78	77.5
2533-D2	40	3	38	-	comp45208_c0_seq1	970	1077	0.9	72.32	80.56
2533-D3	40	2	39	-	comp46259_c0_seq1	263	376	0.95	63.4	71.05
2533-D4	40	1	39	-	comp40414_c0_seq1	93	209	0.975	58.17	69.23
2533-D5	40	1	27	-	comp111583_c0_seq1	2	82	0.675	54.23	85.19
2595-D1	17	1	17	+	comp44945_c6_seq3	640	690	1	42.8	88.24
2595-D2	17	1	17	+	comp44945_c6_seq14	640	690	1	42.8	88.24
2595-D3	17	1	17	+	comp44945_c6_seq11	640	690	1	42.8	88.24
2634-D1	87	3	78	-	comp42728_c2_seq1	294	545	0.8736	72.1	44.74
2636-D1	78	1	72	-	comp19498_c0_seq2	343	555	0.9231	91.82	58.57
2636-D2	78	1	72	-	comp19498_c0_seq1	415	627	0.9231	91.82	58.57
294-D1	44	10	44	-	comp50541_c0_seq1	679	786	0.7955	62.96	65.71
294-D2	44	1	44	+	comp42499_c0_seq1	46	183	1	56.65	52.27
294-D3	44	1	43	+	comp42499_c1_seq1	897	1031	0.9773	55.58	51.16
489-D1	51	1	51	+	comp70553_c0_seq1	105	257	1	117.92	98.04
489-D2	51	1	51	+	comp20088_c0_seq1	18	170	1	109.43	92.16
489-D3	51	1	51	+	comp44017_c0_seq1	38	190	1	109.43	92.16
489-D4	51	8	51	+	comp117466_c0_seq1	1	132	0.8627	99.27	95.45
489-D5	51	8	51	-	comp106591_c0_seq1	94	225	0.8627	97.28	93.18
489-D6	51	4	50	-	comp21058_c0_seq1	380	523	0.9216	62.67	65.96
489-D7	51	4	50	+	comp42075_c0_seq1	101	244	0.9216	58.68	61.7
489-D8	51	16	51	+	comp20257_c0_seq1	15	122	0.7059	65.66	72.22
489-D9	51	7	51	+	comp77440_c0_seq1	148	282	0.8824	51.93	48.89
492-D1	21	1	21	-	comp38983_c0_seq2	658	720	1	44.94	95.24
492-D2	21	1	21	-	comp38983_c0_seq1	658	720	1	44.94	95.24
780-D1	49	6	49	-	comp58076_c0_seq1	69	185	0.898	41.17	46.15
809-D1	22	1	22	+	comp43442_c0_seq1	346	411	1	64.45	86.36

## Sheet: bpS
#GeneID	originalLength	predict_bg	predict_ed	strand	chr	chr_bg	chr_ed	alignRate	score	identity
1372-D1	77	29	76	+	comp167576_c0_seq1	5	148	0.6234	87.91	60.42
1374-D3	83	17	66	+	comp67340_c0_seq1	122	271	0.6024	41.52	38
1374-D4	83	17	66	+	comp67340_c0_seq4	122	271	0.6024	41.52	38
140-D1	84	2	82	+	comp29974_c1_seq1	9	251	0.9643	97.54	51.85
140-D2	84	2	82	+	comp47398_c0_seq1	139	381	0.9643	92.54	48.15
1479-D1	52	12	52	-	comp60070_c0_seq2	839	961	0.7885	52.39	56.1
1479-D2	52	12	52	-	comp60070_c0_seq1	839	961	0.7885	52.39	56.1
1522-D1	47	1	47	-	comp33079_c0_seq1	321	455	1	42.92	53.33
1522-D2	47	2	47	+	comp47750_c0_seq1	761	892	0.9787	45.33	50
1540-D2	81	7	81	-	comp60290_c1_seq1	1799	2026	0.9259	57.98	29.33
1575-D1	96	1	93	-	comp66524_c0_seq3	403	672	0.9688	75.39	46.59
1575-D10	96	19	88	-	comp64465_c0_seq1	185	373	0.7292	63	53.97
1575-D12	96	18	89	-	comp60464_c0_seq1	173	373	0.75	61.9	47.76
1575-D13	96	17	91	-	comp46946_c1_seq1	24	248	0.7812	37.52	43.48
1575-D14	96	36	93	+	comp52052_c0_seq1	6	173	0.6042	62.84	50
1575-D15	96	39	88	+	comp42720_c0_seq1	2	145	0.5208	62.21	54.17
1575-D16	96	21	68	+	comp58297_c1_seq1	3	131	0.5	51.05	58.14
1575-D2	96	1	93	-	comp66524_c0_seq1	403	672	0.9688	75.39	46.59
1575-D3	96	1	93	-	comp66524_c0_seq2	403	672	0.9688	75.39	46.59
1575-D4	96	4	89	+	comp66817_c1_seq1	824	1069	0.8958	78.74	45.12
1575-D5	96	1	90	+	comp65518_c2_seq1	38	292	0.9375	64.66	42.35
1575-D6	96	4	89	+	comp62588_c0_seq2	65	307	0.8958	72.27	43.21
1575-D7	96	4	89	+	comp62588_c0_seq1	636	878	0.8958	72.27	43.21
1575-D8	96	2	92	-	comp67379_c1_seq5	235	507	0.9479	59.85	40.7
1575-D9	96	19	93	-	comp67165_c0_seq1	56	265	0.7812	75.52	48.57
1619-D1	33	1	33	-	comp59422_c0_seq1	58	153	1	49.98	71.88
1676-D1	42	1	42	+	comp64249_c2_seq1	522	647	1	81.85	83.33
1676-D2	42	14	42	+	comp203480_c0_seq1	5	91	0.6905	67.5	100
1701-D1	88	1	88	+	comp67303_c4_seq1	143	406	1	51.07	41.86
2012-D1	32	1	32	-	comp30048_c0_seq1	1160	1255	1	72.03	93.75
2012-D2	32	1	32	-	comp47621_c0_seq1	222	317	1	61.54	81.25
2030-D1	74	1	74	-	comp67701_c9_seq1	322	543	1	175.06	100
2030-D12	74	1	74	-	comp68162_c0_seq1	120	338	1	76.87	42.47
2030-D13	74	1	65	-	comp69441_c0_seq1	2300	2503	0.8784	53.81	40
2030-D14	74	8	72	-	comp58646_c1_seq1	161	355	0.8784	53.59	38.46
2030-D16	74	8	74	+	comp62670_c1_seq1	911	1111	0.9054	44.08	31.34
2030-D2	74	1	74	-	comp67950_c0_seq1	455	676	1	175.06	100
2030-D3	74	15	74	-	comp66409_c0_seq1	109	288	0.8108	142.68	100
2030-D4	74	11	66	-	comp154080_c0_seq1	1	168	0.7568	114.01	87.5
2030-D5	74	1	74	+	comp46328_c2_seq1	25	246	1	107.09	58.11
2030-D6	74	1	74	-	comp61046_c0_seq1	685	906	1	107.09	58.11
2068-D1	97	2	95	-	comp125537_c0_seq1	105	404	0.9691	80.71	40.43
2068-D3	97	43	91	-	comp64859_c1_seq1	4	162	0.5052	35.65	40.82
2069-D2	120	51	115	+	comp67362_c0_seq1	247	444	0.5417	40.32	35.38
2070-D1	149	15	146	-	comp60748_c0_seq1	1479	1844	0.8859	47.3	31.93
2070-D2	149	2	147	+	comp120227_c0_seq1	714	1139	0.9799	42.67	28.68
2070-D4	149	6	147	-	comp63170_c0_seq2	349	759	0.953	27.58	26.87
2070-D5	149	6	147	-	comp63170_c0_seq1	407	817	0.953	27.58	26.87
2070-D6	149	22	108	+	comp30722_c0_seq1	707	946	0.5839	47.94	32.5
2071-D1	149	14	145	-	comp66296_c0_seq1	222	602	0.8859	61.11	35.77
2071-D2	149	15	147	-	comp66600_c1_seq1	367	762	0.8926	49.5	30.23
2071-D4	149	48	145	-	comp66266_c0_seq1	150	428	0.6577	57.91	33.7
2072-D1	101	4	83	+	comp30054_c0_seq1	257	499	0.7921	50.15	35.9
2075-D2	69	19	69	+	comp25629_c0_seq1	16	168	0.7391	55.17	43.14
2075-D3	69	2	50	+	comp60879_c1_seq1	131	277	0.7101	48.34	42.86
2079-D1	103	7	69	-	comp55324_c0_seq1	418	603	0.6117	48.19	42.62
208-D1	32	1	32	-	comp29262_c0_seq1	12	107	1	80.81	100
208-D2	32	8	32	-	comp58229_c2_seq1	44	118	0.7812	60.22	96
2080-D1	77	7	76	-	comp29064_c0_seq1	107	313	0.9091	60.81	40.58
2080-D3	77	8	68	-	comp59846_c0_seq1	109	288	0.7922	46.57	35
2082-D1	68	1	68	+	comp59210_c1_seq1	121	321	1	86.68	43.28
2083-D3	87	8	77	-	comp63849_c0_seq1	184	393	0.8046	41.56	22.86
2086-D1	75	7	68	+	comp46360_c0_seq1	32	214	0.8267	65.79	49.18
2091-D1	77	6	63	-	comp47934_c0_seq1	115	294	0.7532	50.39	39.66
2091-D4	77	6	63	-	comp47934_c0_seq2	116	298	0.7532	47.48	39.66
2095-D2	107	26	105	-	comp50608_c0_seq1	231	452	0.7477	68.75	43.24
2095-D3	107	6	101	-	comp64213_c1_seq1	617	871	0.8972	52.36	39.76
2096-D1	59	1	59	-	comp47754_c0_seq1	178	354	1	136.35	96.61
2122-D1	19	1	19	+	comp32320_c0_seq1	235	291	1	46.83	94.74
2185-D1	77	9	72	+	comp67903_c0_seq1	195	389	0.8312	69.72	48.44
2186-D1	127	6	92	-	comp59843_c0_seq1	175	435	0.685	43.34	42.68
2257-D1	130	1	130	-	comp67329_c0_seq1	118	501	1	194.17	61.72
2257-D2	130	2	130	+	comp47677_c0_seq1	95	472	0.9923	186.61	60.32
2343-D1	99	5	84	-	comp67197_c0_seq1	617	856	0.8081	90.75	46.25
2343-D2	99	5	99	+	comp60262_c0_seq1	164	442	0.9596	88.45	38.71
2343-D3	99	21	99	-	comp66227_c0_seq1	101	340	0.798	46.26	34.18
2388-D1	58	3	55	+	comp66813_c1_seq2	70	228	0.9138	69.8	43.4
2388-D10	58	5	45	+	comp64630_c2_seq1	4	126	0.7069	43.46	41.46
2388-D11	58	4	37	-	comp4722_c0_seq1	1	102	0.5862	39.83	44.12
2388-D2	58	3	55	+	comp66813_c1_seq3	79	237	0.9138	69.8	43.4
2388-D3	58	5	57	+	comp63916_c2_seq1	259	417	0.9138	64.12	41.51
2388-D5	58	11	55	+	comp32510_c0_seq1	137	271	0.7759	55.04	48.89
2388-D6	58	5	57	+	comp63916_c0_seq1	227	385	0.9138	56.13	41.51
2388-D7	58	4	55	-	comp51916_c3_seq1	256	411	0.8966	64.92	42.31
2388-D8	58	3	56	-	comp64192_c1_seq1	226	387	0.931	49.93	33.33
2388-D9	58	5	40	-	comp24968_c0_seq1	3	110	0.6207	48.1	50
2453-D1	48	1	48	-	comp41270_c0_seq1	72	215	1	93.94	81.25
2453-D2	48	10	48	+	comp2132_c0_seq1	9	125	0.8125	66.02	69.23
2453-D3	48	4	45	-	comp255830_c0_seq1	48	173	0.875	70.35	59.52
2453-D4	48	1	48	+	comp66407_c1_seq6	333	476	1	61.96	52.08
2453-D5	48	1	48	+	comp65264_c0_seq1	921	1061	1	57.78	53.19
2453-D6	48	4	40	-	comp2905_c0_seq1	35	145	0.7708	41.9	48.65
2478-D2	26	1	26	+	comp67303_c4_seq1	500	577	1	68.96	80.77
2480-D1	46	12	44	-	comp226092_c0_seq1	165	263	0.7174	68.48	75.76
2533-D1	40	1	40	+	comp68107_c0_seq1	176	295	1	76.78	77.5
2533-D2	40	3	38	-	comp67890_c0_seq1	971	1078	0.9	72.32	80.56
2533-D3	40	2	39	+	comp67972_c0_seq1	61	174	0.95	63.4	71.05
2533-D4	40	1	39	-	comp47678_c0_seq1	354	470	0.975	58.17	69.23
2533-D5	40	1	25	-	comp93929_c0_seq1	2	76	0.625	48.16	84
2595-D1	17	1	17	+	comp64561_c0_seq1	640	690	1	42.8	88.24
2634-D1	87	3	78	-	comp48131_c2_seq1	294	545	0.8736	72.1	44.74
2636-D1	78	1	72	+	comp29847_c0_seq2	108	320	0.9231	91.82	58.57
2636-D2	78	1	72	+	comp29847_c0_seq1	108	320	0.9231	91.82	58.57
2636-D3	78	1	75	-	comp65387_c1_seq1	188	397	0.9615	57.96	43.48
294-D1	44	10	44	-	comp68797_c0_seq1	679	786	0.7955	62.96	65.71
294-D2	44	1	44	-	comp45503_c0_seq1	243	380	1	56.65	52.27
294-D3	44	1	43	+	comp66983_c1_seq1	624	758	0.9773	57.07	51.16
489-D1	51	1	51	+	comp49228_c0_seq1	46	198	1	117.92	98.04
489-D2	51	1	51	-	comp31995_c0_seq1	44	196	1	109.43	92.16
489-D3	51	1	51	-	comp66258_c0_seq1	91	243	1	109.43	92.16
489-D4	51	2	51	-	comp66258_c1_seq2	327	476	0.9804	112.16	94
489-D5	51	2	51	-	comp66258_c1_seq1	633	782	0.9804	112.16	94
489-D6	51	4	50	-	comp29787_c0_seq1	438	581	0.9216	62.67	65.96
489-D7	51	4	50	+	comp70013_c0_seq1	101	244	0.9216	58.68	61.7
492-D1	21	1	21	-	comp60054_c1_seq1	145	207	1	44.94	95.24
492-D2	21	1	21	-	comp60054_c1_seq2	145	207	1	44.94	95.24
809-D1	22	1	22	+	comp67539_c1_seq2	314	379	1	64.45	86.36
