# Supplementary material for: High-Throughput Identification of Antimicrobial Peptides from Amphibious Mudskippers
Source: Mar Drugs. 2017 Nov 22;15(11):364. doi: 10.3390/md15110364 (PMC5706053; doi:10.3390/md15110364)
Supplement: Supplementary file 1 [file marinedrugs-15-00364-s001.zip › Supplementary/Table S4.xlsx]

## Sheet: bp223
ID	Gene Name	Brain	Gill	Liver	Muscle	Skin	Note:
Bp_GLEAN_10000005	RNase3	0	0	0	1.24964	0	Those shaded by yellow were detected by skin MS
Bp_GLEAN_10000026	RNase1	0	14.2542	0	0	0	Those shaded by green were only detected by muscle MS
Bp_GLEAN_10000113	H2A2_2	0	0	0	0	0	Those shaded by purple were detected by MS of skin and muscle
Bp_GLEAN_10000322	defensina1	14.5662	85.3246	23.5827	19.4767	70.9787
Bp_GLEAN_10000432	CDK-like7	3.77274	2.87191	0.953124	0.626232	1.69576
Bp_GLEAN_10000532	Thrombin42	0.109107	0	0	0	0
Bp_GLEAN_10000533	Thrombin43	0.412121	0.694806	0.909598	0.363061	3.46697
Bp_GLEAN_10000567	CDK-like13	0.575243	1.16389	0.0542221	0.134082	0.179055
Bp_GLEAN_10000625	Ubq_RPL40e	578.379	1121.52	570.844	685.45	1195.96
Bp_GLEAN_10000692	Thrombin5	0.289339	0	18.8585	0	0
Bp_GLEAN_10000879	Thrombin4	0.0291922	0	126.998	0	0
Bp_GLEAN_10001474	CCL13	0	10.173	0.305727	0.514189	7.02574
Bp_GLEAN_10001666	Lectin19	0	0	0	0	0
Bp_GLEAN_10001694	Ubql4	8.19581	11.801	2.9175	2.53406	5.55621
Bp_GLEAN_10001750	Thrombin10	0.509938	21.4805	0.291519	0.107642	2.32596
Bp_GLEAN_10001861	Serpin2	0	0	890.461	0	0.131007
Bp_GLEAN_10002026	Thrombin1	0.256034	0.980353	677.092	0.289143	0.307585
Bp_GLEAN_10002081	Thrombin29	0.120341	0.187098	0.0204281	0	0.149946
Bp_GLEAN_10002115	Thrombin48	0.578488	1.24553	0.721551	0.136856	4.48499
Bp_GLEAN_10002117	Thrombin46	0.219328	0.257195	0.670755	0.116957	3.21536
Bp_GLEAN_10002167	BPTI15	1.40118	5.80842	6.93353	3.17412	6.78965
Bp_GLEAN_10002511	Ubql1	3.07888	0	0	0.599418	0.646154
Bp_GLEAN_10002566	Thrombin6	0.185263	2.75724	17.5041	0.734562	3.63663
Bp_GLEAN_10002740	Amyloid2/BPTI5	25.1397	17.3511	3.75447	3.84611	4.97237
Bp_GLEAN_10002745	SWD1	0	0	0	0	0
Bp_GLEAN_10002863	Glyrichin	72.6095	82.5852	79.2286	119.63	87.4011
Bp_GLEAN_10002896	Lectin25	0.083619	4.09831	0	0	0.671399
Bp_GLEAN_10003020	RNase2	0	3.65825	0	1.08889	0
Bp_GLEAN_10003037	SWD2	7.56789	6.9498	3.09245	12.4142	4.27365
Bp_GLEAN_10003173	ERH2	25.831	13.5431	9.94296	2.59657	15.1589
Bp_GLEAN_10003200	BPTI9	0.191287	10.3855	0.146152	0	4.02334
Bp_GLEAN_10003267	melanotransferrin	0.0260798	0.485403	0	0	0
Bp_GLEAN_10003332	PYY2	31.6252	0	0	6.61808	0
Bp_GLEAN_10003377	macroH2A1	14.7636	5.95003	1.53851	1.77935	2.24862
Bp_GLEAN_10003386	H2A2_3	0	0	0	0	0
Bp_GLEAN_10003671	H2A2_4	0	0	0	0	0
Bp_GLEAN_10003802	BPTI6	0.169826	7.12144	0	0	137.816
Bp_GLEAN_10004012	GAPDH3	203.663	913.217	213.967	176.956	788.241
Bp_GLEAN_10004224	Ubql5	4.1838	4.18662	0.867172	0.883939	1.49135
Bp_GLEAN_10004305	Thrombin22	0	0	0	0	0
Bp_GLEAN_10004311	Lectin14	17.2478	1.58795	1.73234	0.922379	1.14017
Bp_GLEAN_10004488	Thrombin33	0.173351	6.0674	0	0.0686674	3.76694
Bp_GLEAN_10004639	Lectin15	1.90666	0	424.525	0.206969	0.238364
Bp_GLEAN_10004723	Thrombin24	0	0.171077	0	0	0.136951
Bp_GLEAN_10004797	Lysozyme1	0.373454	2.08742	0.14284	0.150346	1.57384
Bp_GLEAN_10004881	Thrombin14	8.0825	4.63552	0.0318458	0.0840707	4.54795
Bp_GLEAN_10004898	Thrombin15	0.196958	0.115986	0	0	0.184486
Bp_GLEAN_10004899	Thrombin44	0	0.110512	0	0	3.60573
Bp_GLEAN_10004922	Lectin18	8.17094	16.6709	5.46038	11.8466	22.8472
Bp_GLEAN_10005005	RNase6	9.09389	66.4605	2.96044	68.082	106.09
Bp_GLEAN_10005374	BPTI20	0.646338	24.5155	0.485283	44.2325	65.1048
Bp_GLEAN_10005439	Thrombin11	0.23952	3.8778	0	1.52054	3.07684
Bp_GLEAN_10005672	CXCL8	43.6604	20.3064	4.5051	5.32806	25.185
Bp_GLEAN_10005705	Lectin5	0.269264	0.239575	0.0700936	0.127468	6.15367
Bp_GLEAN_10006017	macroH2A2	6.62122	5.91268	0	0.772733	6.18972
Bp_GLEAN_10006281	Lectin20	0.120484	0	0	0	0
Bp_GLEAN_10006344	Thrombin2	4.59926	0.0664897	104.916	0	0
Bp_GLEAN_10006433	CcAMP	12.8724	13.3791	13.0679	31.0056	13.4362
Bp_GLEAN_10006487	CGA	16.8591	0.08974	0	0	0.0359679
Bp_GLEAN_10006568	H2A2_5	0	0	0	0	0.248661
Bp_GLEAN_10006572	BPTI12	0.0360867	1.1774	0	1.42614	0.33718
Bp_GLEAN_10006610	BPTI17	7.82992	6.22475	2.92398	1.80074	4.61973
Bp_GLEAN_10006721	CDK-like14	5.60094	0.750674	1.51603	0.0928904	0.381934
Bp_GLEAN_10006739	Thrombin8	0.0639049	478.324	0.227758	0	12.8953
Bp_GLEAN_10006753	SWD3	1.30097	83.8626	0	0	112.528
Bp_GLEAN_10006822	Thrombin12	0	21.6448	1.5746	0	8.37989
Bp_GLEAN_10006824	Thrombin25	0.0923899	75.2205	0	0	5.84011
Bp_GLEAN_10007496	BPTI21	3.4673	22.5372	1.07268	0.394772	3.30097
Bp_GLEAN_10007668	BPTI25	2.4465	2.24857	0.901387	0.220094	1.63196
Bp_GLEAN_10007810	Lectin11	2.86227	14.1498	12.975	11.9332	36.0538
Bp_GLEAN_10008042	Lectin6	103.656	0.174349	0.58843	0	0.0420559
Bp_GLEAN_10008160	Amylin	4.28584	0	0.636245	0	0.0185274
Bp_GLEAN_10008382	CDK-like3	9.90328	11.1823	5.37133	1.56934	6.14951
Bp_GLEAN_10008395	Lectin7	0.506886	6.44297	0.00599861	0.647171	3.34508
Bp_GLEAN_10008549	Thrombin40	1.04671	0.0202636	0	0.0274136	0.130304
Bp_GLEAN_10008563	H2A4_5	0.895325	0.808098	1.60385	15.0584	3.57934
Bp_GLEAN_10008601	BPTI14	0.102421	0.197981	0	0	0.18322
Bp_GLEAN_10008949	BPTI4	0	0	1475.09	0	0
Bp_GLEAN_10008950	BPTI10	0.0286174	0.299735	953.388	0	0.160385
Bp_GLEAN_10009063	Lectin1	8.38647	0.029011	0.0127205	0.0392187	0
Bp_GLEAN_10009145	H2A2_8	2.63993	2.87935	0.811651	0.450152	1.49197
Bp_GLEAN_10009150	H2A2_1	0	0	0.27055	0	0
Bp_GLEAN_10009154	H2A2_7	0	0	0	0	0
Bp_GLEAN_10009160	H2A2_6	0.263993	0.319928	0.676376	0	0
Bp_GLEAN_10009491	Amyloid1/BPTI16	71.0777	10.5951	0.648876	3.34509	11.2652
Bp_GLEAN_10009577	CDK-like20	0.822602	17.8152	0.385654	0.715315	5.39735
Bp_GLEAN_10010067	LEAP2	0.445624	0.557773	109.991	0.810389	19.0051
Bp_GLEAN_10010116	H2AViso	8.51937	12.9164	2.27942	3.26783	13.9376
Bp_GLEAN_10010286	CDK-like18	6.42081	9.67636	2.0498	0.789481	5.54551
Bp_GLEAN_10010301	CDK-like1	2.00252	4.61232	1.19654	0	2.71341
Bp_GLEAN_10010494	Thrombin7	0.387961	0	123.865	0.0682963	0.161154
Bp_GLEAN_10010597	Lectin4	0.88844	2.58843	0.0256865	0.269073	1.8941
Bp_GLEAN_10010610	H2AZiso	49.3864	44.8201	14.7915	13.3	68.3202
Bp_GLEAN_10010696	CXCL4	1.30109	51.4591	1.34037	0.78527	4.51951
Bp_GLEAN_10010828	Ubql6	31.6945	30.5868	12.5401	78.6169	26.9155
Bp_GLEAN_10010882	H2A5	0.206679	0.495974	0.52865	3.45594	199.745
Bp_GLEAN_10010949	Ubql2	15.0018	16.8453	9.17077	11.6621	14.0099
Bp_GLEAN_10011146	VIP2	5.16274	0.065614	0.11436	0	0
Bp_GLEAN_10011151	Lectin13	2.78093	1.41637	0.145419	0.568988	0.266776
Bp_GLEAN_10011152	Lectin21	7.90999	2.57883	0.531604	1.19868	0.67983
Bp_GLEAN_10011252	Thrombin47	6.65481	0.065385	0	0	0.0522935
Bp_GLEAN_10011272	Ubql7	24.1057	17.9857	11.8683	6.16256	13.3179
Bp_GLEAN_10011379	Serpin1	0.046717	0.272679	180.962	0.0741021	0.0873381
Bp_GLEAN_10011562	serotransferrin	0.665377	1.26101	0.359339	0.831175	3.35923
Bp_GLEAN_10011626	CDK-like17	1.9954	20.4241	0.821667	1.11089	10.2241
Bp_GLEAN_10011666	Lectin10	2.02392	9.57011	0.4489	0.338838	1.02522
Bp_GLEAN_10011808	BPTI19	0.0314682	0.554541	0	0.00985491	1.12771
Bp_GLEAN_10011898	ubiquicidin	812.185	1787.81	851.223	1133.69	1450.69
Bp_GLEAN_10011926	Thrombin32	8.13159	8.79108	7.61388	7.68026	6.29088
Bp_GLEAN_10011982	H2A2_9	161.326	39.8696	2.32052	5.98276	10.6634
Bp_GLEAN_10011989	Thrombin41	2.18288	1.40166	1.64806	1.05056	1.014
Bp_GLEAN_10012108	Thrombin13	0	0.137242	716.372	0.0743353	0
Bp_GLEAN_10012238	Defensina2	19.7077	477.263	3.20493	11.126	46.6936
Bp_GLEAN_10012375	H2A3	53.0627	45.7496	12.7159	4.95168	17.655
Bp_GLEAN_10012577	Thrombin51	0.238848	2.19415	5.33748	0.11283	0.758409
Bp_GLEAN_10012625	BPTI22	0	2.08056	0.0076633	0	2.12273
Bp_GLEAN_10012765	PLA2_4	0	0	0.0993478	0	0
Bp_GLEAN_10012861	CCL2	1.30097	95.2984	0	3.14852	141.608
Bp_GLEAN_10012862	CCL4	7.11641	62.3646	0.635044	42.8773	72.6791
Bp_GLEAN_10013015	CXCL1	6.14585	19.0427	0	20.2483	1.75729
Bp_GLEAN_10013214	CDK-like12	10.0386	3.16775	0.0159222	0.0987199	1.13937
Bp_GLEAN_10013515	VIP3	137.168	2.43999	0	0.789111	0.341379
Bp_GLEAN_10013520	Lectin23	4.85047	8.73566	9.87355	9.62703	22.9048
Bp_GLEAN_10013559	CCL3	0.458226	159.81	0	0	205.502
Bp_GLEAN_10013683	Thrombin23	0.364916	0.0530321	0	0	0
Bp_GLEAN_10013757	CDK-like15	9.70853	0.822589	0.488217	0.203749	1.01568
Bp_GLEAN_10013777	Thrombin27	0.0827155	38.2364	0.315762	0.0325285	13.8257
Bp_GLEAN_10013778	BPTI11	103.596	45.5227	7.34342	22.2126	42.4428
Bp_GLEAN_10013841	Lectin24	0.0780478	0	52.3591	0	0.146095
Bp_GLEAN_10013842	PLA2_3	0.29263	0.712831	0.150076	0	0
Bp_GLEAN_10013843	PLA2_2	0	0	0.321318	0	0
Bp_GLEAN_10014099	GAPDH1	5.70727	102.274	258.323	46153.4	2177.59
Bp_GLEAN_10014112	Thrombin49	8.7146	26.2539	9.02956	9.55858	28.6192
Bp_GLEAN_10014280	Thymosin1	1.07616	0	0	0.0424048	0.0251287
Bp_GLEAN_10014304	PYY1	83.4903	0	0	0.5487	0.780748
Bp_GLEAN_10014703	BPTI24	0.0866653	0.020133	0.00882163	0	0
Bp_GLEAN_10014901	Thrombin36	0.361714	0.519348	0.0108302	0	0.218557
Bp_GLEAN_10014902	Thrombin28	1.80885	1.29256	0.317487	1.01023	1.45259
Bp_GLEAN_10014983	Lectin3	0.0883396	0.0745074	0.0122589	0.0377463	0.0224859
Bp_GLEAN_10015072	Ubql3	10.4549	9.51781	1.20607	2.77923	5.04632
Bp_GLEAN_10015152	Saposin1	14.0979	12.4147	0.809429	2.40554	7.51944
Bp_GLEAN_10015279	Thrombin30	0.0930659	0.0270521	0.0118433	0	0
Bp_GLEAN_10015325	CCL1	229.942	404.943	542.146	616.706	962.081
Bp_GLEAN_10015363	Thrombin9	0	0.136197	0	0	0.0547782
Bp_GLEAN_10015466	PYY4	1.05752	0	0	0	0
Bp_GLEAN_10015530	Hbα2	16212.6	41419.7	5545.23	14000.1	17282.3
Bp_GLEAN_10015531	Hbβ1	3691.38	12092	1767.7	4927.71	7408.15
Bp_GLEAN_10015532	Hbβ2	2.71982	7.21066	0.198696	0.646979	4.74671
Bp_GLEAN_10015659	Thrombin38	1.2144	0.321926	0.0108444	0.536329	0.915171
Bp_GLEAN_10015719	CXCL6	0.467041	8.44499	16.7375	1.97027	4.83417
Bp_GLEAN_10015720	CXCL5	33.2397	5.54929	9.38961	0.737519	9.3708
Bp_GLEAN_10015857	Thrombin3	0.137518	0	6.76322	0.219685	0
Bp_GLEAN_10016232	H2A1	77.7517	25.6987	9.91693	12.2736	17.0735
Bp_GLEAN_10016266	Defensinb1	20.1933	21.878	3.96144	4.68216	14.6278
Bp_GLEAN_10016411	CDK-like8	11.6905	11.3831	7.13838	5.47453	10.1965
Bp_GLEAN_10016703	BPTI23	0.46611	4.88637	0.0215641	0.709505	8.50484
Bp_GLEAN_10016706	ERH1	17.2626	44.367	22.9301	19.3983	31.9118
Bp_GLEAN_10016774	H2A4_4	0.263993	0.639855	24.6201	12.1541	1.24331
Bp_GLEAN_10016777	H2A4_3	0	0	0	0	0
Bp_GLEAN_10016778	H2A4_2	0	0	0	0	0
Bp_GLEAN_10016795	H2A4_1	0.263993	0	0.405825	0.450152	0.745984
Bp_GLEAN_10017387	RNase5	0.187811	0.994612	0	0	0.263834
Bp_GLEAN_10017388	RNase4	0	0.634791	0	0	0
Bp_GLEAN_10017475	CXCL3	17.3882	12.3058	2.14602	18.653	6.9299
Bp_GLEAN_10017667	Lectin17	0.733833	11.1371	0.374529	4.37424	4.12765
Bp_GLEAN_10018008	Hbα1	2909.06	6047.51	440.729	2460.18	4211.22
Bp_GLEAN_10018037	PLA2_1	0	1.72087	0.0572136	0	3.78296
Bp_GLEAN_10018115	CCL12	1.79536	8.1727	1.4077	5.40578	34.1114
Bp_GLEAN_10018116	CCL6	0.328228	20.1145	0.505539	0	34.3915
Bp_GLEAN_10018157	Lectin2	95.4032	0.210393	0.00768477	0.047422	0.253749
Bp_GLEAN_10018174	Thrombin39	1.23599	0.0478815	0.0104852	0	0
Bp_GLEAN_10018228	transferrin	3.67493	4.8712	522.161	1.15473	3.4643
Bp_GLEAN_10018293	Thrombin45	0	0.564667	0	0	0
Bp_GLEAN_10018336	CDK-like5	4.33445	2.22012	0.6428	0	1.03266
Bp_GLEAN_10018429	BPTI18	0.0723278	2.03208	0.022085	0.0681295	1.40445
Bp_GLEAN_10018626	Thrombin21	2.41838	0.48319	0.103081	0	0
Bp_GLEAN_10018627	Thrombin20	0.638797	1.28816	1.72185	0.293705	3.58913
Bp_GLEAN_10018628	Thrombin19	0	0	0	0	0
Bp_GLEAN_10018794	ADM	1.97548	6.27521	4.45811	23.0694	69.8576
Bp_GLEAN_10018812	CGRP2	0.858039	0	0.175402	0	0
Bp_GLEAN_10018928	Lectin8	4.2352	17.5012	2.02388	2.41839	6.70946
Bp_GLEAN_10018960	CDK-like16	8.30784	0.0467372	0	0	0
Bp_GLEAN_10019233	BPTI13	3.21832	18.8771	7.31337	1.9918	11.5374
Bp_GLEAN_10019349	SK84_1	26.5587	12.9529	20.2671	36.3349	13.5538
Bp_GLEAN_10019481	CDK-like4	29.6647	3.00749	0.0667528	0.969242	1.47001
Bp_GLEAN_10019584	hepcidin2	3.98993	38.1311	384.117	113.017	118.08
Bp_GLEAN_10019621	Thrombin34	0.261427	0.355853	9.14266	0.414255	0.0407233
Bp_GLEAN_10019624	GAPDH2_1	1.5624	0.316508	0.0345883	0.751176	0.475994
Bp_GLEAN_10019625	GAPDH2_2	949.665	0.837216	0.486153	0	1.33852
Bp_GLEAN_10019697	Lectin12	0.121388	19.807	0	12.4285	25.9448
Bp_GLEAN_10019730	Thrombin18	0.356972	0.104941	0.0455071	0	0
Bp_GLEAN_10019731	Thrombin17	1.07092	2.51859	3.36752	0.57407	12.3673
Bp_GLEAN_10019736	Thrombin16	0.0887533	0	0	0	0.0831028
Bp_GLEAN_10019754	Thrombin26	0.0366285	26.9357	0.400814	0.0287872	11.4057
Bp_GLEAN_10019804	PYY3	3.07293	0	0	0	0
Bp_GLEAN_10019884	BPTI7	8.1797	30.353	4.30248	6.76808	12.3612
Bp_GLEAN_10019986	Ap2	0.0304608	1.46906	0.0402956	34.7595	8.98299
Bp_GLEAN_10019994	CDK-like11	16.0612	13.0784	1.22224	1.61782	7.09095
Bp_GLEAN_10020132	CCL8	16.8792	2.80731	1.69986	0.731826	2.65688
Bp_GLEAN_10020361	Lectin16	0	0.0966872	0	0	0
Bp_GLEAN_10020630	SK84_2	29.422	18.3235	15.7568	7.12263	11.8086
Bp_GLEAN_10020721	CDK-like6	5.01295	3.98253	1.67343	0.209725	1.30266
Bp_GLEAN_10020944	DWD1	9.92587	7.82908	14.858	5.2822	18.4785
Bp_GLEAN_10020945	DWD2	5.29703	485.196	2.31749	0	240.872
Bp_GLEAN_10021235	CDK-like10	13.386	2.62301	0.141678	0.263261	1.29971
Bp_GLEAN_10021497	Ap1	1.70388	0.747808	0.133135	2.29626	1.41408
Bp_GLEAN_10021562	CDK-like9	19.3077	22.032	8.08316	5.4592	15.1563
Bp_GLEAN_10021630	Lectin9	8.73084	12.7175	0.962121	15.6987	24.7644
Bp_GLEAN_10021710	Saposin2	176.566	318.945	149.911	126.153	201.965
Bp_GLEAN_10021805	CXCL7	0.928227	214.307	30.1646	2.67983	77.933
Bp_GLEAN_10021807	CXCL2	3.60848	43.16	0	2.85321	39.236
Bp_GLEAN_10021888	CDK-like19	10.7628	6.00833	1.57569	1.54571	3.26469
Bp_GLEAN_10021902	VIP1	3.41961	1.13513	0	0	0.128295
Bp_GLEAN_10022009	Thrombin37	2.02859	2.49041	0.321437	3.85143	0.857725
Bp_GLEAN_10022017	CDK-like2	4.05656	11.5643	1.34377	5.39831	22.5174
Bp_GLEAN_10022201	Thrombin31	3.69906	5.06966	1.19982	0.941252	2.8702
Bp_GLEAN_10022234	Thrombin50	0.0210557	2.93669	0.0643039	0	1.57294
Bp_GLEAN_10022328	Lectin22	2.90087	6.14139	0.432322	23.9295	33.3509
Bp_GLEAN_10022374	CCL5	1.84376	21.4231	0	2.38216	6.44341
Bp_GLEAN_10022571	Thrombin35	0	0	724.389	0	0.0893566
Bp_GLEAN_10022605	piscidin1	0.277575	335.502	0.853751	10.9373	44.4675
Bp_GLEAN_10022606	piscidin2	2.42846	1978.54	2.25533	1.79279	67.2968
Bp_GLEAN_10022698	BPTI8	24.0951	2.25848	0.0705102	0.164101	0.19407
Bp_GLEAN_10015533	Hbα4	4.81512	10.0525	2.99897	1.75191	5.31456
Bp_GLEAN_10018006	Hbα3	0.201531	0	0	0	0.568297
Bp_GLEAN_10018007	Hbα5	0.443935	0.0431145	0	0.0584977	0

## Sheet: pm204
ID	Gene Name	Brain	Gill	Liver	Muscle	Skin
Pm_GLEAN_10000078	CCL2_2	3.64284	1428.59	31.1448	4.35723	56.6873
Pm_GLEAN_10000134	Lysozyme1	8.19449	54.0182	3520.57	12.8747	41.1898
Pm_GLEAN_10000192	BPTI14	6.73845	5.12496	11.136	1.1355	7.69285
Pm_GLEAN_10000283	Lectin23	0	0.0818441	0	0	0
Pm_GLEAN_10000382	Lectin11	0	0.6377	0	0	0
Pm_GLEAN_10000468	RNase4	1.451	6.34012	1.30264	3.26245	31.436
Pm_GLEAN_10000773	CXCL4	4.36233	24.0168	11.7083	4.45313	8.51279
Pm_GLEAN_10001094	CXCL8	5810.76	2703.87	2574.44	1866.29	164.824
Pm_GLEAN_10001416	GAPDH1	1.85504	677.922	167.152	20951.1	8152.55
Pm_GLEAN_10001506	Lectin22	4.03713	1.63344	4.66039	1.48705	6.50909
Pm_GLEAN_10001630	CDK-like22	0.737722	0.503483	0.565798	0.666883	0.252122
Pm_GLEAN_10001645	BPTI26	4.10863	1.60718	1.91372	0	10.3807
Pm_GLEAN_10001840	ERH2	15.7045	41.4787	15.5241	4.16406	6.07286
Pm_GLEAN_10002155	Thrombin5	2.71677	0.0223448	15.7634	0.0318824	0.031311
Pm_GLEAN_10002217	β2M1	1597.35	7234.79	4373.07	743.127	2349.12
Pm_GLEAN_10002242	Glyrichin	20.7779	26.5981	27.0951	38.494	41.0017
Pm_GLEAN_10002473	Amyloid2	181.904	15.2534	20.2093	8.78858	62.9013
Pm_GLEAN_10002513	Thrombin47	0.080052	0.0878503	0.0287834	0.12533	0.205233
Pm_GLEAN_10002573	CDK-like15	3.0512	0.139533	0.13714	0.119441	1.17343
Pm_GLEAN_10002785	RNase1	0	0	0	0	0
Pm_GLEAN_10002792	H2A4_2	0	0.40922	1.52949	0	0.22956
Pm_GLEAN_10003051	BPTI18	33.7588	57.5594	26.9578	7.68978	108.528
Pm_GLEAN_10003361	Thrombin10	0.0878949	0.656743	0.0252914	1.15778	1.91192
Pm_GLEAN_10003362	Thrombin11	0.106345	46.2584	0.076459	0	2.45299
Pm_GLEAN_10003469	Thrombin41	6.2232	0.397607	0.0836754	0.972717	1.75042
Pm_GLEAN_10003588	Lectin17	0.328037	3.0527	28.9377	0.42669	13.1904
Pm_GLEAN_10003695	CXCL3	12.1795	6.07368	1.68847	2.33056	3.93799
Pm_GLEAN_10004120	Thrombin1	3.20213	0.365495	628.302	0.260791	0.213332
Pm_GLEAN_10004133	Thrombin4	0.17978	0.902644	399.111	0.241504	0.316162
Pm_GLEAN_10004134	Thrombin7	1.34809	0.341675	51.8573	0.650067	0.452113
Pm_GLEAN_10004254	Lectin9	0.522347	0.542982	0	0.228679	0.0249315
Pm_GLEAN_10004289	CDK-like16	0.19533	0	0	0	0.350469
Pm_GLEAN_10004376	Thrombin37	4.00499	0.0584694	1.61184	3.50122	1.9695
Pm_GLEAN_10004542	Ubq_RPL40e	1008.09	2223.23	1356.65	529.951	1718.79
Pm_GLEAN_10004561	ubiquicidin	81.2724	132.941	84.7807	31.1881	142.186
Pm_GLEAN_10004835	Lysozyme2	12.6792	64.2015	12.3414	2.32053	12.2678
Pm_GLEAN_10004958	Thrombin17	1.39141	0.203255	0.250035	0	0.0712937
Pm_GLEAN_10005051	Thrombin46	0.120817	0.176578	239.284	0.188874	7.73978
Pm_GLEAN_10005181	Thrombin49	5.44054	7.9849	1.90173	3.0599	31.1814
Pm_GLEAN_10005254	CDK-like24	0.0564439	0.99016	0.486956	0.058843	0.520741
Pm_GLEAN_10005491	BPTI23	0.249969	0.0915664	0.0112391	0	0.0641236
Pm_GLEAN_10005533	Ubql4	13.7755	10.9174	10.6923	5.86234	14.2866
Pm_GLEAN_10005639	CDK-like21	9.87176	3.44147	2.37081	1.88668	10.6193
Pm_GLEAN_10005709	H2A2_1	0.667699	0	0.159602	0.22935	0.681865
Pm_GLEAN_10005767	Lectin10	7.82289	12.4445	10.1231	4.76074	22.9668
Pm_GLEAN_10005899	Thrombin45	0.0157482	0.334585	4.22574	0	0.129274
Pm_GLEAN_10006131	Thrombin32	3.82248	1.222	0	0.154971	11.4562
Pm_GLEAN_10006263	Thrombin26	0.149966	0	0	0	0.0307655
Pm_GLEAN_10006348	CDK-like5	6.42057	8.76593	5.88457	1.44064	6.99127
Pm_GLEAN_10006384	Thrombin6	0.561143	0.568337	57.3293	0.72068	1.19508
Pm_GLEAN_10006470	PLA2_1	0.475538	48.8394	0.34133	0	22.857
Pm_GLEAN_10006550	CXCL1	4.03708	1.92106	0.819845	9.95031	20.047
Pm_GLEAN_10006665	H2AZiso	74.6113	152.349	34.163	11.3501	32.5013
Pm_GLEAN_10006817	CCL2	73.3972	538.726	136.747	45.1022	2.15842
Pm_GLEAN_10006818	CCL4	1194.14	4945.37	2470.69	965.314	40.1284
Pm_GLEAN_10006919	Ubql5	11.4577	5.37381	3.41723	3.0655	8.07242
Pm_GLEAN_10007166	Ubq_RPS27a	522.952	1426.61	695.954	285.354	995.705
Pm_GLEAN_10007307	CDK-like8	5.983	0.771252	0.513413	1.10039	1.53411
Pm_GLEAN_10007316	Lectin15	16.291	35.4467	34.7046	8.99152	25.1483
Pm_GLEAN_10007417	CDK-like2	3.04143	42.2782	2.76415	1.01695	8.8236
Pm_GLEAN_10007594	BPTI25	0.0220244	0.0645188	0	0	0.293746
Pm_GLEAN_10008005	Misgurin2	0.211926	117.478	0.0507763	828.835	605.107
Pm_GLEAN_10008058	H2A3	14.4668	17.2409	5.42648	3.6696	31.3658
Pm_GLEAN_10008252	Thymosin6	0	32.9492	0	0	34.8228
Pm_GLEAN_10008343	Denfensina2	2.90434	55.9214	3.29562	0.748221	48.2854
Pm_GLEAN_10008425	Thrombin18	0	0	2.43476	0	0.0771334
Pm_GLEAN_10008429	Thrombin20	0	0.165801	303.841	0.472811	9.84973
Pm_GLEAN_10008430	Thrombin19	0.0756937	0	0.108806	0	0
Pm_GLEAN_10008440	PLA2_4	0.160359	0.116517	25.0916	0.165952	0.81994
Pm_GLEAN_10008560	CDK-like11	8.0021	2.30425	0.72595	0.368144	1.79406
Pm_GLEAN_10008658	PLA2_5	0.132769	0.0216166	0	0	0
Pm_GLEAN_10008775	H2A2_2	0.222566	0	0	0	0
Pm_GLEAN_10008788	BPTI15	0.22884	0.0837199	0.027428	0.159254	0.234686
Pm_GLEAN_10008822	SK84_2	172.324	602.662	243.485	300.681	213.144
Pm_GLEAN_10008861	BPTI22	0.0670277	1.30982	0	26.2777	15.1441
Pm_GLEAN_10009074	Thrombin9	0.27588	239.102	0.0198428	0.0288204	9.36727
Pm_GLEAN_10009280	Thrombin44	0.501013	0	0.120015	0	0.256624
Pm_GLEAN_10009358	macroH2A	12.6542	2.1337	2.22089	2.19337	5.98216
Pm_GLEAN_10010184	CCL8	5.31722	108.772	3.73195	0	16.8412
Pm_GLEAN_10010593	GAPDH6	67.9046	307.89	27.0766	14.1396	706.84
Pm_GLEAN_10010678	Thrombin42	0.0782772	0	0	0	0
Pm_GLEAN_10010822	H2A4_1	0.667699	0.483389	1.59602	0.68805	0.454577
Pm_GLEAN_10010975	PYY1	7.27838	0	0	0	0
Pm_GLEAN_10011202	BPTI24	0.347692	4.96588	5.53185	5.80907	101.088
Pm_GLEAN_10011240	Lectin6	41.3924	1.18412	0.0839119	0.0174217	0.0512945
Pm_GLEAN_10011475	CGRP2	4.76813	0	0	0	0.51224
Pm_GLEAN_10011608	Serpin2	0.200829	0.902521	1417.48	0.182013	2.55542
Pm_GLEAN_10011645	Thymosin4	0.633561	3.52231	0.242981	0.352621	1.90573
Pm_GLEAN_10012261	Lectin7	0.60428	0.469931	0.423438	0.670779	29.371
Pm_GLEAN_10012344	Thrombin35	0.0597261	0	0	0.0311919	0
Pm_GLEAN_10012566	Hbα2	230.165	2928.19	8908.93	1678.62	1529.95
Pm_GLEAN_10012567	Hbβ1	128.064	1652.96	4448.83	919.649	996.733
Pm_GLEAN_10012568	Hbβ2	0	0	0.235675	0	0
Pm_GLEAN_10012676	Thrombin8	0.108696	0.0265134	75.0431	0.075654	0.297274
Pm_GLEAN_10012737	Lectin3	45.766	0.0999425	0	0.739144	1.87043
Pm_GLEAN_10012800	Lectin24	0.919935	0.32392	0.747779	0.19992	7.63808
Pm_GLEAN_10012931	CDK-like13	3.74291	6.04931	2.22617	2.16937	4.21681
Pm_GLEAN_10013011	hepcidin1	3.07264	1.45868	309.494	0	0
Pm_GLEAN_10013132	CcAMP	19.9009	32.2823	40.3826	108.94	74.7937
Pm_GLEAN_10013234	CDK-like6	5.4396	2.57995	0.832052	0.42225	2.37272
Pm_GLEAN_10013456	Thrombin16	1.10139	0.403068	0.0698932	0.270634	1.29581
Pm_GLEAN_10013929	BPTI10	0.0392273	20.3486	0.141047	0.0818906	31.539
Pm_GLEAN_10013958	Thrombin38	10.5539	1.24736	0	5.41459	1.69257
Pm_GLEAN_10014128	CDK-like3	13.0592	16.7645	6.59494	5.86453	14.5177
Pm_GLEAN_10014186	Ubql3	13.8712	2.32179	1.29374	0.595681	9.00726
Pm_GLEAN_10014231	transferrrin	11.5669	18.2454	1074.42	5.97683	11.1933
Pm_GLEAN_10014415	BPTI16	4.1886	0.0857703	0.14747	0.122383	0.48073
Pm_GLEAN_10014441	melanotransferrin	2.55055	0.518917	0.0291223	0.0423159	1.16304
Pm_GLEAN_10014497	Thrombin50	0.724808	4.84503	1.56339	0.0539906	0.318462
Pm_GLEAN_10014498	Thrombin51	1.90734	12.3308	5.28073	0.735696	0.941068
Pm_GLEAN_10014642	Thrombin36	0.168196	0	401.721	0	0.171972
Pm_GLEAN_10014663	Thrombin23	0.22461	0.054668	38.5292	0	1.30415
Pm_GLEAN_10014664	Thrombin22	0.154793	0.0565049	288.251	0.966779	8.16775
Pm_GLEAN_10014665	Thrombin21	0.0773966	0	2.94815	0	1.74457
Pm_GLEAN_10014704	Ubq_poly1	1361.26	2328.14	1116.94	1271.89	2392.46
Pm_GLEAN_10014876	Defensinb2	61.733	0	0	0	18.6336
Pm_GLEAN_10014922	CCL1	10.4546	40.7323	27.7888	23.2349	57.0106
Pm_GLEAN_10014986	VIP1	2.78446	0.107017	0	0	0
Pm_GLEAN_10015081	CDK-like17	3.06556	1.49447	0.104963	0.253782	2.24505
Pm_GLEAN_10015102	Thrombin28	0.105744	39.5054	0.963536	0.0921227	36.0036
Pm_GLEAN_10015103	BPTI13	87.5795	13.1426	13.9992	6.37435	44.2203
Pm_GLEAN_10015109	Lectin4	0.419049	0.341289	0.067	0.167021	4.85377
Pm_GLEAN_10015137	Thrombin52	0.738922	0.587569	16.1129	0.0661964	1.62452
Pm_GLEAN_10015468	Ubql6	14.9294	23.0239	22.8701	53.2072	17.1617
Pm_GLEAN_10015511	CCL3	1.18431	305.623	292.033	0.804299	36.9532
Pm_GLEAN_10015588	CDK-like18	6.73684	0.760647	0.249317	0.826667	1.52361
Pm_GLEAN_10015652	Lectin20	1.12579	2.85428	0.142808	0.482922	3.39341
Pm_GLEAN_10015814	CCL6	2.5362	11.1732	0.682661	0	4.21477
Pm_GLEAN_10015815	CCL12	14.2007	11.6587	6.25662	0.527659	2.07817
Pm_GLEAN_10015907	Thrombin2	4.77842	0.054388	69.8987	0.0258699	0
Pm_GLEAN_10016295	CDK-like1	1.52379	4.96861	4.0027	0.122178	2.88359
Pm_GLEAN_10016306	CDK-like23	4.37204	4.23469	5.14718	0.284904	6.55484
Pm_GLEAN_10016322	CDK-like9	16.8359	21.0977	8.37931	7.43903	12.6241
Pm_GLEAN_10016352	Thrombin29	0.139917	23.2152	0.289373	0.0365684	9.67254
Pm_GLEAN_10016381	PYY2	2.886	3.4222	0.75318	0	1.17901
Pm_GLEAN_10016508	RNase3	0.172409	0.500738	0.24745	0.356546	0.176262
Pm_GLEAN_10016509	RNase2	0	1.73112	0.244397	0	0.17409
Pm_GLEAN_10016575	BPTI19	0.813222	0.531546	0.104447	0.0606758	0.446882
Pm_GLEAN_10016632	Hbα1	63.6188	768.131	1422.59	339.075	354.463
Pm_GLEAN_10016719	Thrombin30	0.906904	0.344348	1.91407	0.399061	1.56092
Pm_GLEAN_10016769	Lectin14	3.3964	5.07446	0.152245	5.25354	13.4433
Pm_GLEAN_10016809	Saposin2	182.647	257.226	155.643	86.1392	158.134
Pm_GLEAN_10017015	Defensinb1	19.1215	0.0101966	0	0	0
Pm_GLEAN_10017044	CDK-like20	3.53986	0.691152	0.226321	0.136976	0.564874
Pm_GLEAN_10017047	H2A1	170.857	154.352	140.304	21.9276	32.6084
Pm_GLEAN_10017073	Lectin12	10.2111	0.186586	0.952607	0.0532603	0.156784
Pm_GLEAN_10017079	Thrombin24	0.153071	0.055879	1.81525	0	0.0784181
Pm_GLEAN_10017296	Ubql7	5.05212	4.04968	1.85141	0.79714	2.582
Pm_GLEAN_10017340	H2AViso	60.0071	136.928	23.8225	3.76593	34.4085
Pm_GLEAN_10017350	CDK-like4	28.1561	0.28298	0.222506	0.201857	2.4988
Pm_GLEAN_10017384	Thrombin15	3.78619	0.163602	190.034	0.0269439	0.687264
Pm_GLEAN_10017543	BPTI11	0.0424983	0.217615	682.561	0.266095	0.174317
Pm_GLEAN_10017571	DWD1	2.21282	42.4471	0	0	23.0013
Pm_GLEAN_10017605	CDK-like14	12.719	2.52522	1.07044	1.97806	2.91438
Pm_GLEAN_10017669	CXCL2	8.29016	74.1419	10.7324	12.8688	74.7097
Pm_GLEAN_10017671	CXCL7	38.9281	355.168	135.035	15.2238	61.027
Pm_GLEAN_10017685	Thrombin33	0.71329	4.25152	2.20909	0.228828	0.281237
Pm_GLEAN_10017987	CDK-like19	2.4292	1.99918	2.08016	0.652766	2.87192
Pm_GLEAN_10018037	serotransferrin	0	5.92021	0	53.3814	173.124
Pm_GLEAN_10018271	PLA2_3	0	0.4455	0.109987	0	0
Pm_GLEAN_10018272	PLA2_2	0	1.56904	10.8523	0	1.01942
Pm_GLEAN_10018299	BPTI12	11.5177	0.0401546	0.0591726	0	0.112523
Pm_GLEAN_10018380	SK84_1	218.123	107.132	6.51845	600.124	182.969
Pm_GLEAN_10018894	Thrombin3	0	0.0185288	3.47647	0	0.0259595
Pm_GLEAN_10018994	Thrombin31	1.021	0.166193	0.0272022	0	0.0581983
Pm_GLEAN_10019125	Thrombin48	0.226771	0.244132	0.0305921	0.0296565	0.363655
Pm_GLEAN_10019191	Serpin1	0.0734307	0.0268664	103.293	0.0766606	0.188273
Pm_GLEAN_10019512	CXCL6	3.03626	0.960448	0.567731	0.321711	0.809804
Pm_GLEAN_10019513	CXCL5	18.7648	4.48177	4.36438	0.5306	3.48246
Pm_GLEAN_10019569	Lectin2	1.77686	0.385869	0.00591849	0.163508	0.202619
Pm_GLEAN_10019575	VIP2	4.6886	0	0	0	0
Pm_GLEAN_10019831	CDK-like7	3.83397	2.12541	0.621179	0.21666	2.12643
Pm_GLEAN_10019885	Thrombin12	0.0344195	25.9957	0.990153	0.0359394	15.0033
Pm_GLEAN_10020011	Ubql2	86.6112	125.719	43.7775	70.7208	62.1533
Pm_GLEAN_10020206	CDK-like12	15.5588	10.1001	3.32312	2.62616	6.15786
Pm_GLEAN_10020212	Ap	3.7309	3.62633	0.492332	80.2492	85.4706
Pm_GLEAN_10020288	BPTI21	0.0606023	0.355401	0	0.0264219	3.49358
Pm_GLEAN_10020520	ERH1	39.4595	72.8831	28.001	11.4461	23.5374
Pm_GLEAN_10020530	Thrombin43	0.0695707	0.101628	34.6048	4.34756	3.27951
Pm_GLEAN_10020537	Thrombin27	0.0894955	31.0744	1.0172	0.168406	41.8913
Pm_GLEAN_10020589	PYY3	1.65815	3.73535	0.50021	0.83876	16.4829
Pm_GLEAN_10020629	GAPDH2	869.555	39.0916	2.36616	1.16167	3.8411
Pm_GLEAN_10020633	Thrombin34	0.0817158	0.089672	5.8175	0	0.125697
Pm_GLEAN_10020691	Thrombin13	0	0.0648792	34.5704	0.0308578	0.121214
Pm_GLEAN_10020692	Thrombin14	3.40613	17.4218	2.23472	0.984147	14.324
Pm_GLEAN_10020858	Thrombin25	21.5837	0.298169	0.00552239	5.26767	2.37899
Pm_GLEAN_10020997	Lectin19	0.237171	0.0713232	0.109386	0.0381769	0.0686563
Pm_GLEAN_10021000	Lectin18	0.66281	4.34129	0.761509	0.274902	16.0064
Pm_GLEAN_10021119	CCL7	0.283149	0	0	0	0
Pm_GLEAN_10021124	Thrombin39	1.50157	0.0130946	0	0.0373749	0.0366829
Pm_GLEAN_10021203	VIP3	35.6537	0.305413	0.300047	0.20337	0.313814
Pm_GLEAN_10021209	Lectin21	12.6242	8.38803	6.04301	2.19385	12.894
Pm_GLEAN_10021250	H2A5	2.65393	0.185505	0.575791	0.386439	1.27765
Pm_GLEAN_10021444	Lectin1	11.2869	0	0	0	0
Pm_GLEAN_10021524	Lectin13	0	0.287866	0.0257182	0	0.0366769
Pm_GLEAN_10021526	Lectin16	0.126472	0.27622	0	0	0.129434
Pm_GLEAN_10021636	BPTI17	0.716389	75.1688	1.59052	0.325304	51.2452
Pm_GLEAN_10021695	Lectin5	1.50166	2.02065	1.31356	1.72195	1.84211
Pm_GLEAN_10022032	Amyloid1/BPTI20	89.5117	11.8308	1.63102	3.33472	14.3079
Pm_GLEAN_10022126	PYY4	1.01332	0.591026	0	0.1053	0
Pm_GLEAN_10022229	Thrombin40	2.82209	460.207	0	0.0699946	23.9636
Pm_GLEAN_10022347	ADM	15.8766	18.2366	30.398	7.64985	43.0313
Pm_GLEAN_10022499	Lectin8	4.169	1.62191	0.814644	3.4347	9.56033
Pm_GLEAN_10022559	CDK-like10	10.6816	16.3912	5.55084	3.87548	10.9108
Pm_GLEAN_10016629	Hbα3	0	0	0	0	0
Pm_GLEAN_10012569	Hbα4	0	0.0557914	0.0913428	0.0796116	0.104221
Pm_GLEAN_10016630	Hbα5	0	0	0	0	0

## Sheet: ranking
ranking	BPgill	BPgill	BPskin	BPskin	PMgill	PMgill	PMskin	PMskin
1	Hbα2	41419.7	Hbα2	17282.3	β2M1	7234.79	GAPDH1	8152.55
2	Hbβ1	12092	Hbβ1	7408.15	CCL4	4945.37	Ubq_poly1	2392.46
3	Hbα1	6047.51	Hbα1	4211.22	Hbα2	2928.19	β2M1	2349.12
4	piscidin2	1978.54	GAPDH1	2177.59	CXCL8	2703.87	Ubq_RPL40e	1718.79
5	ubiquicidin	1787.81	ubiquicidin	1450.69	Ubq_poly1	2328.14	Hbα2	1529.95
6	Ubq_RPL40e	1121.52	Ubq_RPL40e	1195.96	Ubq_RPL40e	2223.23	Hbβ1	996.733
7	GAPDH3	913.217	CCL1	962.081	Hbβ1	1652.96	Ubq_RPS27a	995.705
8	DWD2	485.196	GAPDH3	788.241	CCL2_2	1428.59	GAPDH6	706.84
9	Thrombin8	478.324	DWD2	240.872	Ubq_RPS27a	1426.61	Misgurin2	605.107
10	Defensinα2	477.263	CCL3	205.502	Hbα1	768.131	Hbα1	354.463
11	CCL1	404.943	Saposin2	201.965	GAPDH1	677.922	SK84_2	213.144
12	piscidin1	335.502	H2A5	199.745	SK84_2	602.662	SK84_1	182.969
13	Saposin2	318.945	CCL2	141.608	CCL2	538.726	serotransferrin	173.124
14	CXCL7	214.307	BPTI6	137.816	Thrombin40	460.207	CXCL8	164.824
15	CCL3	159.81	hepcidin2	118.08	CXCL7	355.168	Saposin2	158.134
16	GAPDH1	102.274	SWD3	112.528	GAPDH6	307.89	ubiquicidin	142.186
17	CCL2	95.2984	RNase6	106.09	CCL3	305.623	BPTI18	108.528
18	defensinα1	85.3246	Glyrichin	87.4011	Saposin2	257.226	BPTI24	101.088
19	SWD3	83.8626	CXCL7	77.933	Thrombin9	239.102	Ap	85.4706
20	Glyrichin	82.5852	CCL4	72.6791	H2A1	154.352	CcAMP	74.7937
21	Thrombin25	75.2205	defensina1	70.9787	H2AZiso	152.349	CXCL2	74.7097
22	RNase6	66.4605	ADM	69.8576	H2AViso	136.928	Amyloid2	62.9013
23	CCL4	62.3646	H2AZiso	68.3202	ubiquicidin	132.941	Ubql2	62.1533
24	CXCL4	51.4591	piscidin2	67.2968	Ubql2	125.719	CXCL7	61.027
25	H2A3	45.7496	BPTI20	65.1048	Misgurin2	117.478	CCL1	57.0106
26	BPTI11	45.5227	Defensina2	46.6936	CCL8	108.772	CCL2_2	56.6873
27	H2AZiso	44.8201	piscidin1	44.4675	SK84_1	107.132	BPTI17	51.2452
28	ERH1	44.367	BPTI11	42.4428	BPTI17	75.1688	Denfensina2	48.2854
29	CXCL2	43.16	CXCL2	39.236	CXCL2	74.1419	BPTI13	44.2203
30	H2A2_9	39.8696	Lectin11	36.0538	ERH1	72.8831	ADM	43.0313
31	Thrombin27	38.2364	CCL6	34.3915	Lysozyme2	64.2015	Thrombin27	41.8913
32	hepcidin2	38.1311	CCL12	34.1114	BPTI18	57.5594	Lysozyme1	41.1898
33	Ubql6	30.5868	Lectin22	33.3509	Denfensina2	55.9214	Glyrichin	41.0017
34	BPTI7	30.353	ERH1	31.9118	Lysozyme1	54.0182	CCL4	40.1284
35	Thrombin26	26.9357	Thrombin49	28.6192	PLA2_1	48.8394	CCL3	36.9532
36	Thrombin49	26.2539	Ubql6	26.9155	Thrombin11	46.2584	Thrombin28	36.0036
37	H2A1	25.6987	Lectin12	25.9448	DWD1	42.4471	Thymosin6	34.8228
38	BPTI20	24.5155	CXCL8	25.185	CDK-like2	42.2782	H2AViso	34.4085
39	BPTI21	22.5372	Lectin9	24.7644	ERH2	41.4787	H2A1	32.6084
40	CDK-like9	22.032	Lectin23	22.9048	CCL1	40.7323	H2AZiso	32.5013
41	Defensinb1	21.878	Lectin18	22.8472	Thrombin28	39.5054	BPTI10	31.539
42	Thrombin12	21.6448	CDK-like2	22.5174	GAPDH2	39.0916	RNase4	31.436
43	Thrombin10	21.4805			Lectin15	35.4467	H2A3	31.3658
44	CCL5	21.4231			Thymosin6	32.9492	Thrombin49	31.1814
45	CDK-like17	20.4241			CcAMP	32.2823	Lectin7	29.371
46	CXCL8	20.3064			Thrombin27	31.0744	Lectin15	25.1483
47	CCL6	20.1145			Glyrichin	26.5981	Thrombin40	23.9636
48					Thrombin12	25.9957	ERH1	23.5374
49					CXCL4	24.0168	DWD1	23.0013
50					Thrombin29	23.2152	Lectin10	22.9668
51					Ubql6	23.0239	PLA2_1	22.857
52					CDK-like9	21.0977	CXCL1	20.047
53					BPTI10	20.3486
