# Supplementary material for: High-Throughput Identification of Antimicrobial Peptides from Amphibious Mudskippers
Source: Mar Drugs. 2017 Nov 22;15(11):364. doi: 10.3390/md15110364 (PMC5706053; doi:10.3390/md15110364)
Supplement: Supplementary file 1 [file marinedrugs-15-00364-s001.zip › Supplementary/Table S5.xlsx]

## Sheet: bpMS
ID	Gene Name	Brain	Gill	Liver	Muscle	Skin
Bp_GLEAN_10000625	Ubq_RPL40e	578.379	1121.52	570.844	685.45	1195.96
Bp_GLEAN_10000879	Thrombin4	0.0291922	0	126.998	0	0
Bp_GLEAN_10001694	Ubql4	8.19581	11.801	2.9175	2.53406	5.55621
Bp_GLEAN_10001861	Serpin2	0	0	890.461	0	0.131007
Bp_GLEAN_10002026	Thrombin1	0.256034	0.980353	677.092	0.289143	0.307585
Bp_GLEAN_10002115	Thrombin48	0.578488	1.24553	0.721551	0.136856	4.48499
Bp_GLEAN_10002117	Thrombin46	0.219328	0.257195	0.670755	0.116957	3.21536
Bp_GLEAN_10002511	Ubql1	3.07888	0	0	0.599418	0.646154
Bp_GLEAN_10003200	BPTI9	0.191287	10.3855	0.146152	0	4.02334
Bp_GLEAN_10003377	macroH2A1	14.7636	5.95003	1.53851	1.77935	2.24862
Bp_GLEAN_10004012	GAPDH3	203.663	913.217	213.967	176.956	788.241
Bp_GLEAN_10004311	Lectin14	17.2478	1.58795	1.73234	0.922379	1.14017
Bp_GLEAN_10004797	Lysozyme1	0.373454	2.08742	0.14284	0.150346	1.57384
Bp_GLEAN_10005374	BPTI20	0.646338	24.5155	0.485283	44.2325	65.1048
Bp_GLEAN_10005705	Lectin5	0.269264	0.239575	0.0700936	0.127468	6.15367
Bp_GLEAN_10006017	macroH2A2	6.62122	5.91268	0	0.772733	6.18972
Bp_GLEAN_10006344	Thrombin2	4.59926	0.0664897	104.916	0	0
Bp_GLEAN_10006433	CcAMP	12.8724	13.3791	13.0679	31.0056	13.4362
Bp_GLEAN_10006822	Thrombin12	0	21.6448	1.5746	0	8.37989
Bp_GLEAN_10008950	BPTI10	0.0286174	0.299735	953.388	0	0.160385
Bp_GLEAN_10010494	Thrombin7	0.387961	0	123.865	0.0682963	0.161154
Bp_GLEAN_10010828	Ubql6	31.6945	30.5868	12.5401	78.6169	26.9155
Bp_GLEAN_10010949	Ubql2	15.0018	16.8453	9.17077	11.6621	14.0099
Bp_GLEAN_10011379	Serpin1	0.046717	0.272679	180.962	0.0741021	0.0873381
Bp_GLEAN_10011808	BPTI19	0.0314682	0.554541	0	0.00985491	1.12771
Bp_GLEAN_10011926	Thrombin32	8.13159	8.79108	7.61388	7.68026	6.29088
Bp_GLEAN_10012108	Thrombin13	0	0.137242	716.372	0.0743353	0
Bp_GLEAN_10013520	Lectin23	4.85047	8.73566	9.87355	9.62703	22.9048
Bp_GLEAN_10014099	GAPDH1	5.70727	102.274	258.323	46153.4	2177.59
Bp_GLEAN_10014112	Thrombin49	8.7146	26.2539	9.02956	9.55858	28.6192
Bp_GLEAN_10015530	Hbα2	16212.6	41419.7	5545.23	14000.1	17282.3
Bp_GLEAN_10015531	Hbβ1	3691.38	12092	1767.7	4927.71	7408.15
Bp_GLEAN_10015720	CXCL5	33.2397	5.54929	9.38961	0.737519	9.3708
Bp_GLEAN_10018008	Hbα1	2909.06	6047.51	440.729	2460.18	4211.22
Bp_GLEAN_10018228	transferrin	3.67493	4.8712	522.161	1.15473	3.4643
Bp_GLEAN_10019349	SK84_1	26.5587	12.9529	20.2671	36.3349	13.5538
Bp_GLEAN_10019697	Lectin12	0.121388	19.807	0	12.4285	25.9448
Bp_GLEAN_10019731	Thrombin17	1.07092	2.51859	3.36752	0.57407	12.3673
Bp_GLEAN_10019754	Thrombin26	0.0366285	26.9357	0.400814	0.0287872	11.4057
Bp_GLEAN_10019986	Ap2	0.0304608	1.46906	0.0402956	34.7595	8.98299
Bp_GLEAN_10020630	SK84_2	29.422	18.3235	15.7568	7.12263	11.8086
Bp_GLEAN_10021497	Ap1	1.70388	0.747808	0.133135	2.29626	1.41408
Bp_GLEAN_10021630	Lectin9	8.73084	12.7175	0.962121	15.6987	24.7644
Bp_GLEAN_10021710	Saposin2	176.566	318.945	149.911	126.153	201.965
Bp_GLEAN_10022571	Thrombin35	0	0	724.389	0	0.0893566
Bp_GLEAN_10006487	CGA	16.8591	0.08974	0	0	0.0359679

## Sheet: BP_muscle
query_number	peptide_seq	PSM_FDR	ions_score	Protein_ID	Modification
65992	TITLEVEPSDTIENVK	0	2.74669	Bp_GLEAN_10000625	-
65990	TITLEVEPSDTIENVK	0	2.65871	Bp_GLEAN_10000625	-
65996	TITLEVEPSDTIENVK	0	2.55916	Bp_GLEAN_10000625	-
65994	TITLEVEPSDTIENVK	0	2.43638	Bp_GLEAN_10000625	-
65991	TITLEVEPSDTIENVK	1.27648e-05	2.08567	Bp_GLEAN_10000625	-
65995	TITLEVEPSDTIENVK	1.27648e-05	2.08058	Bp_GLEAN_10000625	-
4808	ESTLHLVLR	1.27648e-05	1.84371	Bp_GLEAN_10000625	-
4810	ESTLHLVLR	1.27648e-05	1.49606	Bp_GLEAN_10000625	-
4809	ESTLHLVLR	1.27648e-05	1.47968	Bp_GLEAN_10000625	-
96625	NIFFSPLGISTALSILSNGAR	0	4.70345	Bp_GLEAN_10001861	Deamidated (NQ)@18N
4992	LSPHNADFAFSLYK	0	3.18613	Bp_GLEAN_10001861	-
126396	AETHQQLFSTLGYSSMDQNTVNDAYK	0	2.64646	Bp_GLEAN_10001861	-
46369	LSPHNADFAFSLYK	0	2.55215	Bp_GLEAN_10001861	-
9975	ELGITDAFSDK	0	2.36819	Bp_GLEAN_10001861	-
7354	AEFSVDENTK	2.3926e-05	1.12023	Bp_GLEAN_10001861	-
7355	AEFSVDENTK	2.3926e-05	1.10192	Bp_GLEAN_10001861	-
9976	ELGITDAFSDK	0.000290499	0.763237	Bp_GLEAN_10001861	-
9328	ADFSGISDEIK	0.000349047	0.687829	Bp_GLEAN_10001861	-
116662	VINDNFGIVEGLMSTVHAVTATQK	0	3.59449	Bp_GLEAN_10004012	-
116753	VINDNFGIVEGLMSTVHAVTATQK	1.27648e-05	2.24643	Bp_GLEAN_10004012	Deamidated (NQ)@5N
116745	VINDNFGIVEGLMSTVHAVTATQK	1.27648e-05	1.89824	Bp_GLEAN_10004012	Deamidated (NQ)@5N
116752	VINDNFGIVEGLMSTVHAVTATQK	0.00293158	0.228095	Bp_GLEAN_10004012	Deamidated (NQ)@5N
111321	IGVVQYADSPQADMYLNSHSTK	0	4.26829	Bp_GLEAN_10005374	Deamidated (NQ)@17N
126759	RQEGVPQFVIGVSSGSSTDNIQQAAASLK	0	3.9685	Bp_GLEAN_10005374	-
30975	VDSFNELPSVENK	0	3.75524	Bp_GLEAN_10005374	-
60305	GPFVLNGQTISAYNTR	0	3.72233	Bp_GLEAN_10005374	Deamidated (NQ)@6N
30980	VDSFNELPSVENK	0	3.68623	Bp_GLEAN_10005374	-
30979	VDSFNELPSVENK	0	3.68187	Bp_GLEAN_10005374	-
111262	IGVVQYADSPQADMYLNSHSTK	0	3.56342	Bp_GLEAN_10005374	-
30976	VDSFNELPSVENK	0	3.54596	Bp_GLEAN_10005374	-
112463	TYQELSELNEQILEALADEVK	0	3.43182	Bp_GLEAN_10005374	-
119083	IFTVGVGDNLDELETLASEPSTVAR	0	3.25484	Bp_GLEAN_10005374	-
16366	ISVVQYSENPR	0	3.20195	Bp_GLEAN_10005374	-
119084	IFTVGVGDNLDELETLASEPSTVAR	0	3.06657	Bp_GLEAN_10005374	-
16365	ISVVQYSENPR	0	2.93968	Bp_GLEAN_10005374	-
60302	GPFVLNGQTISAYNTR	0	2.85239	Bp_GLEAN_10005374	Deamidated (NQ)@6N
16363	ISVVQYSENPR	0	2.8157	Bp_GLEAN_10005374	-
126773	RQEGVPQFVIGVSSGSSTDNIQQAAASLK	0	2.79254	Bp_GLEAN_10005374	Deamidated (NQ)@20N
24331	VVDKLDVGLDAVR	0	2.75405	Bp_GLEAN_10005374	-
119085	IFTVGVGDNLDELETLASEPSTVAR	0	2.60468	Bp_GLEAN_10005374	-
18983	SSDDVSSAADQLK	0	2.56593	Bp_GLEAN_10005374	-
111260	IGVVQYADSPQADMYLNSHSTK	0	2.52992	Bp_GLEAN_10005374	-
1585	ETVLNLVR	0	2.49192	Bp_GLEAN_10005374	-
126620	TTSTTDIIQGYVPGPRPPVDVEIANLGR	0	2.46156	Bp_GLEAN_10005374	-
88136	NLGQALEFLDRDMITPAR	0	2.42309	Bp_GLEAN_10005374	-
18985	SSDDVSSAADQLK	0	2.38762	Bp_GLEAN_10005374	-
122632	QLQQIATNPEDVLHVPTFPSLPVLK	0	2.34881	Bp_GLEAN_10005374	Gln->pyro-Glu (N-term Q)@N_term
126621	TTSTTDIIQGYVPGPRPPVDVEIANLGR	1.27648e-05	2.32625	Bp_GLEAN_10005374	-
123007	QLQQIATNPEDVLHVPTFPSLPVLK	1.27648e-05	2.31173	Bp_GLEAN_10005374	-
1587	ETVLNLVR	1.27648e-05	2.28434	Bp_GLEAN_10005374	-
112460	TYQELSELNEQILEALADEVK	1.27648e-05	2.27713	Bp_GLEAN_10005374	-
71952	VVIHLTDGLDGSFNEIK	1.27648e-05	2.27648	Bp_GLEAN_10005374	-
108530	FSDLPNVLQQLQSSVETVIVR	1.27648e-05	2.16644	Bp_GLEAN_10005374	Deamidated (NQ)@10Q
15438	NLGQALEFLDR	1.27648e-05	2.15346	Bp_GLEAN_10005374	-
19841	ALLSHIEGLQTR	1.27648e-05	2.15282	Bp_GLEAN_10005374	-
71953	VVIHLTDGLDGSFNEIK	1.27648e-05	2.13976	Bp_GLEAN_10005374	-
18040	EFPILQEFMR	1.27648e-05	2.1385	Bp_GLEAN_10005374	-
18059	EFPILQEFMR	1.27648e-05	2.13252	Bp_GLEAN_10005374	-
18069	EFPILQEFMR	1.27648e-05	2.12442	Bp_GLEAN_10005374	-
810	ALLSHIEGLQTR	1.27648e-05	2.10475	Bp_GLEAN_10005374	-
108531	FSDLPNVLQQLQSSVETVIVR	1.27648e-05	2.09841	Bp_GLEAN_10005374	Deamidated (NQ)@10Q
7534	EAVLNAISGLR	1.27648e-05	2.09756	Bp_GLEAN_10005374	Deamidated (NQ)@5N
24498	SSQDVAIFGPLLR	1.27648e-05	2.08927	Bp_GLEAN_10005374	-
1582	ETVLNLVR	1.27648e-05	2.07853	Bp_GLEAN_10005374	-
15437	NLGQALEFLDR	1.27648e-05	2.02988	Bp_GLEAN_10005374	-
7533	EAVLNAISGLR	1.27648e-05	2.01213	Bp_GLEAN_10005374	Deamidated (NQ)@5N
122631	QLQQIATNPEDVLHVPTFPSLPVLK	1.27648e-05	2.01126	Bp_GLEAN_10005374	Gln->pyro-Glu (N-term Q)@N_term
1586	ETVLNLVR	1.27648e-05	1.99278	Bp_GLEAN_10005374	-
18064	EFPILQEFMR	1.27648e-05	1.9574	Bp_GLEAN_10005374	-
126622	TTSTTDIIQGYVPGPRPPVDVEIANLGR	1.27648e-05	1.93583	Bp_GLEAN_10005374	-
18052	EFPILQEFMR	1.27648e-05	1.88135	Bp_GLEAN_10005374	-
18044	EFPILQEFMR	1.27648e-05	1.87994	Bp_GLEAN_10005374	-
18038	EFPILQEFMR	1.27648e-05	1.8602	Bp_GLEAN_10005374	-
63932	RDEGIPQILMLITGGR	1.27648e-05	1.7604	Bp_GLEAN_10005374	-
119082	IFTVGVGDNLDELETLASEPSTVAR	1.27648e-05	1.73149	Bp_GLEAN_10005374	-
24497	SSQDVAIFGPLLR	1.27648e-05	1.7229	Bp_GLEAN_10005374	-
24499	SSQDVAIFGPLLR	1.27648e-05	1.67323	Bp_GLEAN_10005374	-
122635	QLQQIATNPEDVLHVPTFPSLPVLK	1.27648e-05	1.67197	Bp_GLEAN_10005374	Gln->pyro-Glu (N-term Q)@N_term
18063	EFPILQEFMR	1.27648e-05	1.6657	Bp_GLEAN_10005374	-
88135	NLGQALEFLDRDMITPAR	1.27648e-05	1.6578	Bp_GLEAN_10005374	-
18054	EFPILQEFMR	1.27648e-05	1.63354	Bp_GLEAN_10005374	-
17778	DITITESNCPR	1.27648e-05	1.59085	Bp_GLEAN_10005374	Carbamidomethyl (C)@9C
122633	QLQQIATNPEDVLHVPTFPSLPVLK	1.27648e-05	1.57524	Bp_GLEAN_10005374	Gln->pyro-Glu (N-term Q)@N_term
119081	IFTVGVGDNLDELETLASEPSTVAR	1.27648e-05	1.57435	Bp_GLEAN_10005374	-
122636	QLQQIATNPEDVLHVPTFPSLPVLK	1.27648e-05	1.52143	Bp_GLEAN_10005374	Gln->pyro-Glu (N-term Q)@N_term
17782	DITITESNCPR	1.27648e-05	1.51258	Bp_GLEAN_10005374	Carbamidomethyl (C)@9C
17781	DITITESNCPR	1.27648e-05	1.4829	Bp_GLEAN_10005374	Carbamidomethyl (C)@9C
18046	EFPILQEFMR	1.27648e-05	1.47215	Bp_GLEAN_10005374	-
18056	EFPILQEFMR	1.27648e-05	1.46805	Bp_GLEAN_10005374	-
123004	QLQQIATNPEDVLHVPTFPSLPVLK	1.27648e-05	1.45752	Bp_GLEAN_10005374	-
18062	EFPILQEFMR	1.27648e-05	1.45384	Bp_GLEAN_10005374	-
18070	EFPILQEFMR	1.27648e-05	1.44602	Bp_GLEAN_10005374	-
18045	EFPILQEFMR	1.27648e-05	1.41845	Bp_GLEAN_10005374	-
18057	EFPILQEFMR	1.27648e-05	1.41074	Bp_GLEAN_10005374	-
108852	FSDLPNVLQQLQSSVETVIVR	1.27648e-05	1.38953	Bp_GLEAN_10005374	Deamidated (NQ)@6N;Deamidated (NQ)@10Q
18050	EFPILQEFMR	1.27648e-05	1.3888	Bp_GLEAN_10005374	-
18032	EFPILQEFMR	1.27648e-05	1.37952	Bp_GLEAN_10005374	-
111877	IGVVQYADSPQADMYLNSHSTK	1.27648e-05	1.36093	Bp_GLEAN_10005374	Deamidated (NQ)@5Q;Deamidated (NQ)@11Q;Deamidated (NQ)@17N
18058	EFPILQEFMR	1.27648e-05	1.35734	Bp_GLEAN_10005374	-
123006	QLQQIATNPEDVLHVPTFPSLPVLK	1.27648e-05	1.34666	Bp_GLEAN_10005374	-
18037	EFPILQEFMR	1.27648e-05	1.31199	Bp_GLEAN_10005374	-
18049	EFPILQEFMR	1.27648e-05	1.29688	Bp_GLEAN_10005374	-
17777	DITITESNCPR	1.27648e-05	1.28744	Bp_GLEAN_10005374	Carbamidomethyl (C)@9C
88134	NLGQALEFLDRDMITPAR	2.3926e-05	1.2466	Bp_GLEAN_10005374	-
18036	EFPILQEFMR	2.3926e-05	1.24056	Bp_GLEAN_10005374	-
63926	RDEGIPQILMLITGGR	2.3926e-05	1.23259	Bp_GLEAN_10005374	-
18068	EFPILQEFMR	2.3926e-05	1.22199	Bp_GLEAN_10005374	-
18041	EFPILQEFMR	2.3926e-05	1.21703	Bp_GLEAN_10005374	-
63931	RDEGIPQILMLITGGR	2.3926e-05	1.20504	Bp_GLEAN_10005374	-
88133	NLGQALEFLDRDMITPAR	2.3926e-05	1.18335	Bp_GLEAN_10005374	-
18043	EFPILQEFMR	2.3926e-05	1.15793	Bp_GLEAN_10005374	-
31023	VDSFNELPSVENK	2.3926e-05	1.13658	Bp_GLEAN_10005374	Deamidated (NQ)@5N
18047	EFPILQEFMR	2.3926e-05	1.10871	Bp_GLEAN_10005374	-
18067	EFPILQEFMR	3.55865e-05	1.07763	Bp_GLEAN_10005374	-
7526	EAVLNAISGLR	3.55865e-05	1.0765	Bp_GLEAN_10005374	Deamidated (NQ)@5N
119095	IFTVGVGDNLDELETLASEPSTVAR	4.70893e-05	1.06761	Bp_GLEAN_10005374	Deamidated (NQ)@9N
18048	EFPILQEFMR	4.70893e-05	1.06746	Bp_GLEAN_10005374	-
18065	EFPILQEFMR	4.70893e-05	1.05244	Bp_GLEAN_10005374	-
53732	NLATAMTFVAHNTFK	4.70893e-05	1.04699	Bp_GLEAN_10005374	Deamidated (NQ)@1N
18060	EFPILQEFMR	5.74931e-05	1.03423	Bp_GLEAN_10005374	-
18053	EFPILQEFMR	0.000113776	0.947658	Bp_GLEAN_10005374	-
53728	NLATAMTFVAHNTFK	0.000124874	0.935959	Bp_GLEAN_10005374	Deamidated (NQ)@1N
60373	GPFVLNGQTISAYNTR	0.000135419	0.931193	Bp_GLEAN_10005374	Deamidated (NQ)@6N;Deamidated (NQ)@14N
9246	RDEGIPQILMLITGGR	0.000135419	0.926782	Bp_GLEAN_10005374	-
18055	EFPILQEFMR	0.000157759	0.90811	Bp_GLEAN_10005374	-
63933	RDEGIPQILMLITGGR	0.000168092	0.899301	Bp_GLEAN_10005374	-
63928	RDEGIPQILMLITGGR	0.000168092	0.897956	Bp_GLEAN_10005374	-
24550	SSQDVAIFGPLLR	0.000168092	0.890381	Bp_GLEAN_10005374	Deamidated (NQ)@3Q
18051	EFPILQEFMR	0.000189607	0.884076	Bp_GLEAN_10005374	-
18066	EFPILQEFMR	0.000208648	0.84545	Bp_GLEAN_10005374	-
123002	QLQQIATNPEDVLHVPTFPSLPVLK	0.000208648	0.820147	Bp_GLEAN_10005374	-
18039	EFPILQEFMR	0.000239664	0.792861	Bp_GLEAN_10005374	-
30973	VDSFNELPSVENK	0.000250241	0.788086	Bp_GLEAN_10005374	-
60311	GPFVLNGQTISAYNTR	0.000290499	0.762703	Bp_GLEAN_10005374	Deamidated (NQ)@6N
18042	EFPILQEFMR	0.000290499	0.752077	Bp_GLEAN_10005374	-
71882	QLQQIATNPEDVLHVPTFPSLPVLK	0.000290499	0.751606	Bp_GLEAN_10005374	-
60359	GPFVLNGQTISAYNTR	0.000300104	0.738148	Bp_GLEAN_10005374	Deamidated (NQ)@6N;Deamidated (NQ)@14N
108529	FSDLPNVLQQLQSSVETVIVR	0.000300104	0.735196	Bp_GLEAN_10005374	Deamidated (NQ)@9Q
60360	GPFVLNGQTISAYNTR	0.000349047	0.688366	Bp_GLEAN_10005374	Deamidated (NQ)@6N;Deamidated (NQ)@14N
811	ALLSHIEGLQTR	0.000358928	0.682248	Bp_GLEAN_10005374	-
9245	RDEGIPQILMLITGGR	0.000358928	0.679668	Bp_GLEAN_10005374	-
63927	RDEGIPQILMLITGGR	0.000397731	0.657334	Bp_GLEAN_10005374	-
122634	QLQQIATNPEDVLHVPTFPSLPVLK	0.000576067	0.579537	Bp_GLEAN_10005374	Gln->pyro-Glu (N-term Q)@N_term
1948	DDIISAIGR	0.000595888	0.575612	Bp_GLEAN_10005374	-
19885	ALLSHIEGLQTR	0.000643021	0.549796	Bp_GLEAN_10005374	Deamidated (NQ)@10Q
63930	RDEGIPQILMLITGGR	0.000662377	0.536862	Bp_GLEAN_10005374	-
31370	TTSTTDIIQGYVPGPRPPVDVEIANLGR	0.000689604	0.517543	Bp_GLEAN_10005374	-
63925	RDEGIPQILMLITGGR	0.000707626	0.507839	Bp_GLEAN_10005374	-
126772	RQEGVPQFVIGVSSGSSTDNIQQAAASLK	0.00071733	0.502676	Bp_GLEAN_10005374	Deamidated (NQ)@7Q
126619	TTSTTDIIQGYVPGPRPPVDVEIANLGR	0.000766462	0.497079	Bp_GLEAN_10005374	-
69634	LHDAGIATVLLVNSENR	0.00215244	0.286356	Bp_GLEAN_10005374	Deamidated (NQ)@13N
2677	VLPFSIGTR	0.00396772	0.174522	Bp_GLEAN_10005374	-
2675	VLPFSIGTR	0.00503613	0.129157	Bp_GLEAN_10005374	-
1612	ETVLNLVR	0.00700295	0.067571	Bp_GLEAN_10005374	Deamidated (NQ)@5N
19934	FEEALQLEFGR	0.00846059	0.0297275	Bp_GLEAN_10005374	Deamidated (NQ)@6Q
72554	AFTGFIVDADTPGIQVGR	2.3926e-05	1.12048	Bp_GLEAN_10006433	-
17717	EITNEEVNAER	0.00572675	0.10783	Bp_GLEAN_10006487	Deamidated (NQ)@4N
17716	EITNEEVNAER	0.00575367	0.106909	Bp_GLEAN_10006487	Deamidated (NQ)@4N
20076	SMLPSLLQQLGR	0	2.73103	Bp_GLEAN_10010828	-
20077	SMLPSLLQQLGR	0	2.49655	Bp_GLEAN_10010828	-
20080	SMLPSLLQQLGR	0	2.49539	Bp_GLEAN_10010828	-
20079	SMLPSLLQQLGR	1.27648e-05	2.1317	Bp_GLEAN_10010828	-
20078	SMLPSLLQQLGR	1.27648e-05	1.93452	Bp_GLEAN_10010828	-
88564	ALGFPEPMVIQAYFACEK	1.27648e-05	1.85984	Bp_GLEAN_10010828	Carbamidomethyl (C)@16C
88565	ALGFPEPMVIQAYFACEK	0.001653	0.33856	Bp_GLEAN_10010828	Carbamidomethyl (C)@16C
6975	VQPQFLNMR	0.00721599	0.0623314	Bp_GLEAN_10010828	-
55622	EIEIDIEPTDKVER	0.00184892	0.318513	Bp_GLEAN_10010949	-
112603	IVSFADAAVAPIDFPIAPAFSVPK	1.27648e-05	2.01058	Bp_GLEAN_10011926	-
25174	GAIEQAGIAPEEVK	1.27648e-05	1.86111	Bp_GLEAN_10011926	-
112604	IVSFADAAVAPIDFPIAPAFSVPK	1.27648e-05	1.32886	Bp_GLEAN_10011926	-
25176	GAIEQAGIAPEEVK	8.02676e-05	0.967082	Bp_GLEAN_10011926	-
112605	IVSFADAAVAPIDFPIAPAFSVPK	0.00118424	0.404328	Bp_GLEAN_10011926	-
7793	VTNYLDWIK	0	2.38411	Bp_GLEAN_10012108	-
7794	VTNYLDWIK	1.27648e-05	1.92676	Bp_GLEAN_10012108	-
7795	VTNYLDWIK	1.27648e-05	1.543	Bp_GLEAN_10012108	-
7798	VTNYLDWIK	1.27648e-05	1.45287	Bp_GLEAN_10012108	-
7796	VTNYLDWIK	2.3926e-05	1.24703	Bp_GLEAN_10012108	-
7799	VTNYLDWIK	0.000487462	0.616721	Bp_GLEAN_10012108	-
7797	VTNYLDWIK	0.000517426	0.605735	Bp_GLEAN_10012108	-
117887	VINDNFGIIEGLMSTVHAITATQK	0	8.60039	Bp_GLEAN_10014099	Deamidated (NQ)@3N
117861	VINDNFGIIEGLMSTVHAITATQK	0	6.33992	Bp_GLEAN_10014099	-
117890	VINDNFGIIEGLMSTVHAITATQK	0	6.20491	Bp_GLEAN_10014099	Deamidated (NQ)@3N
117885	VINDNFGIIEGLMSTVHAITATQK	0	5.83871	Bp_GLEAN_10014099	Deamidated (NQ)@3N
117892	VINDNFGIIEGLMSTVHAITATQK	0	5.52129	Bp_GLEAN_10014099	Deamidated (NQ)@3N
117880	VINDNFGIIEGLMSTVHAITATQK	0	5.448	Bp_GLEAN_10014099	Deamidated (NQ)@5N
117860	VINDNFGIIEGLMSTVHAITATQK	0	5.39981	Bp_GLEAN_10014099	-
117889	VINDNFGIIEGLMSTVHAITATQK	0	5.39899	Bp_GLEAN_10014099	Deamidated (NQ)@3N
117886	VINDNFGIIEGLMSTVHAITATQK	0	5.22507	Bp_GLEAN_10014099	Deamidated (NQ)@5N
117853	VINDNFGIIEGLMSTVHAITATQK	0	4.9699	Bp_GLEAN_10014099	-
117854	VINDNFGIIEGLMSTVHAITATQK	0	4.8821	Bp_GLEAN_10014099	-
118133	VINDNFGIIEGLMSTVHAITATQK	0	4.77006	Bp_GLEAN_10014099	Oxidation (M)@13M
117864	VINDNFGIIEGLMSTVHAITATQK	0	4.59226	Bp_GLEAN_10014099	-
117884	VINDNFGIIEGLMSTVHAITATQK	0	4.50553	Bp_GLEAN_10014099	Deamidated (NQ)@3N
117862	VINDNFGIIEGLMSTVHAITATQK	0	4.38345	Bp_GLEAN_10014099	-
63282	LVTWYDNEFGYSNR	0	4.21783	Bp_GLEAN_10014099	-
63106	LVTWYDNEFGYSNR	0	4.15432	Bp_GLEAN_10014099	-
63107	LVTWYDNEFGYSNR	0	4.11374	Bp_GLEAN_10014099	-
63309	LVTWYDNEFGYSNR	0	4.07546	Bp_GLEAN_10014099	-
63079	LVTWYDNEFGYSNR	0	4.06467	Bp_GLEAN_10014099	-
63250	LVTWYDNEFGYSNR	0	4.04091	Bp_GLEAN_10014099	-
63159	LVTWYDNEFGYSNR	0	4.02582	Bp_GLEAN_10014099	-
117909	VINDNFGIIEGLMSTVHAITATQK	0	3.96252	Bp_GLEAN_10014099	Deamidated (NQ)@3N;Deamidated (NQ)@5N
63301	LVTWYDNEFGYSNR	0	3.89956	Bp_GLEAN_10014099	-
63042	LVTWYDNEFGYSNR	0	3.8926	Bp_GLEAN_10014099	-
63116	LVTWYDNEFGYSNR	0	3.88352	Bp_GLEAN_10014099	-
63236	LVTWYDNEFGYSNR	0	3.86091	Bp_GLEAN_10014099	-
63101	LVTWYDNEFGYSNR	0	3.8563	Bp_GLEAN_10014099	-
63078	LVTWYDNEFGYSNR	0	3.84761	Bp_GLEAN_10014099	-
117859	VINDNFGIIEGLMSTVHAITATQK	0	3.8324	Bp_GLEAN_10014099	-
63189	LVTWYDNEFGYSNR	0	3.77249	Bp_GLEAN_10014099	-
63095	LVTWYDNEFGYSNR	0	3.7501	Bp_GLEAN_10014099	-
63069	LVTWYDNEFGYSNR	0	3.73738	Bp_GLEAN_10014099	-
63177	LVTWYDNEFGYSNR	0	3.73558	Bp_GLEAN_10014099	-
63243	LVTWYDNEFGYSNR	0	3.72654	Bp_GLEAN_10014099	-
63080	LVTWYDNEFGYSNR	0	3.71378	Bp_GLEAN_10014099	-
118140	VINDNFGIIEGLMSTVHAITATQK	0	3.71352	Bp_GLEAN_10014099	Oxidation (M)@13M
63205	LVTWYDNEFGYSNR	0	3.70693	Bp_GLEAN_10014099	-
63175	LVTWYDNEFGYSNR	0	3.68748	Bp_GLEAN_10014099	-
63254	LVTWYDNEFGYSNR	0	3.68265	Bp_GLEAN_10014099	-
63244	LVTWYDNEFGYSNR	0	3.6788	Bp_GLEAN_10014099	-
63087	LVTWYDNEFGYSNR	0	3.67082	Bp_GLEAN_10014099	-
63111	LVTWYDNEFGYSNR	0	3.65846	Bp_GLEAN_10014099	-
63212	LVTWYDNEFGYSNR	0	3.64822	Bp_GLEAN_10014099	-
63054	LVTWYDNEFGYSNR	0	3.63298	Bp_GLEAN_10014099	-
63151	LVTWYDNEFGYSNR	0	3.61445	Bp_GLEAN_10014099	-
63090	LVTWYDNEFGYSNR	0	3.60778	Bp_GLEAN_10014099	-
63238	LVTWYDNEFGYSNR	0	3.60473	Bp_GLEAN_10014099	-
63085	LVTWYDNEFGYSNR	0	3.59937	Bp_GLEAN_10014099	-
63058	LVTWYDNEFGYSNR	0	3.58938	Bp_GLEAN_10014099	-
134798	GVLGYTEDQVVSTDFNGDTHSSIFDAGAGIALNDHFVK	0	3.58933	Bp_GLEAN_10014099	Deamidated (NQ)@16N
63185	LVTWYDNEFGYSNR	0	3.5876	Bp_GLEAN_10014099	-
63224	LVTWYDNEFGYSNR	0	3.56805	Bp_GLEAN_10014099	-
63152	LVTWYDNEFGYSNR	0	3.54193	Bp_GLEAN_10014099	-
63115	LVTWYDNEFGYSNR	0	3.54158	Bp_GLEAN_10014099	-
63192	LVTWYDNEFGYSNR	0	3.5278	Bp_GLEAN_10014099	-
63088	LVTWYDNEFGYSNR	0	3.51693	Bp_GLEAN_10014099	-
63144	LVTWYDNEFGYSNR	0	3.48781	Bp_GLEAN_10014099	-
63226	LVTWYDNEFGYSNR	0	3.47837	Bp_GLEAN_10014099	-
67917	VVSNASCTTNCLAPLAK	0	3.47613	Bp_GLEAN_10014099	Carbamidomethyl (C)@7C;Carbamidomethyl (C)@11C
63306	LVTWYDNEFGYSNR	0	3.47264	Bp_GLEAN_10014099	-
63123	LVTWYDNEFGYSNR	0	3.47148	Bp_GLEAN_10014099	-
63216	LVTWYDNEFGYSNR	0	3.47019	Bp_GLEAN_10014099	-
63135	LVTWYDNEFGYSNR	0	3.46913	Bp_GLEAN_10014099	-
63105	LVTWYDNEFGYSNR	0	3.46537	Bp_GLEAN_10014099	-
67918	VVSNASCTTNCLAPLAK	0	3.45789	Bp_GLEAN_10014099	Carbamidomethyl (C)@7C;Carbamidomethyl (C)@11C
63201	LVTWYDNEFGYSNR	0	3.44264	Bp_GLEAN_10014099	-
63062	LVTWYDNEFGYSNR	0	3.43673	Bp_GLEAN_10014099	-
63295	LVTWYDNEFGYSNR	0	3.4357	Bp_GLEAN_10014099	-
63170	LVTWYDNEFGYSNR	0	3.43464	Bp_GLEAN_10014099	-
63093	LVTWYDNEFGYSNR	0	3.42173	Bp_GLEAN_10014099	-
63186	LVTWYDNEFGYSNR	0	3.4153	Bp_GLEAN_10014099	-
63132	LVTWYDNEFGYSNR	0	3.40936	Bp_GLEAN_10014099	-
63137	LVTWYDNEFGYSNR	0	3.40521	Bp_GLEAN_10014099	-
63214	LVTWYDNEFGYSNR	0	3.40474	Bp_GLEAN_10014099	-
63056	LVTWYDNEFGYSNR	0	3.40377	Bp_GLEAN_10014099	-
63140	LVTWYDNEFGYSNR	0	3.39863	Bp_GLEAN_10014099	-
63075	LVTWYDNEFGYSNR	0	3.37901	Bp_GLEAN_10014099	-
67914	VVSNASCTTNCLAPLAK	0	3.37759	Bp_GLEAN_10014099	Carbamidomethyl (C)@7C;Carbamidomethyl (C)@11C
63178	LVTWYDNEFGYSNR	0	3.3773	Bp_GLEAN_10014099	-
63248	LVTWYDNEFGYSNR	0	3.37356	Bp_GLEAN_10014099	-
118141	VINDNFGIIEGLMSTVHAITATQK	0	3.35931	Bp_GLEAN_10014099	Oxidation (M)@13M
63040	LVTWYDNEFGYSNR	0	3.32776	Bp_GLEAN_10014099	-
63153	LVTWYDNEFGYSNR	0	3.32155	Bp_GLEAN_10014099	-
63131	LVTWYDNEFGYSNR	0	3.32079	Bp_GLEAN_10014099	-
63274	LVTWYDNEFGYSNR	0	3.30744	Bp_GLEAN_10014099	-
63183	LVTWYDNEFGYSNR	0	3.30671	Bp_GLEAN_10014099	-
67998	VVSNASCTTNCLAPLAK	0	3.30485	Bp_GLEAN_10014099	Deamidated (NQ)@4N;Carbamidomethyl (C)@7C;Carbamidomethyl (C)@11C
63228	LVTWYDNEFGYSNR	0	3.29325	Bp_GLEAN_10014099	-
63052	LVTWYDNEFGYSNR	0	3.29297	Bp_GLEAN_10014099	-
63041	LVTWYDNEFGYSNR	0	3.2891	Bp_GLEAN_10014099	-
63031	LVTWYDNEFGYSNR	0	3.28442	Bp_GLEAN_10014099	-
63039	LVTWYDNEFGYSNR	0	3.28407	Bp_GLEAN_10014099	-
63086	LVTWYDNEFGYSNR	0	3.28292	Bp_GLEAN_10014099	-
63097	LVTWYDNEFGYSNR	0	3.28144	Bp_GLEAN_10014099	-
63065	LVTWYDNEFGYSNR	0	3.27506	Bp_GLEAN_10014099	-
63102	LVTWYDNEFGYSNR	0	3.25998	Bp_GLEAN_10014099	-
63163	LVTWYDNEFGYSNR	0	3.255	Bp_GLEAN_10014099	-
63172	LVTWYDNEFGYSNR	0	3.24539	Bp_GLEAN_10014099	-
63138	LVTWYDNEFGYSNR	0	3.24207	Bp_GLEAN_10014099	-
63061	LVTWYDNEFGYSNR	0	3.2394	Bp_GLEAN_10014099	-
63117	LVTWYDNEFGYSNR	0	3.22361	Bp_GLEAN_10014099	-
63053	LVTWYDNEFGYSNR	0	3.21973	Bp_GLEAN_10014099	-
67915	VVSNASCTTNCLAPLAK	0	3.21903	Bp_GLEAN_10014099	Carbamidomethyl (C)@7C;Carbamidomethyl (C)@11C
63160	LVTWYDNEFGYSNR	0	3.21487	Bp_GLEAN_10014099	-
63083	LVTWYDNEFGYSNR	0	3.20114	Bp_GLEAN_10014099	-
67997	VVSNASCTTNCLAPLAK	0	3.19955	Bp_GLEAN_10014099	Carbamidomethyl (C)@7C;Deamidated (NQ)@10N;Carbamidomethyl (C)@11C
63298	LVTWYDNEFGYSNR	0	3.19909	Bp_GLEAN_10014099	-
63064	LVTWYDNEFGYSNR	0	3.19782	Bp_GLEAN_10014099	-
63314	LVTWYDNEFGYSNR	0	3.19764	Bp_GLEAN_10014099	-
68006	VVSNASCTTNCLAPLAK	0	3.19665	Bp_GLEAN_10014099	Carbamidomethyl (C)@7C;Deamidated (NQ)@10N;Carbamidomethyl (C)@11C
63233	LVTWYDNEFGYSNR	0	3.19219	Bp_GLEAN_10014099	-
63245	LVTWYDNEFGYSNR	0	3.19183	Bp_GLEAN_10014099	-
63119	LVTWYDNEFGYSNR	0	3.18759	Bp_GLEAN_10014099	-
63385	LVTWYDNEFGYSNR	0	3.18659	Bp_GLEAN_10014099	Deamidated (NQ)@7N
63218	LVTWYDNEFGYSNR	0	3.17905	Bp_GLEAN_10014099	-
63104	LVTWYDNEFGYSNR	0	3.17818	Bp_GLEAN_10014099	-
67916	VVSNASCTTNCLAPLAK	0	3.17789	Bp_GLEAN_10014099	Carbamidomethyl (C)@7C;Carbamidomethyl (C)@11C
117881	VINDNFGIIEGLMSTVHAITATQK	0	3.17768	Bp_GLEAN_10014099	Deamidated (NQ)@5N
118139	VINDNFGIIEGLMSTVHAITATQK	0	3.17678	Bp_GLEAN_10014099	Oxidation (M)@13M
63073	LVTWYDNEFGYSNR	0	3.17669	Bp_GLEAN_10014099	-
63072	LVTWYDNEFGYSNR	0	3.17211	Bp_GLEAN_10014099	-
63081	LVTWYDNEFGYSNR	0	3.16495	Bp_GLEAN_10014099	-
63121	LVTWYDNEFGYSNR	0	3.15881	Bp_GLEAN_10014099	-
63049	LVTWYDNEFGYSNR	0	3.15069	Bp_GLEAN_10014099	-
63240	LVTWYDNEFGYSNR	0	3.14787	Bp_GLEAN_10014099	-
63291	LVTWYDNEFGYSNR	0	3.14277	Bp_GLEAN_10014099	-
63112	LVTWYDNEFGYSNR	0	3.13414	Bp_GLEAN_10014099	-
63187	LVTWYDNEFGYSNR	0	3.12795	Bp_GLEAN_10014099	-
63158	LVTWYDNEFGYSNR	0	3.12451	Bp_GLEAN_10014099	-
68072	VVSNASCTTNCLAPLAK	0	3.12187	Bp_GLEAN_10014099	Deamidated (NQ)@4N;Carbamidomethyl (C)@7C;Deamidated (NQ)@10N;Carbamidomethyl (C)@11C
63195	LVTWYDNEFGYSNR	0	3.11806	Bp_GLEAN_10014099	-
63077	LVTWYDNEFGYSNR	0	3.11401	Bp_GLEAN_10014099	-
117858	VINDNFGIIEGLMSTVHAITATQK	0	3.10918	Bp_GLEAN_10014099	-
63128	LVTWYDNEFGYSNR	0	3.10644	Bp_GLEAN_10014099	-
63050	LVTWYDNEFGYSNR	0	3.0839	Bp_GLEAN_10014099	-
134799	GVLGYTEDQVVSTDFNGDTHSSIFDAGAGIALNDHFVK	0	3.08256	Bp_GLEAN_10014099	Deamidated (NQ)@16N
63171	LVTWYDNEFGYSNR	0	3.06905	Bp_GLEAN_10014099	-
63066	LVTWYDNEFGYSNR	0	3.06092	Bp_GLEAN_10014099	-
118219	VINDNFGIIEGLMSTVHAITATQK	0	3.05334	Bp_GLEAN_10014099	Deamidated (NQ)@5N;Oxidation (M)@13M
63246	LVTWYDNEFGYSNR	0	3.04528	Bp_GLEAN_10014099	-
63206	LVTWYDNEFGYSNR	0	3.0351	Bp_GLEAN_10014099	-
63223	LVTWYDNEFGYSNR	0	3.02804	Bp_GLEAN_10014099	-
63239	LVTWYDNEFGYSNR	0	3.01947	Bp_GLEAN_10014099	-
63108	LVTWYDNEFGYSNR	0	3.01253	Bp_GLEAN_10014099	-
68063	VVSNASCTTNCLAPLAK	0	2.9919	Bp_GLEAN_10014099	Deamidated (NQ)@4N;Carbamidomethyl (C)@7C;Deamidated (NQ)@10N;Carbamidomethyl (C)@11C
63055	LVTWYDNEFGYSNR	0	2.9803	Bp_GLEAN_10014099	-
63070	LVTWYDNEFGYSNR	0	2.97731	Bp_GLEAN_10014099	-
68003	VVSNASCTTNCLAPLAK	0	2.97689	Bp_GLEAN_10014099	Deamidated (NQ)@4N;Carbamidomethyl (C)@7C;Carbamidomethyl (C)@11C
63156	LVTWYDNEFGYSNR	0	2.9759	Bp_GLEAN_10014099	-
63255	LVTWYDNEFGYSNR	0	2.95576	Bp_GLEAN_10014099	-
63188	LVTWYDNEFGYSNR	0	2.94644	Bp_GLEAN_10014099	-
67984	VVSNASCTTNCLAPLAK	0	2.92173	Bp_GLEAN_10014099	Carbamidomethyl (C)@7C;Deamidated (NQ)@10N;Carbamidomethyl (C)@11C
63120	LVTWYDNEFGYSNR	0	2.9051	Bp_GLEAN_10014099	-
67995	VVSNASCTTNCLAPLAK	0	2.89878	Bp_GLEAN_10014099	Deamidated (NQ)@4N;Carbamidomethyl (C)@7C;Carbamidomethyl (C)@11C
63147	LVTWYDNEFGYSNR	0	2.89704	Bp_GLEAN_10014099	-
68005	VVSNASCTTNCLAPLAK	0	2.89077	Bp_GLEAN_10014099	Carbamidomethyl (C)@7C;Deamidated (NQ)@10N;Carbamidomethyl (C)@11C
63059	LVTWYDNEFGYSNR	0	2.886	Bp_GLEAN_10014099	-
63089	LVTWYDNEFGYSNR	0	2.8722	Bp_GLEAN_10014099	-
68065	VVSNASCTTNCLAPLAK	0	2.86306	Bp_GLEAN_10014099	Deamidated (NQ)@4N;Carbamidomethyl (C)@7C;Deamidated (NQ)@10N;Carbamidomethyl (C)@11C
67980	VVSNASCTTNCLAPLAK	0	2.84667	Bp_GLEAN_10014099	Carbamidomethyl (C)@7C;Deamidated (NQ)@10N;Carbamidomethyl (C)@11C
63290	LVTWYDNEFGYSNR	0	2.84311	Bp_GLEAN_10014099	-
63143	LVTWYDNEFGYSNR	0	2.84196	Bp_GLEAN_10014099	-
63157	LVTWYDNEFGYSNR	0	2.83792	Bp_GLEAN_10014099	-
63162	LVTWYDNEFGYSNR	0	2.83136	Bp_GLEAN_10014099	-
63139	LVTWYDNEFGYSNR	0	2.82377	Bp_GLEAN_10014099	-
68004	VVSNASCTTNCLAPLAK	0	2.80903	Bp_GLEAN_10014099	Deamidated (NQ)@4N;Carbamidomethyl (C)@7C;Carbamidomethyl (C)@11C
118135	VINDNFGIIEGLMSTVHAITATQK	0	2.79422	Bp_GLEAN_10014099	Oxidation (M)@13M
63383	LVTWYDNEFGYSNR	0	2.79122	Bp_GLEAN_10014099	Deamidated (NQ)@7N
63168	LVTWYDNEFGYSNR	0	2.79119	Bp_GLEAN_10014099	-
63167	LVTWYDNEFGYSNR	0	2.78979	Bp_GLEAN_10014099	-
68066	VVSNASCTTNCLAPLAK	0	2.78304	Bp_GLEAN_10014099	Deamidated (NQ)@4N;Carbamidomethyl (C)@7C;Deamidated (NQ)@10N;Carbamidomethyl (C)@11C
63118	LVTWYDNEFGYSNR	0	2.78105	Bp_GLEAN_10014099	-
63148	LVTWYDNEFGYSNR	0	2.77917	Bp_GLEAN_10014099	-
63174	LVTWYDNEFGYSNR	0	2.77854	Bp_GLEAN_10014099	-
63229	LVTWYDNEFGYSNR	0	2.76518	Bp_GLEAN_10014099	-
63266	LVTWYDNEFGYSNR	0	2.75282	Bp_GLEAN_10014099	-
63094	LVTWYDNEFGYSNR	0	2.74732	Bp_GLEAN_10014099	-
63258	LVTWYDNEFGYSNR	0	2.74725	Bp_GLEAN_10014099	-
63113	LVTWYDNEFGYSNR	0	2.73626	Bp_GLEAN_10014099	-
63428	LVTWYDNEFGYSNR	0	2.7352	Bp_GLEAN_10014099	Deamidated (NQ)@7N
63257	LVTWYDNEFGYSNR	0	2.73349	Bp_GLEAN_10014099	-
63092	LVTWYDNEFGYSNR	0	2.7304	Bp_GLEAN_10014099	-
63129	LVTWYDNEFGYSNR	0	2.72764	Bp_GLEAN_10014099	-
63271	LVTWYDNEFGYSNR	0	2.71305	Bp_GLEAN_10014099	-
63234	LVTWYDNEFGYSNR	0	2.66941	Bp_GLEAN_10014099	-
63197	LVTWYDNEFGYSNR	0	2.65173	Bp_GLEAN_10014099	-
18388	VIDLMAHMAGKE	0	2.64589	Bp_GLEAN_10014099	-
118138	VINDNFGIIEGLMSTVHAITATQK	0	2.63891	Bp_GLEAN_10014099	Oxidation (M)@13M
63292	LVTWYDNEFGYSNR	0	2.63755	Bp_GLEAN_10014099	-
68001	VVSNASCTTNCLAPLAK	0	2.63706	Bp_GLEAN_10014099	Deamidated (NQ)@4N;Carbamidomethyl (C)@7C;Carbamidomethyl (C)@11C
63179	LVTWYDNEFGYSNR	0	2.63232	Bp_GLEAN_10014099	-
63136	LVTWYDNEFGYSNR	0	2.61213	Bp_GLEAN_10014099	-
63231	LVTWYDNEFGYSNR	0	2.60815	Bp_GLEAN_10014099	-
63312	LVTWYDNEFGYSNR	0	2.6045	Bp_GLEAN_10014099	-
63207	LVTWYDNEFGYSNR	0	2.60084	Bp_GLEAN_10014099	-
63047	LVTWYDNEFGYSNR	0	2.59722	Bp_GLEAN_10014099	-
63225	LVTWYDNEFGYSNR	0	2.59304	Bp_GLEAN_10014099	-
63124	LVTWYDNEFGYSNR	0	2.58685	Bp_GLEAN_10014099	-
63221	LVTWYDNEFGYSNR	0	2.58454	Bp_GLEAN_10014099	-
63382	LVTWYDNEFGYSNR	0	2.58419	Bp_GLEAN_10014099	Deamidated (NQ)@7N
118221	VINDNFGIIEGLMSTVHAITATQK	0	2.58177	Bp_GLEAN_10014099	Deamidated (NQ)@5N;Oxidation (M)@13M
118216	VINDNFGIIEGLMSTVHAITATQK	0	2.56683	Bp_GLEAN_10014099	Deamidated (NQ)@5N;Oxidation (M)@13M
63109	LVTWYDNEFGYSNR	0	2.5633	Bp_GLEAN_10014099	-
63311	LVTWYDNEFGYSNR	0	2.55873	Bp_GLEAN_10014099	-
63098	LVTWYDNEFGYSNR	0	2.53151	Bp_GLEAN_10014099	-
63279	LVTWYDNEFGYSNR	0	2.52609	Bp_GLEAN_10014099	-
59273	VINDNFGIIEGLMSTVHAITATQK	0	2.52507	Bp_GLEAN_10014099	Deamidated (NQ)@5N;Oxidation (M)@13M
63068	LVTWYDNEFGYSNR	0	2.51716	Bp_GLEAN_10014099	-
118131	VINDNFGIIEGLMSTVHAITATQK	0	2.51677	Bp_GLEAN_10014099	Oxidation (M)@13M
63200	LVTWYDNEFGYSNR	0	2.50907	Bp_GLEAN_10014099	-
18413	VIDLMAHMAGKE	0	2.50628	Bp_GLEAN_10014099	-
63074	LVTWYDNEFGYSNR	0	2.49768	Bp_GLEAN_10014099	-
63384	LVTWYDNEFGYSNR	0	2.49277	Bp_GLEAN_10014099	Deamidated (NQ)@7N
63096	LVTWYDNEFGYSNR	0	2.49196	Bp_GLEAN_10014099	-
63126	LVTWYDNEFGYSNR	0	2.47064	Bp_GLEAN_10014099	-
63281	LVTWYDNEFGYSNR	0	2.4703	Bp_GLEAN_10014099	-
63380	LVTWYDNEFGYSNR	0	2.46199	Bp_GLEAN_10014099	Deamidated (NQ)@7N
63161	LVTWYDNEFGYSNR	0	2.45877	Bp_GLEAN_10014099	-
63235	LVTWYDNEFGYSNR	0	2.44436	Bp_GLEAN_10014099	-
63289	LVTWYDNEFGYSNR	0	2.44361	Bp_GLEAN_10014099	-
63133	LVTWYDNEFGYSNR	0	2.44243	Bp_GLEAN_10014099	-
63196	LVTWYDNEFGYSNR	0	2.43666	Bp_GLEAN_10014099	-
84363	GVLGYTEDQVVSTDFNGDTHSSIFDAGAGIALNDHFVK	0	2.43663	Bp_GLEAN_10014099	-
63067	LVTWYDNEFGYSNR	0	2.434	Bp_GLEAN_10014099	-
63273	LVTWYDNEFGYSNR	0	2.43347	Bp_GLEAN_10014099	-
63146	LVTWYDNEFGYSNR	0	2.41864	Bp_GLEAN_10014099	-
63399	LVTWYDNEFGYSNR	0	2.40855	Bp_GLEAN_10014099	Deamidated (NQ)@7N
9487	VIDLMAHMAGK	0	2.40714	Bp_GLEAN_10014099	-
63346	LVTWYDNEFGYSNR	0	2.39779	Bp_GLEAN_10014099	-
18352	VIDLMAHMAGKE	0	2.3941	Bp_GLEAN_10014099	-
68067	VVSNASCTTNCLAPLAK	0	2.38734	Bp_GLEAN_10014099	Deamidated (NQ)@4N;Carbamidomethyl (C)@7C;Deamidated (NQ)@10N;Carbamidomethyl (C)@11C
63046	LVTWYDNEFGYSNR	0	2.38197	Bp_GLEAN_10014099	-
63403	LVTWYDNEFGYSNR	0	2.36791	Bp_GLEAN_10014099	Deamidated (NQ)@7N
63057	LVTWYDNEFGYSNR	0	2.34748	Bp_GLEAN_10014099	-
63173	LVTWYDNEFGYSNR	1.27648e-05	2.34296	Bp_GLEAN_10014099	-
63227	LVTWYDNEFGYSNR	1.27648e-05	2.34036	Bp_GLEAN_10014099	-
18348	VIDLMAHMAGKE	1.27648e-05	2.33172	Bp_GLEAN_10014099	-
63182	LVTWYDNEFGYSNR	1.27648e-05	2.32748	Bp_GLEAN_10014099	-
63142	LVTWYDNEFGYSNR	1.27648e-05	2.30655	Bp_GLEAN_10014099	-
63293	LVTWYDNEFGYSNR	1.27648e-05	2.29171	Bp_GLEAN_10014099	-
63222	LVTWYDNEFGYSNR	1.27648e-05	2.28105	Bp_GLEAN_10014099	-
37042	ISVFHERDPANIK	1.27648e-05	2.28041	Bp_GLEAN_10014099	-
63176	LVTWYDNEFGYSNR	1.27648e-05	2.27774	Bp_GLEAN_10014099	-
18404	VIDLMAHMAGKE	1.27648e-05	2.26357	Bp_GLEAN_10014099	-
67999	VVSNASCTTNCLAPLAK	1.27648e-05	2.25877	Bp_GLEAN_10014099	Deamidated (NQ)@4N;Carbamidomethyl (C)@7C;Carbamidomethyl (C)@11C
63134	LVTWYDNEFGYSNR	1.27648e-05	2.25175	Bp_GLEAN_10014099	-
63184	LVTWYDNEFGYSNR	1.27648e-05	2.24648	Bp_GLEAN_10014099	-
63084	LVTWYDNEFGYSNR	1.27648e-05	2.24361	Bp_GLEAN_10014099	-
134792	GVLGYTEDQVVSTDFNGDTHSSIFDAGAGIALNDHFVK	1.27648e-05	2.24113	Bp_GLEAN_10014099	-
9483	VIDLMAHMAGK	1.27648e-05	2.23805	Bp_GLEAN_10014099	-
118132	VINDNFGIIEGLMSTVHAITATQK	1.27648e-05	2.2322	Bp_GLEAN_10014099	Oxidation (M)@13M
63150	LVTWYDNEFGYSNR	1.27648e-05	2.22649	Bp_GLEAN_10014099	-
63316	LVTWYDNEFGYSNR	1.27648e-05	2.22002	Bp_GLEAN_10014099	-
63280	LVTWYDNEFGYSNR	1.27648e-05	2.21066	Bp_GLEAN_10014099	-
63381	LVTWYDNEFGYSNR	1.27648e-05	2.2086	Bp_GLEAN_10014099	Deamidated (NQ)@7N
67983	VVSNASCTTNCLAPLAK	1.27648e-05	2.20548	Bp_GLEAN_10014099	Carbamidomethyl (C)@7C;Deamidated (NQ)@10N;Carbamidomethyl (C)@11C
63317	LVTWYDNEFGYSNR	1.27648e-05	2.20097	Bp_GLEAN_10014099	-
63259	LVTWYDNEFGYSNR	1.27648e-05	2.19663	Bp_GLEAN_10014099	-
63208	LVTWYDNEFGYSNR	1.27648e-05	2.19356	Bp_GLEAN_10014099	-
134800	GVLGYTEDQVVSTDFNGDTHSSIFDAGAGIALNDHFVK	1.27648e-05	2.19103	Bp_GLEAN_10014099	Deamidated (NQ)@16N
63203	LVTWYDNEFGYSNR	1.27648e-05	2.18246	Bp_GLEAN_10014099	-
84379	GVLGYTEDQVVSTDFNGDTHSSIFDAGAGIALNDHFVK	1.27648e-05	2.18	Bp_GLEAN_10014099	-
63076	LVTWYDNEFGYSNR	1.27648e-05	2.17857	Bp_GLEAN_10014099	-
18384	VIDLMAHMAGKE	1.27648e-05	2.17704	Bp_GLEAN_10014099	-
117879	VINDNFGIIEGLMSTVHAITATQK	1.27648e-05	2.15835	Bp_GLEAN_10014099	Deamidated (NQ)@5N
63260	LVTWYDNEFGYSNR	1.27648e-05	2.13979	Bp_GLEAN_10014099	-
22988	GASQNIIPASTGAAK	1.27648e-05	2.13395	Bp_GLEAN_10014099	-
18353	VIDLMAHMAGKE	1.27648e-05	2.12085	Bp_GLEAN_10014099	-
63130	LVTWYDNEFGYSNR	1.27648e-05	2.1073	Bp_GLEAN_10014099	-
63455	LVTWYDNEFGYSNR	1.27648e-05	2.08512	Bp_GLEAN_10014099	Deamidated (NQ)@7N
63045	LVTWYDNEFGYSNR	1.27648e-05	2.08147	Bp_GLEAN_10014099	-
68069	VVSNASCTTNCLAPLAK	1.27648e-05	2.0719	Bp_GLEAN_10014099	Deamidated (NQ)@4N;Carbamidomethyl (C)@7C;Deamidated (NQ)@10N;Carbamidomethyl (C)@11C
68071	VVSNASCTTNCLAPLAK	1.27648e-05	2.06861	Bp_GLEAN_10014099	Deamidated (NQ)@4N;Carbamidomethyl (C)@7C;Deamidated (NQ)@10N;Carbamidomethyl (C)@11C
63091	LVTWYDNEFGYSNR	1.27648e-05	2.06327	Bp_GLEAN_10014099	-
63114	LVTWYDNEFGYSNR	1.27648e-05	2.05791	Bp_GLEAN_10014099	-
18395	VIDLMAHMAGKE	1.27648e-05	2.0501	Bp_GLEAN_10014099	-
134796	GVLGYTEDQVVSTDFNGDTHSSIFDAGAGIALNDHFVK	1.27648e-05	2.04641	Bp_GLEAN_10014099	-
63315	LVTWYDNEFGYSNR	1.27648e-05	2.04572	Bp_GLEAN_10014099	-
22989	GASQNIIPASTGAAK	1.27648e-05	2.02146	Bp_GLEAN_10014099	-
18414	VIDLMAHMAGKE	1.27648e-05	2.01817	Bp_GLEAN_10014099	-
63191	LVTWYDNEFGYSNR	1.27648e-05	2.01795	Bp_GLEAN_10014099	-
63264	LVTWYDNEFGYSNR	1.27648e-05	1.99613	Bp_GLEAN_10014099	-
63275	LVTWYDNEFGYSNR	1.27648e-05	1.99503	Bp_GLEAN_10014099	-
63155	LVTWYDNEFGYSNR	1.27648e-05	1.98767	Bp_GLEAN_10014099	-
18362	VIDLMAHMAGKE	1.27648e-05	1.98621	Bp_GLEAN_10014099	-
63209	LVTWYDNEFGYSNR	1.27648e-05	1.97769	Bp_GLEAN_10014099	-
18407	VIDLMAHMAGKE	1.27648e-05	1.94998	Bp_GLEAN_10014099	-
18354	VIDLMAHMAGKE	1.27648e-05	1.94613	Bp_GLEAN_10014099	-
63127	LVTWYDNEFGYSNR	1.27648e-05	1.9458	Bp_GLEAN_10014099	-
18374	VIDLMAHMAGKE	1.27648e-05	1.94552	Bp_GLEAN_10014099	-
63145	LVTWYDNEFGYSNR	1.27648e-05	1.94107	Bp_GLEAN_10014099	-
63122	LVTWYDNEFGYSNR	1.27648e-05	1.93982	Bp_GLEAN_10014099	-
18398	VIDLMAHMAGKE	1.27648e-05	1.93502	Bp_GLEAN_10014099	-
63249	LVTWYDNEFGYSNR	1.27648e-05	1.9329	Bp_GLEAN_10014099	-
18394	VIDLMAHMAGKE	1.27648e-05	1.92378	Bp_GLEAN_10014099	-
18341	VIDLMAHMAGKE	1.27648e-05	1.92359	Bp_GLEAN_10014099	-
63230	LVTWYDNEFGYSNR	1.27648e-05	1.91372	Bp_GLEAN_10014099	-
63204	LVTWYDNEFGYSNR	1.27648e-05	1.90848	Bp_GLEAN_10014099	-
63210	LVTWYDNEFGYSNR	1.27648e-05	1.90324	Bp_GLEAN_10014099	-
63321	LVTWYDNEFGYSNR	1.27648e-05	1.90179	Bp_GLEAN_10014099	-
22987	GASQNIIPASTGAAK	1.27648e-05	1.8985	Bp_GLEAN_10014099	-
9481	VIDLMAHMAGK	1.27648e-05	1.89521	Bp_GLEAN_10014099	-
63100	LVTWYDNEFGYSNR	1.27648e-05	1.89277	Bp_GLEAN_10014099	-
18366	VIDLMAHMAGKE	1.27648e-05	1.87595	Bp_GLEAN_10014099	-
63297	LVTWYDNEFGYSNR	1.27648e-05	1.86646	Bp_GLEAN_10014099	-
63261	LVTWYDNEFGYSNR	1.27648e-05	1.86323	Bp_GLEAN_10014099	-
63390	LVTWYDNEFGYSNR	1.27648e-05	1.86043	Bp_GLEAN_10014099	Deamidated (NQ)@7N
63398	LVTWYDNEFGYSNR	1.27648e-05	1.86012	Bp_GLEAN_10014099	Deamidated (NQ)@7N
18344	VIDLMAHMAGKE	1.27648e-05	1.85273	Bp_GLEAN_10014099	-
67979	VVSNASCTTNCLAPLAK	1.27648e-05	1.85209	Bp_GLEAN_10014099	Carbamidomethyl (C)@7C;Deamidated (NQ)@10N;Carbamidomethyl (C)@11C
63035	LVTWYDNEFGYSNR	1.27648e-05	1.85163	Bp_GLEAN_10014099	-
67990	VVSNASCTTNCLAPLAK	1.27648e-05	1.84815	Bp_GLEAN_10014099	Deamidated (NQ)@4N;Carbamidomethyl (C)@7C;Carbamidomethyl (C)@11C
63020	LVTWYDNEFGYSNR	1.27648e-05	1.84809	Bp_GLEAN_10014099	-
18421	VIDLMAHMAGKE	1.27648e-05	1.84562	Bp_GLEAN_10014099	-
18405	VIDLMAHMAGKE	1.27648e-05	1.84467	Bp_GLEAN_10014099	-
63149	LVTWYDNEFGYSNR	1.27648e-05	1.83943	Bp_GLEAN_10014099	-
63194	LVTWYDNEFGYSNR	1.27648e-05	1.83226	Bp_GLEAN_10014099	-
63307	LVTWYDNEFGYSNR	1.27648e-05	1.82545	Bp_GLEAN_10014099	-
37065	ISVFHERDPANIK	1.27648e-05	1.82493	Bp_GLEAN_10014099	-
63335	LVTWYDNEFGYSNR	1.27648e-05	1.81613	Bp_GLEAN_10014099	-
67994	VVSNASCTTNCLAPLAK	1.27648e-05	1.80739	Bp_GLEAN_10014099	Deamidated (NQ)@4N;Carbamidomethyl (C)@7C;Carbamidomethyl (C)@11C
67991	VVSNASCTTNCLAPLAK	1.27648e-05	1.80501	Bp_GLEAN_10014099	Deamidated (NQ)@4N;Carbamidomethyl (C)@7C;Carbamidomethyl (C)@11C
18349	VIDLMAHMAGKE	1.27648e-05	1.7932	Bp_GLEAN_10014099	-
63283	LVTWYDNEFGYSNR	1.27648e-05	1.7873	Bp_GLEAN_10014099	-
63141	LVTWYDNEFGYSNR	1.27648e-05	1.78375	Bp_GLEAN_10014099	-
63217	LVTWYDNEFGYSNR	1.27648e-05	1.78244	Bp_GLEAN_10014099	-
68062	VVSNASCTTNCLAPLAK	1.27648e-05	1.76405	Bp_GLEAN_10014099	Deamidated (NQ)@4N;Carbamidomethyl (C)@7C;Deamidated (NQ)@10N;Carbamidomethyl (C)@11C
63439	LVTWYDNEFGYSNR	1.27648e-05	1.76172	Bp_GLEAN_10014099	Deamidated (NQ)@7N
63051	LVTWYDNEFGYSNR	1.27648e-05	1.75431	Bp_GLEAN_10014099	-
63320	LVTWYDNEFGYSNR	1.27648e-05	1.75017	Bp_GLEAN_10014099	-
63310	LVTWYDNEFGYSNR	1.27648e-05	1.74383	Bp_GLEAN_10014099	-
63169	LVTWYDNEFGYSNR	1.27648e-05	1.74188	Bp_GLEAN_10014099	-
18375	VIDLMAHMAGKE	1.27648e-05	1.73705	Bp_GLEAN_10014099	-
63220	LVTWYDNEFGYSNR	1.27648e-05	1.73503	Bp_GLEAN_10014099	-
9482	VIDLMAHMAGK	1.27648e-05	1.72496	Bp_GLEAN_10014099	-
63180	LVTWYDNEFGYSNR	1.27648e-05	1.72456	Bp_GLEAN_10014099	-
63453	LVTWYDNEFGYSNR	1.27648e-05	1.72133	Bp_GLEAN_10014099	Deamidated (NQ)@7N
63338	LVTWYDNEFGYSNR	1.27648e-05	1.70521	Bp_GLEAN_10014099	-
63267	LVTWYDNEFGYSNR	1.27648e-05	1.69592	Bp_GLEAN_10014099	-
63023	LVTWYDNEFGYSNR	1.27648e-05	1.69289	Bp_GLEAN_10014099	-
63154	LVTWYDNEFGYSNR	1.27648e-05	1.68846	Bp_GLEAN_10014099	-
18342	VIDLMAHMAGKE	1.27648e-05	1.67511	Bp_GLEAN_10014099	-
18399	VIDLMAHMAGKE	1.27648e-05	1.67197	Bp_GLEAN_10014099	-
63190	LVTWYDNEFGYSNR	1.27648e-05	1.6703	Bp_GLEAN_10014099	-
63270	LVTWYDNEFGYSNR	1.27648e-05	1.66592	Bp_GLEAN_10014099	-
17088	VEGDKLVIDGQK	1.27648e-05	1.66554	Bp_GLEAN_10014099	-
18337	VIDLMAHMAGKE	1.27648e-05	1.65747	Bp_GLEAN_10014099	-
63241	LVTWYDNEFGYSNR	1.27648e-05	1.655	Bp_GLEAN_10014099	-
63262	LVTWYDNEFGYSNR	1.27648e-05	1.64898	Bp_GLEAN_10014099	-
63304	LVTWYDNEFGYSNR	1.27648e-05	1.64697	Bp_GLEAN_10014099	-
63256	LVTWYDNEFGYSNR	1.27648e-05	1.64463	Bp_GLEAN_10014099	-
117856	VINDNFGIIEGLMSTVHAITATQK	1.27648e-05	1.6343	Bp_GLEAN_10014099	-
18396	VIDLMAHMAGKE	1.27648e-05	1.627	Bp_GLEAN_10014099	-
18415	VIDLMAHMAGKE	1.27648e-05	1.6246	Bp_GLEAN_10014099	-
18389	VIDLMAHMAGKE	1.27648e-05	1.62221	Bp_GLEAN_10014099	-
18409	VIDLMAHMAGKE	1.27648e-05	1.61776	Bp_GLEAN_10014099	-
18361	VIDLMAHMAGKE	1.27648e-05	1.60678	Bp_GLEAN_10014099	-
18382	VIDLMAHMAGKE	1.27648e-05	1.60608	Bp_GLEAN_10014099	-
63237	LVTWYDNEFGYSNR	1.27648e-05	1.60604	Bp_GLEAN_10014099	-
63044	LVTWYDNEFGYSNR	1.27648e-05	1.59568	Bp_GLEAN_10014099	-
37005	ISVFHERDPANIK	1.27648e-05	1.5926	Bp_GLEAN_10014099	-
67967	VVSNASCTTNCLAPLAK	1.27648e-05	1.5914	Bp_GLEAN_10014099	Carbamidomethyl (C)@7C;Deamidated (NQ)@10N;Carbamidomethyl (C)@11C
63060	LVTWYDNEFGYSNR	1.27648e-05	1.57695	Bp_GLEAN_10014099	-
63324	LVTWYDNEFGYSNR	1.27648e-05	1.57181	Bp_GLEAN_10014099	-
18357	VIDLMAHMAGKE	1.27648e-05	1.56112	Bp_GLEAN_10014099	-
63452	LVTWYDNEFGYSNR	1.27648e-05	1.55926	Bp_GLEAN_10014099	Deamidated (NQ)@7N
63272	LVTWYDNEFGYSNR	1.27648e-05	1.55394	Bp_GLEAN_10014099	-
67968	VVSNASCTTNCLAPLAK	1.27648e-05	1.55301	Bp_GLEAN_10014099	Carbamidomethyl (C)@7C;Deamidated (NQ)@10N;Carbamidomethyl (C)@11C
9484	VIDLMAHMAGK	1.27648e-05	1.54317	Bp_GLEAN_10014099	-
63198	LVTWYDNEFGYSNR	1.27648e-05	1.53269	Bp_GLEAN_10014099	-
18381	VIDLMAHMAGKE	1.27648e-05	1.53147	Bp_GLEAN_10014099	-
18345	VIDLMAHMAGKE	1.27648e-05	1.52753	Bp_GLEAN_10014099	-
67982	VVSNASCTTNCLAPLAK	1.27648e-05	1.52021	Bp_GLEAN_10014099	Carbamidomethyl (C)@7C;Deamidated (NQ)@10N;Carbamidomethyl (C)@11C
18402	VIDLMAHMAGKE	1.27648e-05	1.49641	Bp_GLEAN_10014099	-
68007	VVSNASCTTNCLAPLAK	1.27648e-05	1.49313	Bp_GLEAN_10014099	Carbamidomethyl (C)@7C;Deamidated (NQ)@10N;Carbamidomethyl (C)@11C
118217	VINDNFGIIEGLMSTVHAITATQK	1.27648e-05	1.48915	Bp_GLEAN_10014099	Deamidated (NQ)@5N;Oxidation (M)@13M
67996	VVSNASCTTNCLAPLAK	1.27648e-05	1.48204	Bp_GLEAN_10014099	Deamidated (NQ)@4N;Carbamidomethyl (C)@7C;Carbamidomethyl (C)@11C
18372	VIDLMAHMAGKE	1.27648e-05	1.47621	Bp_GLEAN_10014099	-
18355	VIDLMAHMAGKE	1.27648e-05	1.47091	Bp_GLEAN_10014099	-
18400	VIDLMAHMAGKE	1.27648e-05	1.45627	Bp_GLEAN_10014099	-
63424	LVTWYDNEFGYSNR	1.27648e-05	1.45554	Bp_GLEAN_10014099	Deamidated (NQ)@7N
18343	VIDLMAHMAGKE	1.27648e-05	1.45461	Bp_GLEAN_10014099	-
63202	LVTWYDNEFGYSNR	1.27648e-05	1.44571	Bp_GLEAN_10014099	-
18420	VIDLMAHMAGKE	1.27648e-05	1.44363	Bp_GLEAN_10014099	-
63302	LVTWYDNEFGYSNR	1.27648e-05	1.43122	Bp_GLEAN_10014099	-
63313	LVTWYDNEFGYSNR	1.27648e-05	1.42347	Bp_GLEAN_10014099	-
63164	LVTWYDNEFGYSNR	1.27648e-05	1.41809	Bp_GLEAN_10014099	-
17085	VEGDKLVIDGQK	1.27648e-05	1.41369	Bp_GLEAN_10014099	-
18356	VIDLMAHMAGKE	1.27648e-05	1.41207	Bp_GLEAN_10014099	-
63407	LVTWYDNEFGYSNR	1.27648e-05	1.40862	Bp_GLEAN_10014099	Deamidated (NQ)@7N
18403	VIDLMAHMAGKE	1.27648e-05	1.40556	Bp_GLEAN_10014099	-
68000	VVSNASCTTNCLAPLAK	1.27648e-05	1.39941	Bp_GLEAN_10014099	Deamidated (NQ)@4N;Carbamidomethyl (C)@7C;Carbamidomethyl (C)@11C
63509	LVTWYDNEFGYSNR	1.27648e-05	1.3993	Bp_GLEAN_10014099	Deamidated (NQ)@7N;Deamidated (NQ)@13N
63299	LVTWYDNEFGYSNR	1.27648e-05	1.39217	Bp_GLEAN_10014099	-
68061	VVSNASCTTNCLAPLAK	1.27648e-05	1.38924	Bp_GLEAN_10014099	Deamidated (NQ)@4N;Carbamidomethyl (C)@7C;Deamidated (NQ)@10N;Carbamidomethyl (C)@11C
18406	VIDLMAHMAGKE	1.27648e-05	1.38689	Bp_GLEAN_10014099	-
63285	LVTWYDNEFGYSNR	1.27648e-05	1.37531	Bp_GLEAN_10014099	-
63397	LVTWYDNEFGYSNR	1.27648e-05	1.37274	Bp_GLEAN_10014099	Deamidated (NQ)@7N
63036	LVTWYDNEFGYSNR	1.27648e-05	1.36866	Bp_GLEAN_10014099	-
63447	LVTWYDNEFGYSNR	1.27648e-05	1.36355	Bp_GLEAN_10014099	Deamidated (NQ)@7N
67978	VVSNASCTTNCLAPLAK	1.27648e-05	1.35939	Bp_GLEAN_10014099	Carbamidomethyl (C)@7C;Deamidated (NQ)@10N;Carbamidomethyl (C)@11C
17086	VEGDKLVIDGQK	1.27648e-05	1.33329	Bp_GLEAN_10014099	-
63103	LVTWYDNEFGYSNR	1.27648e-05	1.33173	Bp_GLEAN_10014099	-
63284	LVTWYDNEFGYSNR	1.27648e-05	1.32482	Bp_GLEAN_10014099	-
18401	VIDLMAHMAGKE	1.27648e-05	1.31689	Bp_GLEAN_10014099	-
63125	LVTWYDNEFGYSNR	1.27648e-05	1.28948	Bp_GLEAN_10014099	-
22991	GASQNIIPASTGAAK	1.27648e-05	1.28143	Bp_GLEAN_10014099	-
63323	LVTWYDNEFGYSNR	2.3926e-05	1.27851	Bp_GLEAN_10014099	-
18373	VIDLMAHMAGKE	2.3926e-05	1.27801	Bp_GLEAN_10014099	-
18346	VIDLMAHMAGKE	2.3926e-05	1.27353	Bp_GLEAN_10014099	-
67966	VVSNASCTTNCLAPLAK	2.3926e-05	1.26056	Bp_GLEAN_10014099	Carbamidomethyl (C)@7C;Deamidated (NQ)@10N;Carbamidomethyl (C)@11C
63165	LVTWYDNEFGYSNR	2.3926e-05	1.25098	Bp_GLEAN_10014099	-
67908	VVSNASCTTNCLAPLAK	2.3926e-05	1.24996	Bp_GLEAN_10014099	Carbamidomethyl (C)@7C;Carbamidomethyl (C)@11C
63328	LVTWYDNEFGYSNR	2.3926e-05	1.24962	Bp_GLEAN_10014099	-
63411	LVTWYDNEFGYSNR	2.3926e-05	1.24645	Bp_GLEAN_10014099	Deamidated (NQ)@7N
18351	VIDLMAHMAGKE	2.3926e-05	1.23811	Bp_GLEAN_10014099	-
18364	VIDLMAHMAGKE	2.3926e-05	1.22364	Bp_GLEAN_10014099	-
63386	LVTWYDNEFGYSNR	2.3926e-05	1.21433	Bp_GLEAN_10014099	Deamidated (NQ)@7N
18383	VIDLMAHMAGKE	2.3926e-05	1.20299	Bp_GLEAN_10014099	-
63048	LVTWYDNEFGYSNR	2.3926e-05	1.19897	Bp_GLEAN_10014099	-
63395	LVTWYDNEFGYSNR	2.3926e-05	1.1914	Bp_GLEAN_10014099	Deamidated (NQ)@7N
63286	LVTWYDNEFGYSNR	2.3926e-05	1.18172	Bp_GLEAN_10014099	-
63038	LVTWYDNEFGYSNR	2.3926e-05	1.17513	Bp_GLEAN_10014099	-
9488	VIDLMAHMAGK	2.3926e-05	1.17401	Bp_GLEAN_10014099	-
63166	LVTWYDNEFGYSNR	2.3926e-05	1.17289	Bp_GLEAN_10014099	-
63082	LVTWYDNEFGYSNR	2.3926e-05	1.1696	Bp_GLEAN_10014099	-
118218	VINDNFGIIEGLMSTVHAITATQK	2.3926e-05	1.16177	Bp_GLEAN_10014099	Deamidated (NQ)@5N;Oxidation (M)@13M
63296	LVTWYDNEFGYSNR	2.3926e-05	1.15429	Bp_GLEAN_10014099	-
63425	LVTWYDNEFGYSNR	2.3926e-05	1.1502	Bp_GLEAN_10014099	Deamidated (NQ)@7N
134794	GVLGYTEDQVVSTDFNGDTHSSIFDAGAGIALNDHFVK	2.3926e-05	1.14685	Bp_GLEAN_10014099	-
22990	GASQNIIPASTGAAK	2.3926e-05	1.14639	Bp_GLEAN_10014099	-
37006	ISVFHERDPANIK	2.3926e-05	1.13984	Bp_GLEAN_10014099	-
18338	VIDLMAHMAGKE	2.3926e-05	1.13907	Bp_GLEAN_10014099	-
37003	ISVFHERDPANIK	2.3926e-05	1.13604	Bp_GLEAN_10014099	-
63333	LVTWYDNEFGYSNR	2.3926e-05	1.1257	Bp_GLEAN_10014099	-
19400	VIDLMAHMAGKE	2.3926e-05	1.11343	Bp_GLEAN_10014099	Oxidation (M)@5M
63278	LVTWYDNEFGYSNR	2.3926e-05	1.11118	Bp_GLEAN_10014099	-
63181	LVTWYDNEFGYSNR	3.55865e-05	1.09588	Bp_GLEAN_10014099	-
63404	LVTWYDNEFGYSNR	3.55865e-05	1.09502	Bp_GLEAN_10014099	Deamidated (NQ)@7N
18368	VIDLMAHMAGKE	3.55865e-05	1.09249	Bp_GLEAN_10014099	-
18411	VIDLMAHMAGKE	3.55865e-05	1.08838	Bp_GLEAN_10014099	-
63219	LVTWYDNEFGYSNR	3.55865e-05	1.0774	Bp_GLEAN_10014099	-
63269	LVTWYDNEFGYSNR	3.55865e-05	1.07604	Bp_GLEAN_10014099	-
18360	VIDLMAHMAGKE	3.55865e-05	1.0752	Bp_GLEAN_10014099	-
295	VGINGFGR	4.70893e-05	1.05976	Bp_GLEAN_10014099	Deamidated (NQ)@4N
18350	VIDLMAHMAGKE	4.70893e-05	1.05798	Bp_GLEAN_10014099	-
63431	LVTWYDNEFGYSNR	4.70893e-05	1.04925	Bp_GLEAN_10014099	Deamidated (NQ)@7N
18386	VIDLMAHMAGKE	5.74931e-05	1.03589	Bp_GLEAN_10014099	-
117863	VINDNFGIIEGLMSTVHAITATQK	5.74931e-05	1.02761	Bp_GLEAN_10014099	-
18385	VIDLMAHMAGKE	5.74931e-05	1.01491	Bp_GLEAN_10014099	-
63449	LVTWYDNEFGYSNR	5.74931e-05	1.01214	Bp_GLEAN_10014099	Deamidated (NQ)@7N
18335	VIDLMAHMAGKE	5.74931e-05	0.995495	Bp_GLEAN_10014099	-
84360	GVLGYTEDQVVSTDFNGDTHSSIFDAGAGIALNDHFVK	5.74931e-05	0.990967	Bp_GLEAN_10014099	-
63276	LVTWYDNEFGYSNR	5.74931e-05	0.989438	Bp_GLEAN_10014099	-
63211	LVTWYDNEFGYSNR	8.02676e-05	0.970278	Bp_GLEAN_10014099	-
63034	LVTWYDNEFGYSNR	8.02676e-05	0.969205	Bp_GLEAN_10014099	-
18359	VIDLMAHMAGKE	0.000102686	0.948456	Bp_GLEAN_10014099	-
18387	VIDLMAHMAGKE	0.000124874	0.935348	Bp_GLEAN_10014099	-
63389	LVTWYDNEFGYSNR	0.000157759	0.911438	Bp_GLEAN_10014099	Deamidated (NQ)@7N
63443	LVTWYDNEFGYSNR	0.000168092	0.894033	Bp_GLEAN_10014099	Deamidated (NQ)@7N
63063	LVTWYDNEFGYSNR	0.000179096	0.885113	Bp_GLEAN_10014099	-
63277	LVTWYDNEFGYSNR	0.000189607	0.876382	Bp_GLEAN_10014099	-
63232	LVTWYDNEFGYSNR	0.000189607	0.870786	Bp_GLEAN_10014099	-
63110	LVTWYDNEFGYSNR	0.00020061	0.869579	Bp_GLEAN_10014099	-
63263	LVTWYDNEFGYSNR	0.00020061	0.86869	Bp_GLEAN_10014099	-
63347	LVTWYDNEFGYSNR	0.00020061	0.86857	Bp_GLEAN_10014099	-
63032	LVTWYDNEFGYSNR	0.000208648	0.866731	Bp_GLEAN_10014099	-
63193	LVTWYDNEFGYSNR	0.000208648	0.864002	Bp_GLEAN_10014099	-
63043	LVTWYDNEFGYSNR	0.000208648	0.85608	Bp_GLEAN_10014099	-
63388	LVTWYDNEFGYSNR	0.000208648	0.843825	Bp_GLEAN_10014099	Deamidated (NQ)@7N
18390	VIDLMAHMAGKE	0.000219055	0.818922	Bp_GLEAN_10014099	-
298	VGINGFGR	0.000219055	0.818144	Bp_GLEAN_10014099	Deamidated (NQ)@4N
63024	LVTWYDNEFGYSNR	0.000219055	0.810464	Bp_GLEAN_10014099	-
57955	VINDNFGIIEGLMSTVHAITATQK	0.000229771	0.806541	Bp_GLEAN_10014099	Deamidated (NQ)@5N
18410	VIDLMAHMAGKE	0.000239664	0.802009	Bp_GLEAN_10014099	-
117857	VINDNFGIIEGLMSTVHAITATQK	0.000239664	0.801782	Bp_GLEAN_10014099	-
63021	LVTWYDNEFGYSNR	0.000239664	0.797149	Bp_GLEAN_10014099	-
63199	LVTWYDNEFGYSNR	0.000239664	0.792479	Bp_GLEAN_10014099	-
296	VGINGFGR	0.000250241	0.790282	Bp_GLEAN_10014099	Deamidated (NQ)@4N
292	VGINGFGR	0.000250241	0.788591	Bp_GLEAN_10014099	Deamidated (NQ)@4N
63026	LVTWYDNEFGYSNR	0.000290499	0.768326	Bp_GLEAN_10014099	-
18423	VIDLMAHMAGKE	0.000290499	0.754463	Bp_GLEAN_10014099	-
63445	LVTWYDNEFGYSNR	0.000300104	0.747021	Bp_GLEAN_10014099	Deamidated (NQ)@7N
67903	VVSNASCTTNCLAPLAK	0.000300104	0.741598	Bp_GLEAN_10014099	Carbamidomethyl (C)@7C;Carbamidomethyl (C)@11C
118137	VINDNFGIIEGLMSTVHAITATQK	0.000300104	0.738751	Bp_GLEAN_10014099	Oxidation (M)@13M
294	VGINGFGR	0.000320871	0.732033	Bp_GLEAN_10014099	Deamidated (NQ)@4N
118130	VINDNFGIIEGLMSTVHAITATQK	0.000330289	0.726306	Bp_GLEAN_10014099	Oxidation (M)@13M
63418	LVTWYDNEFGYSNR	0.000330289	0.721624	Bp_GLEAN_10014099	Deamidated (NQ)@7N
63030	LVTWYDNEFGYSNR	0.000339811	0.713025	Bp_GLEAN_10014099	-
18336	VIDLMAHMAGKE	0.000339811	0.706844	Bp_GLEAN_10014099	-
63427	LVTWYDNEFGYSNR	0.000339811	0.704458	Bp_GLEAN_10014099	Deamidated (NQ)@7N
63242	LVTWYDNEFGYSNR	0.000349047	0.701808	Bp_GLEAN_10014099	-
63432	LVTWYDNEFGYSNR	0.000349047	0.699557	Bp_GLEAN_10014099	Deamidated (NQ)@7N
63071	LVTWYDNEFGYSNR	0.000349047	0.692103	Bp_GLEAN_10014099	-
63253	LVTWYDNEFGYSNR	0.000349047	0.690113	Bp_GLEAN_10014099	-
134801	GVLGYTEDQVVSTDFNGDTHSSIFDAGAGIALNDHFVK	0.000358928	0.681871	Bp_GLEAN_10014099	Deamidated (NQ)@16N
63099	LVTWYDNEFGYSNR	0.000369076	0.677956	Bp_GLEAN_10014099	-
63247	LVTWYDNEFGYSNR	0.000378666	0.670931	Bp_GLEAN_10014099	-
68070	VVSNASCTTNCLAPLAK	0.000388719	0.664904	Bp_GLEAN_10014099	Deamidated (NQ)@4N;Carbamidomethyl (C)@7C;Deamidated (NQ)@10N;Carbamidomethyl (C)@11C
18339	VIDLMAHMAGKE	0.000397731	0.651563	Bp_GLEAN_10014099	-
9485	VIDLMAHMAGK	0.000407245	0.646343	Bp_GLEAN_10014099	-
676	VIDLMAHMAGKE	0.000407245	0.642951	Bp_GLEAN_10014099	-
63251	LVTWYDNEFGYSNR	0.000407245	0.641389	Bp_GLEAN_10014099	-
63265	LVTWYDNEFGYSNR	0.00046789	0.630072	Bp_GLEAN_10014099	-
18347	VIDLMAHMAGKE	0.00046789	0.627616	Bp_GLEAN_10014099	-
63435	LVTWYDNEFGYSNR	0.00046789	0.62677	Bp_GLEAN_10014099	Deamidated (NQ)@7N
118136	VINDNFGIIEGLMSTVHAITATQK	0.000517426	0.608907	Bp_GLEAN_10014099	Oxidation (M)@13M
37015	ISVFHERDPANIK	0.000536844	0.594667	Bp_GLEAN_10014099	-
63513	LVTWYDNEFGYSNR	0.000576067	0.58508	Bp_GLEAN_10014099	Deamidated (NQ)@7N;Deamidated (NQ)@13N
18379	VIDLMAHMAGKE	0.000576067	0.582886	Bp_GLEAN_10014099	-
63022	LVTWYDNEFGYSNR	0.000576067	0.580195	Bp_GLEAN_10014099	-
63437	LVTWYDNEFGYSNR	0.000576067	0.578503	Bp_GLEAN_10014099	Deamidated (NQ)@7N
18370	VIDLMAHMAGKE	0.000586112	0.577188	Bp_GLEAN_10014099	-
291	VGINGFGR	0.000595888	0.575472	Bp_GLEAN_10014099	Deamidated (NQ)@4N
63429	LVTWYDNEFGYSNR	0.000635306	0.566099	Bp_GLEAN_10014099	Deamidated (NQ)@7N
63392	LVTWYDNEFGYSNR	0.000635306	0.56236	Bp_GLEAN_10014099	Deamidated (NQ)@13N
18397	VIDLMAHMAGKE	0.000643021	0.557123	Bp_GLEAN_10014099	-
63252	LVTWYDNEFGYSNR	0.000681439	0.5315	Bp_GLEAN_10014099	-
18363	VIDLMAHMAGKE	0.000707626	0.504165	Bp_GLEAN_10014099	-
63213	LVTWYDNEFGYSNR	0.000707626	0.50297	Bp_GLEAN_10014099	-
63303	LVTWYDNEFGYSNR	0.000766462	0.497387	Bp_GLEAN_10014099	-
22986	GASQNIIPASTGAAK	0.000775761	0.489247	Bp_GLEAN_10014099	-
67906	VVSNASCTTNCLAPLAK	0.000891601	0.467583	Bp_GLEAN_10014099	Carbamidomethyl (C)@7C;Carbamidomethyl (C)@11C
63438	LVTWYDNEFGYSNR	0.00112079	0.423905	Bp_GLEAN_10014099	Deamidated (NQ)@7N
117882	VINDNFGIIEGLMSTVHAITATQK	0.00115808	0.414825	Bp_GLEAN_10014099	Deamidated (NQ)@5N
63409	LVTWYDNEFGYSNR	0.00118424	0.409793	Bp_GLEAN_10014099	Deamidated (NQ)@7N
63436	LVTWYDNEFGYSNR	0.00124129	0.395833	Bp_GLEAN_10014099	Deamidated (NQ)@7N
63426	LVTWYDNEFGYSNR	0.0016069	0.344041	Bp_GLEAN_10014099	Deamidated (NQ)@7N
63441	LVTWYDNEFGYSNR	0.00161607	0.34356	Bp_GLEAN_10014099	Deamidated (NQ)@7N
63408	LVTWYDNEFGYSNR	0.0016902	0.334308	Bp_GLEAN_10014099	Deamidated (NQ)@7N
67993	VVSNASCTTNCLAPLAK	0.00174636	0.328777	Bp_GLEAN_10014099	Carbamidomethyl (C)@7C;Deamidated (NQ)@10N;Carbamidomethyl (C)@11C
63300	LVTWYDNEFGYSNR	0.0017652	0.326984	Bp_GLEAN_10014099	-
293	VGINGFGR	0.00177466	0.326404	Bp_GLEAN_10014099	Deamidated (NQ)@4N
68064	VVSNASCTTNCLAPLAK	0.00201402	0.299845	Bp_GLEAN_10014099	Deamidated (NQ)@4N;Carbamidomethyl (C)@7C;Deamidated (NQ)@10N;Carbamidomethyl (C)@11C
63446	LVTWYDNEFGYSNR	0.00204095	0.295183	Bp_GLEAN_10014099	Deamidated (NQ)@7N
63033	LVTWYDNEFGYSNR	0.00248456	0.262228	Bp_GLEAN_10014099	-
68068	VVSNASCTTNCLAPLAK	0.00253864	0.257015	Bp_GLEAN_10014099	Deamidated (NQ)@4N;Carbamidomethyl (C)@7C;Deamidated (NQ)@10N;Carbamidomethyl (C)@11C
63401	LVTWYDNEFGYSNR	0.00254726	0.255503	Bp_GLEAN_10014099	Deamidated (NQ)@7N
63288	LVTWYDNEFGYSNR	0.00275805	0.24109	Bp_GLEAN_10014099	-
63028	LVTWYDNEFGYSNR	0.00283978	0.232949	Bp_GLEAN_10014099	-
63037	LVTWYDNEFGYSNR	0.00286639	0.231124	Bp_GLEAN_10014099	-
63268	LVTWYDNEFGYSNR	0.00358617	0.192759	Bp_GLEAN_10014099	-
63440	LVTWYDNEFGYSNR	0.00403169	0.172528	Bp_GLEAN_10014099	Deamidated (NQ)@7N
18377	VIDLMAHMAGKE	0.00454376	0.15034	Bp_GLEAN_10014099	-
37146	ISVFHERDPANIK	0.00534373	0.121235	Bp_GLEAN_10014099	Deamidated (NQ)@11N
63396	LVTWYDNEFGYSNR	0.00660901	0.0805614	Bp_GLEAN_10014099	Deamidated (NQ)@7N
68011	VVSNASCTTNCLAPLAK	0.00661807	0.0802514	Bp_GLEAN_10014099	Carbamidomethyl (C)@7C;Deamidated (NQ)@10N;Carbamidomethyl (C)@11C
63415	LVTWYDNEFGYSNR	0.00725836	0.0604473	Bp_GLEAN_10014099	Deamidated (NQ)@7N
63025	LVTWYDNEFGYSNR	0.00760351	0.0523179	Bp_GLEAN_10014099	-
63305	LVTWYDNEFGYSNR	0.00782336	0.0459747	Bp_GLEAN_10014099	-
17087	VEGDKLVIDGQK	0.00820167	0.0379317	Bp_GLEAN_10014099	-
18392	VIDLMAHMAGKE	0.00935317	0.0100988	Bp_GLEAN_10014099	-
75210	TYFSHWSDLTPGSGPIK	0	4.82466	Bp_GLEAN_10015530	-
75211	TYFSHWSDLTPGSGPIK	0	4.77261	Bp_GLEAN_10015530	-
81870	IILSGVCLAVENIDDITK	0	4.38985	Bp_GLEAN_10015530	Carbamidomethyl (C)@7C
81863	IILSGVCLAVENIDDITK	0	4.11029	Bp_GLEAN_10015530	Carbamidomethyl (C)@7C
81872	IILSGVCLAVENIDDITK	0	4.03275	Bp_GLEAN_10015530	Carbamidomethyl (C)@7C
81875	IILSGVCLAVENIDDITK	0	3.89559	Bp_GLEAN_10015530	Carbamidomethyl (C)@7C
81871	IILSGVCLAVENIDDITK	0	3.82281	Bp_GLEAN_10015530	Carbamidomethyl (C)@7C
81876	IILSGVCLAVENIDDITK	0	3.79267	Bp_GLEAN_10015530	Carbamidomethyl (C)@7C
81873	IILSGVCLAVENIDDITK	0	3.76788	Bp_GLEAN_10015530	Carbamidomethyl (C)@7C
81884	IILSGVCLAVENIDDITK	0	3.75224	Bp_GLEAN_10015530	Carbamidomethyl (C)@7C
81881	IILSGVCLAVENIDDITK	0	3.70909	Bp_GLEAN_10015530	Carbamidomethyl (C)@7C
81858	IILSGVCLAVENIDDITK	0	3.54913	Bp_GLEAN_10015530	Carbamidomethyl (C)@7C
81874	IILSGVCLAVENIDDITK	0	3.54127	Bp_GLEAN_10015530	Carbamidomethyl (C)@7C
81877	IILSGVCLAVENIDDITK	0	3.45476	Bp_GLEAN_10015530	Carbamidomethyl (C)@7C
81880	IILSGVCLAVENIDDITK	0	3.43404	Bp_GLEAN_10015530	Carbamidomethyl (C)@7C
75201	TYFSHWSDLTPGSGPIK	0	3.34224	Bp_GLEAN_10015530	-
81889	IILSGVCLAVENIDDITK	0	3.24493	Bp_GLEAN_10015530	Carbamidomethyl (C)@7C
81885	IILSGVCLAVENIDDITK	0	3.2446	Bp_GLEAN_10015530	Carbamidomethyl (C)@7C
81888	IILSGVCLAVENIDDITK	0	3.11822	Bp_GLEAN_10015530	Carbamidomethyl (C)@7C
81860	IILSGVCLAVENIDDITK	0	3.11384	Bp_GLEAN_10015530	Carbamidomethyl (C)@7C
81855	IILSGVCLAVENIDDITK	0	3.08748	Bp_GLEAN_10015530	Carbamidomethyl (C)@7C
81869	IILSGVCLAVENIDDITK	0	2.97147	Bp_GLEAN_10015530	Carbamidomethyl (C)@7C
75202	TYFSHWSDLTPGSGPIK	0	2.85813	Bp_GLEAN_10015530	-
81866	IILSGVCLAVENIDDITK	0	2.83454	Bp_GLEAN_10015530	Carbamidomethyl (C)@7C
81861	IILSGVCLAVENIDDITK	0	2.55762	Bp_GLEAN_10015530	Carbamidomethyl (C)@7C
81859	IILSGVCLAVENIDDITK	0	2.54631	Bp_GLEAN_10015530	Carbamidomethyl (C)@7C
81865	IILSGVCLAVENIDDITK	0	2.52206	Bp_GLEAN_10015530	Carbamidomethyl (C)@7C
75204	TYFSHWSDLTPGSGPIK	0	2.40572	Bp_GLEAN_10015530	-
81857	IILSGVCLAVENIDDITK	0	2.38665	Bp_GLEAN_10015530	Carbamidomethyl (C)@7C
81854	IILSGVCLAVENIDDITK	1.27648e-05	2.26122	Bp_GLEAN_10015530	Carbamidomethyl (C)@7C
81846	IILSGVCLAVENIDDITK	1.27648e-05	2.24605	Bp_GLEAN_10015530	Carbamidomethyl (C)@7C
81879	IILSGVCLAVENIDDITK	1.27648e-05	2.24551	Bp_GLEAN_10015530	Carbamidomethyl (C)@7C
13242	SADVVGCDTLGR	1.27648e-05	2.18015	Bp_GLEAN_10015530	Carbamidomethyl (C)@7C
81842	IILSGVCLAVENIDDITK	1.27648e-05	2.18003	Bp_GLEAN_10015530	Carbamidomethyl (C)@7C
13247	SADVVGCDTLGR	1.27648e-05	2.12524	Bp_GLEAN_10015530	Carbamidomethyl (C)@7C
13245	SADVVGCDTLGR	1.27648e-05	2.02126	Bp_GLEAN_10015530	Carbamidomethyl (C)@7C
81882	IILSGVCLAVENIDDITK	1.27648e-05	2.00995	Bp_GLEAN_10015530	Carbamidomethyl (C)@7C
81843	IILSGVCLAVENIDDITK	1.27648e-05	2.00556	Bp_GLEAN_10015530	Carbamidomethyl (C)@7C
81894	IILSGVCLAVENIDDITK	1.27648e-05	1.89397	Bp_GLEAN_10015530	Carbamidomethyl (C)@7C
81878	IILSGVCLAVENIDDITK	1.27648e-05	1.88424	Bp_GLEAN_10015530	Carbamidomethyl (C)@7C
13249	SADVVGCDTLGR	1.27648e-05	1.86163	Bp_GLEAN_10015530	Carbamidomethyl (C)@7C
13241	SADVVGCDTLGR	1.27648e-05	1.83895	Bp_GLEAN_10015530	Carbamidomethyl (C)@7C
81844	IILSGVCLAVENIDDITK	1.27648e-05	1.79622	Bp_GLEAN_10015530	Carbamidomethyl (C)@7C
13239	SADVVGCDTLGR	1.27648e-05	1.76878	Bp_GLEAN_10015530	Carbamidomethyl (C)@7C
13246	SADVVGCDTLGR	1.27648e-05	1.74774	Bp_GLEAN_10015530	Carbamidomethyl (C)@7C
13240	SADVVGCDTLGR	1.27648e-05	1.68744	Bp_GLEAN_10015530	Carbamidomethyl (C)@7C
13243	SADVVGCDTLGR	1.27648e-05	1.64705	Bp_GLEAN_10015530	Carbamidomethyl (C)@7C
81893	IILSGVCLAVENIDDITK	1.27648e-05	1.57193	Bp_GLEAN_10015530	Carbamidomethyl (C)@7C
81845	IILSGVCLAVENIDDITK	1.27648e-05	1.48119	Bp_GLEAN_10015530	Carbamidomethyl (C)@7C
81840	IILSGVCLAVENIDDITK	1.27648e-05	1.35437	Bp_GLEAN_10015530	Carbamidomethyl (C)@7C
81841	IILSGVCLAVENIDDITK	1.27648e-05	1.33027	Bp_GLEAN_10015530	Carbamidomethyl (C)@7C
13248	SADVVGCDTLGR	1.27648e-05	1.32306	Bp_GLEAN_10015530	Carbamidomethyl (C)@7C
13250	SADVVGCDTLGR	2.3926e-05	1.20695	Bp_GLEAN_10015530	Carbamidomethyl (C)@7C
8085	LFTCYPQTK	5.74931e-05	1.0304	Bp_GLEAN_10015530	Carbamidomethyl (C)@4C
81856	IILSGVCLAVENIDDITK	5.74931e-05	1.02843	Bp_GLEAN_10015530	Carbamidomethyl (C)@7C
81946	IILSGVCLAVENIDDITK	5.74931e-05	0.997072	Bp_GLEAN_10015530	Carbamidomethyl (C)@7C;Deamidated (NQ)@12N
81895	IILSGVCLAVENIDDITK	5.74931e-05	0.978634	Bp_GLEAN_10015530	Carbamidomethyl (C)@7C
81868	IILSGVCLAVENIDDITK	0.000113776	0.941725	Bp_GLEAN_10015530	Carbamidomethyl (C)@7C
81898	IILSGVCLAVENIDDITK	0.000124874	0.937878	Bp_GLEAN_10015530	Carbamidomethyl (C)@7C
81887	IILSGVCLAVENIDDITK	0.000208648	0.826717	Bp_GLEAN_10015530	Carbamidomethyl (C)@7C
8087	LFTCYPQTK	0.000239664	0.798017	Bp_GLEAN_10015530	Carbamidomethyl (C)@4C
81892	IILSGVCLAVENIDDITK	0.000290499	0.769882	Bp_GLEAN_10015530	Carbamidomethyl (C)@7C
81850	IILSGVCLAVENIDDITK	0.000290499	0.759004	Bp_GLEAN_10015530	Carbamidomethyl (C)@7C
653	GLLDLSEK	0.000290499	0.753454	Bp_GLEAN_10015530	-
650	GLLDLSEK	0.000330289	0.726962	Bp_GLEAN_10015530	-
649	GLLDLSEK	0.000369076	0.677407	Bp_GLEAN_10015530	-
81950	IILSGVCLAVENIDDITK	0.000407245	0.643386	Bp_GLEAN_10015530	Carbamidomethyl (C)@7C;Deamidated (NQ)@12N
81847	IILSGVCLAVENIDDITK	0.000417308	0.637452	Bp_GLEAN_10015530	Carbamidomethyl (C)@7C
656	GLLDLSEK	0.000478032	0.620228	Bp_GLEAN_10015530	-
81951	IILSGVCLAVENIDDITK	0.000615743	0.569183	Bp_GLEAN_10015530	Carbamidomethyl (C)@7C;Deamidated (NQ)@12N
651	GLLDLSEK	0.000643021	0.544816	Bp_GLEAN_10015530	-
652	GLLDLSEK	0.000681439	0.532155	Bp_GLEAN_10015530	-
655	GLLDLSEK	0.000681439	0.531729	Bp_GLEAN_10015530	-
81890	IILSGVCLAVENIDDITK	0.000689604	0.516648	Bp_GLEAN_10015530	Carbamidomethyl (C)@7C
81848	IILSGVCLAVENIDDITK	0.00106359	0.432548	Bp_GLEAN_10015530	Carbamidomethyl (C)@7C
81839	IILSGVCLAVENIDDITK	0.00110174	0.426	Bp_GLEAN_10015530	Carbamidomethyl (C)@7C
654	GLLDLSEK	0.00122226	0.397548	Bp_GLEAN_10015530	-
13244	SADVVGCDTLGR	0.00300379	0.224196	Bp_GLEAN_10015530	Carbamidomethyl (C)@7C
81851	IILSGVCLAVENIDDITK	0.00694063	0.0689799	Bp_GLEAN_10015530	Carbamidomethyl (C)@7C
8086	LFTCYPQTK	0.00730233	0.0590356	Bp_GLEAN_10015530	Carbamidomethyl (C)@4C
93874	YFGSFGNLYNAEAIMSNPK	0	5.32813	Bp_GLEAN_10015531	Oxidation (M)@15M
92251	YFGSFGNLYNAEAIMSNPK	0	5.31913	Bp_GLEAN_10015531	-
92314	YFGSFGNLYNAEAIMSNPK	0	5.17836	Bp_GLEAN_10015531	Deamidated (NQ)@10N
92348	YFGSFGNLYNAEAIMSNPK	0	5.03809	Bp_GLEAN_10015531	Deamidated (NQ)@7N
92341	YFGSFGNLYNAEAIMSNPK	0	5.02089	Bp_GLEAN_10015531	Deamidated (NQ)@10N
92331	YFGSFGNLYNAEAIMSNPK	0	4.98016	Bp_GLEAN_10015531	Deamidated (NQ)@10N
92344	YFGSFGNLYNAEAIMSNPK	0	4.97659	Bp_GLEAN_10015531	Deamidated (NQ)@10N
92258	YFGSFGNLYNAEAIMSNPK	0	4.92371	Bp_GLEAN_10015531	-
92332	YFGSFGNLYNAEAIMSNPK	0	4.91758	Bp_GLEAN_10015531	Deamidated (NQ)@10N
92335	YFGSFGNLYNAEAIMSNPK	0	4.6843	Bp_GLEAN_10015531	Deamidated (NQ)@10N
92252	YFGSFGNLYNAEAIMSNPK	0	4.61388	Bp_GLEAN_10015531	-
92338	YFGSFGNLYNAEAIMSNPK	0	4.58737	Bp_GLEAN_10015531	Deamidated (NQ)@10N
92322	YFGSFGNLYNAEAIMSNPK	0	4.54765	Bp_GLEAN_10015531	Deamidated (NQ)@7N
92261	YFGSFGNLYNAEAIMSNPK	0	4.45325	Bp_GLEAN_10015531	-
92253	YFGSFGNLYNAEAIMSNPK	0	4.43995	Bp_GLEAN_10015531	-
92320	YFGSFGNLYNAEAIMSNPK	0	4.42901	Bp_GLEAN_10015531	Deamidated (NQ)@7N
92340	YFGSFGNLYNAEAIMSNPK	0	4.30184	Bp_GLEAN_10015531	Deamidated (NQ)@10N
92311	YFGSFGNLYNAEAIMSNPK	0	4.28124	Bp_GLEAN_10015531	Deamidated (NQ)@7N
92312	YFGSFGNLYNAEAIMSNPK	0	4.26533	Bp_GLEAN_10015531	Deamidated (NQ)@7N
92339	YFGSFGNLYNAEAIMSNPK	0	4.23754	Bp_GLEAN_10015531	Deamidated (NQ)@10N
92219	YFGSFGNLYNAEAIMSNPK	0	4.20831	Bp_GLEAN_10015531	-
92328	YFGSFGNLYNAEAIMSNPK	0	4.2058	Bp_GLEAN_10015531	Deamidated (NQ)@7N
92259	YFGSFGNLYNAEAIMSNPK	0	4.19156	Bp_GLEAN_10015531	-
92228	YFGSFGNLYNAEAIMSNPK	0	4.18591	Bp_GLEAN_10015531	-
92324	YFGSFGNLYNAEAIMSNPK	0	4.14562	Bp_GLEAN_10015531	Deamidated (NQ)@7N
92235	YFGSFGNLYNAEAIMSNPK	0	4.13875	Bp_GLEAN_10015531	-
92334	YFGSFGNLYNAEAIMSNPK	0	4.1386	Bp_GLEAN_10015531	Deamidated (NQ)@10N
92308	YFGSFGNLYNAEAIMSNPK	0	4.13179	Bp_GLEAN_10015531	Deamidated (NQ)@7N
92333	YFGSFGNLYNAEAIMSNPK	0	4.11576	Bp_GLEAN_10015531	Deamidated (NQ)@7N
118020	CIITNLFANMDYNEIGPQALQR	0	4.05264	Bp_GLEAN_10015531	Carbamidomethyl (C)@1C
92209	YFGSFGNLYNAEAIMSNPK	0	4.02118	Bp_GLEAN_10015531	-
92262	YFGSFGNLYNAEAIMSNPK	0	3.99574	Bp_GLEAN_10015531	-
92208	YFGSFGNLYNAEAIMSNPK	0	3.98992	Bp_GLEAN_10015531	-
92321	YFGSFGNLYNAEAIMSNPK	0	3.98364	Bp_GLEAN_10015531	Deamidated (NQ)@7N
92354	YFGSFGNLYNAEAIMSNPK	0	3.98108	Bp_GLEAN_10015531	Deamidated (NQ)@7N
93873	YFGSFGNLYNAEAIMSNPK	0	3.96171	Bp_GLEAN_10015531	Oxidation (M)@15M
92227	YFGSFGNLYNAEAIMSNPK	0	3.95017	Bp_GLEAN_10015531	-
92336	YFGSFGNLYNAEAIMSNPK	0	3.94902	Bp_GLEAN_10015531	Deamidated (NQ)@7N
92347	YFGSFGNLYNAEAIMSNPK	0	3.9208	Bp_GLEAN_10015531	Deamidated (NQ)@7N
92222	YFGSFGNLYNAEAIMSNPK	0	3.9136	Bp_GLEAN_10015531	-
92313	YFGSFGNLYNAEAIMSNPK	0	3.8711	Bp_GLEAN_10015531	Deamidated (NQ)@7N
92211	YFGSFGNLYNAEAIMSNPK	0	3.85432	Bp_GLEAN_10015531	-
92237	YFGSFGNLYNAEAIMSNPK	0	3.81036	Bp_GLEAN_10015531	-
92246	YFGSFGNLYNAEAIMSNPK	0	3.7451	Bp_GLEAN_10015531	-
118059	CIITNLFANMDYNEIGPQALQR	0	3.71065	Bp_GLEAN_10015531	Carbamidomethyl (C)@1C;Deamidated (NQ)@13N
92319	YFGSFGNLYNAEAIMSNPK	0	3.70651	Bp_GLEAN_10015531	Deamidated (NQ)@7N
92241	YFGSFGNLYNAEAIMSNPK	0	3.70646	Bp_GLEAN_10015531	-
92250	YFGSFGNLYNAEAIMSNPK	0	3.69133	Bp_GLEAN_10015531	-
92352	YFGSFGNLYNAEAIMSNPK	0	3.65282	Bp_GLEAN_10015531	Deamidated (NQ)@7N
118014	CIITNLFANMDYNEIGPQALQR	0	3.61591	Bp_GLEAN_10015531	Carbamidomethyl (C)@1C
92317	YFGSFGNLYNAEAIMSNPK	0	3.59872	Bp_GLEAN_10015531	Deamidated (NQ)@7N
118017	CIITNLFANMDYNEIGPQALQR	0	3.59327	Bp_GLEAN_10015531	Carbamidomethyl (C)@1C
92243	YFGSFGNLYNAEAIMSNPK	0	3.55445	Bp_GLEAN_10015531	-
92230	YFGSFGNLYNAEAIMSNPK	0	3.55002	Bp_GLEAN_10015531	-
92236	YFGSFGNLYNAEAIMSNPK	0	3.51172	Bp_GLEAN_10015531	-
118015	CIITNLFANMDYNEIGPQALQR	0	3.50573	Bp_GLEAN_10015531	Carbamidomethyl (C)@1C
92337	YFGSFGNLYNAEAIMSNPK	0	3.50035	Bp_GLEAN_10015531	Deamidated (NQ)@7N
92315	YFGSFGNLYNAEAIMSNPK	0	3.49568	Bp_GLEAN_10015531	Deamidated (NQ)@7N
92242	YFGSFGNLYNAEAIMSNPK	0	3.49343	Bp_GLEAN_10015531	-
92355	YFGSFGNLYNAEAIMSNPK	0	3.49064	Bp_GLEAN_10015531	Deamidated (NQ)@7N
92306	YFGSFGNLYNAEAIMSNPK	0	3.47254	Bp_GLEAN_10015531	Deamidated (NQ)@7N
92212	YFGSFGNLYNAEAIMSNPK	0	3.46346	Bp_GLEAN_10015531	-
92265	YFGSFGNLYNAEAIMSNPK	0	3.45655	Bp_GLEAN_10015531	-
92257	YFGSFGNLYNAEAIMSNPK	0	3.42492	Bp_GLEAN_10015531	-
92323	YFGSFGNLYNAEAIMSNPK	0	3.41436	Bp_GLEAN_10015531	Deamidated (NQ)@10N
23679	LLGNCLTVVMAAK	0	3.41257	Bp_GLEAN_10015531	Carbamidomethyl (C)@5C
92342	YFGSFGNLYNAEAIMSNPK	0	3.41124	Bp_GLEAN_10015531	Deamidated (NQ)@10N
92643	YFGSFGNLYNAEAIMSNPK	0	3.39766	Bp_GLEAN_10015531	Deamidated (NQ)@7N;Deamidated (NQ)@10N
118051	CIITNLFANMDYNEIGPQALQR	0	3.37068	Bp_GLEAN_10015531	Carbamidomethyl (C)@1C;Deamidated (NQ)@13N
118050	CIITNLFANMDYNEIGPQALQR	0	3.36642	Bp_GLEAN_10015531	Carbamidomethyl (C)@1C;Deamidated (NQ)@13N
92343	YFGSFGNLYNAEAIMSNPK	0	3.33462	Bp_GLEAN_10015531	Deamidated (NQ)@7N
92326	YFGSFGNLYNAEAIMSNPK	0	3.32522	Bp_GLEAN_10015531	Deamidated (NQ)@7N
118019	CIITNLFANMDYNEIGPQALQR	0	3.32154	Bp_GLEAN_10015531	Carbamidomethyl (C)@1C
118016	CIITNLFANMDYNEIGPQALQR	0	3.28564	Bp_GLEAN_10015531	Carbamidomethyl (C)@1C
92210	YFGSFGNLYNAEAIMSNPK	0	3.2837	Bp_GLEAN_10015531	-
92234	YFGSFGNLYNAEAIMSNPK	0	3.24626	Bp_GLEAN_10015531	-
23705	LLGNCLTVVMAAK	0	3.23564	Bp_GLEAN_10015531	Deamidated (NQ)@4N;Carbamidomethyl (C)@5C
92309	YFGSFGNLYNAEAIMSNPK	0	3.23552	Bp_GLEAN_10015531	Deamidated (NQ)@10N
92310	YFGSFGNLYNAEAIMSNPK	0	3.234	Bp_GLEAN_10015531	Deamidated (NQ)@10N
23675	LLGNCLTVVMAAK	0	3.23332	Bp_GLEAN_10015531	Carbamidomethyl (C)@5C
92330	YFGSFGNLYNAEAIMSNPK	0	3.20693	Bp_GLEAN_10015531	Deamidated (NQ)@7N
92302	YFGSFGNLYNAEAIMSNPK	0	3.20437	Bp_GLEAN_10015531	Deamidated (NQ)@7N
92346	YFGSFGNLYNAEAIMSNPK	0	3.19362	Bp_GLEAN_10015531	Deamidated (NQ)@7N
92373	YFGSFGNLYNAEAIMSNPK	0	3.1702	Bp_GLEAN_10015531	Deamidated (NQ)@7N
118018	CIITNLFANMDYNEIGPQALQR	0	3.14552	Bp_GLEAN_10015531	Carbamidomethyl (C)@1C
118012	CIITNLFANMDYNEIGPQALQR	0	3.13245	Bp_GLEAN_10015531	Carbamidomethyl (C)@1C
92199	YFGSFGNLYNAEAIMSNPK	0	3.0876	Bp_GLEAN_10015531	-
92353	YFGSFGNLYNAEAIMSNPK	0	3.07581	Bp_GLEAN_10015531	Deamidated (NQ)@7N
92345	YFGSFGNLYNAEAIMSNPK	0	3.06362	Bp_GLEAN_10015531	Deamidated (NQ)@10N
118052	CIITNLFANMDYNEIGPQALQR	0	3.05779	Bp_GLEAN_10015531	Carbamidomethyl (C)@1C;Deamidated (NQ)@9N
92248	YFGSFGNLYNAEAIMSNPK	0	3.05602	Bp_GLEAN_10015531	-
23667	LLGNCLTVVMAAK	0	3.05563	Bp_GLEAN_10015531	Carbamidomethyl (C)@5C
59975	LGTAFSPEIQCAWQK	0	2.97212	Bp_GLEAN_10015531	Carbamidomethyl (C)@11C
23704	LLGNCLTVVMAAK	0	2.96162	Bp_GLEAN_10015531	Deamidated (NQ)@4N;Carbamidomethyl (C)@5C
92304	YFGSFGNLYNAEAIMSNPK	0	2.95246	Bp_GLEAN_10015531	Deamidated (NQ)@10N
92303	YFGSFGNLYNAEAIMSNPK	0	2.92195	Bp_GLEAN_10015531	Deamidated (NQ)@10N
92249	YFGSFGNLYNAEAIMSNPK	0	2.91606	Bp_GLEAN_10015531	-
23673	LLGNCLTVVMAAK	0	2.87678	Bp_GLEAN_10015531	Carbamidomethyl (C)@5C
92240	YFGSFGNLYNAEAIMSNPK	0	2.85507	Bp_GLEAN_10015531	-
92254	YFGSFGNLYNAEAIMSNPK	0	2.84487	Bp_GLEAN_10015531	-
59968	LGTAFSPEIQCAWQK	0	2.80004	Bp_GLEAN_10015531	Carbamidomethyl (C)@11C
23672	LLGNCLTVVMAAK	0	2.77857	Bp_GLEAN_10015531	Carbamidomethyl (C)@5C
92327	YFGSFGNLYNAEAIMSNPK	0	2.76111	Bp_GLEAN_10015531	Deamidated (NQ)@7N
93915	YFGSFGNLYNAEAIMSNPK	0	2.74587	Bp_GLEAN_10015531	Deamidated (NQ)@7N;Oxidation (M)@15M
92267	YFGSFGNLYNAEAIMSNPK	0	2.72466	Bp_GLEAN_10015531	-
92231	YFGSFGNLYNAEAIMSNPK	0	2.70798	Bp_GLEAN_10015531	-
23671	LLGNCLTVVMAAK	0	2.66208	Bp_GLEAN_10015531	Carbamidomethyl (C)@5C
92206	YFGSFGNLYNAEAIMSNPK	0	2.63897	Bp_GLEAN_10015531	-
118062	CIITNLFANMDYNEIGPQALQR	0	2.59642	Bp_GLEAN_10015531	Carbamidomethyl (C)@1C;Deamidated (NQ)@13N
118011	CIITNLFANMDYNEIGPQALQR	0	2.58936	Bp_GLEAN_10015531	Carbamidomethyl (C)@1C
93872	YFGSFGNLYNAEAIMSNPK	0	2.56842	Bp_GLEAN_10015531	Oxidation (M)@15M
23708	LLGNCLTVVMAAK	0	2.56453	Bp_GLEAN_10015531	Deamidated (NQ)@4N;Carbamidomethyl (C)@5C
23668	LLGNCLTVVMAAK	0	2.53867	Bp_GLEAN_10015531	Carbamidomethyl (C)@5C
59967	LGTAFSPEIQCAWQK	0	2.52732	Bp_GLEAN_10015531	Carbamidomethyl (C)@11C
23678	LLGNCLTVVMAAK	0	2.5113	Bp_GLEAN_10015531	Carbamidomethyl (C)@5C
5558	FLAVVVAALGK	0	2.49667	Bp_GLEAN_10015531	-
92221	YFGSFGNLYNAEAIMSNPK	0	2.4874	Bp_GLEAN_10015531	-
92245	YFGSFGNLYNAEAIMSNPK	0	2.48525	Bp_GLEAN_10015531	-
92325	YFGSFGNLYNAEAIMSNPK	0	2.4763	Bp_GLEAN_10015531	Deamidated (NQ)@7N
92220	YFGSFGNLYNAEAIMSNPK	0	2.46933	Bp_GLEAN_10015531	-
23710	LLGNCLTVVMAAK	0	2.43666	Bp_GLEAN_10015531	Deamidated (NQ)@4N;Carbamidomethyl (C)@5C
23706	LLGNCLTVVMAAK	0	2.40457	Bp_GLEAN_10015531	Deamidated (NQ)@4N;Carbamidomethyl (C)@5C
5553	FLAVVVAALGK	0	2.38231	Bp_GLEAN_10015531	-
118060	CIITNLFANMDYNEIGPQALQR	0	2.3687	Bp_GLEAN_10015531	Carbamidomethyl (C)@1C;Deamidated (NQ)@13N
5570	FLAVVVAALGK	0	2.35985	Bp_GLEAN_10015531	-
59973	LGTAFSPEIQCAWQK	0	2.35437	Bp_GLEAN_10015531	Carbamidomethyl (C)@11C
23669	LLGNCLTVVMAAK	0	2.35432	Bp_GLEAN_10015531	Carbamidomethyl (C)@5C
59974	LGTAFSPEIQCAWQK	1.27648e-05	2.33625	Bp_GLEAN_10015531	Carbamidomethyl (C)@11C
5555	FLAVVVAALGK	1.27648e-05	2.31545	Bp_GLEAN_10015531	-
118023	CIITNLFANMDYNEIGPQALQR	1.27648e-05	2.30621	Bp_GLEAN_10015531	Carbamidomethyl (C)@1C
5562	FLAVVVAALGK	1.27648e-05	2.30307	Bp_GLEAN_10015531	-
5554	FLAVVVAALGK	1.27648e-05	2.2999	Bp_GLEAN_10015531	-
93871	YFGSFGNLYNAEAIMSNPK	1.27648e-05	2.29134	Bp_GLEAN_10015531	Oxidation (M)@15M
118022	CIITNLFANMDYNEIGPQALQR	1.27648e-05	2.27178	Bp_GLEAN_10015531	Carbamidomethyl (C)@1C
5565	FLAVVVAALGK	1.27648e-05	2.26991	Bp_GLEAN_10015531	-
5580	FLAVVVAALGK	1.27648e-05	2.26465	Bp_GLEAN_10015531	-
92349	YFGSFGNLYNAEAIMSNPK	1.27648e-05	2.24957	Bp_GLEAN_10015531	Deamidated (NQ)@10N
5572	FLAVVVAALGK	1.27648e-05	2.24956	Bp_GLEAN_10015531	-
92233	YFGSFGNLYNAEAIMSNPK	1.27648e-05	2.24521	Bp_GLEAN_10015531	-
5559	FLAVVVAALGK	1.27648e-05	2.2295	Bp_GLEAN_10015531	-
5551	FLAVVVAALGK	1.27648e-05	2.22461	Bp_GLEAN_10015531	-
5578	FLAVVVAALGK	1.27648e-05	2.2159	Bp_GLEAN_10015531	-
23674	LLGNCLTVVMAAK	1.27648e-05	2.20121	Bp_GLEAN_10015531	Carbamidomethyl (C)@5C
5585	FLAVVVAALGK	1.27648e-05	2.18779	Bp_GLEAN_10015531	-
5564	FLAVVVAALGK	1.27648e-05	2.18007	Bp_GLEAN_10015531	-
5563	FLAVVVAALGK	1.27648e-05	2.17336	Bp_GLEAN_10015531	-
5573	FLAVVVAALGK	1.27648e-05	2.15068	Bp_GLEAN_10015531	-
5544	FLAVVVAALGK	1.27648e-05	2.15053	Bp_GLEAN_10015531	-
92635	YFGSFGNLYNAEAIMSNPK	1.27648e-05	2.15021	Bp_GLEAN_10015531	Deamidated (NQ)@7N;Deamidated (NQ)@10N
5579	FLAVVVAALGK	1.27648e-05	2.14086	Bp_GLEAN_10015531	-
23666	LLGNCLTVVMAAK	1.27648e-05	2.11335	Bp_GLEAN_10015531	Carbamidomethyl (C)@5C
5590	FLAVVVAALGK	1.27648e-05	2.10378	Bp_GLEAN_10015531	-
5581	FLAVVVAALGK	1.27648e-05	2.10263	Bp_GLEAN_10015531	-
92224	YFGSFGNLYNAEAIMSNPK	1.27648e-05	2.09899	Bp_GLEAN_10015531	-
5575	FLAVVVAALGK	1.27648e-05	2.09794	Bp_GLEAN_10015531	-
92293	YFGSFGNLYNAEAIMSNPK	1.27648e-05	2.0946	Bp_GLEAN_10015531	Deamidated (NQ)@7N
92633	YFGSFGNLYNAEAIMSNPK	1.27648e-05	2.08776	Bp_GLEAN_10015531	Deamidated (NQ)@7N;Deamidated (NQ)@10N
5584	FLAVVVAALGK	1.27648e-05	2.08686	Bp_GLEAN_10015531	-
92201	YFGSFGNLYNAEAIMSNPK	1.27648e-05	2.07842	Bp_GLEAN_10015531	-
92356	YFGSFGNLYNAEAIMSNPK	1.27648e-05	2.02542	Bp_GLEAN_10015531	Deamidated (NQ)@7N
23676	LLGNCLTVVMAAK	1.27648e-05	1.99936	Bp_GLEAN_10015531	Carbamidomethyl (C)@5C
93870	YFGSFGNLYNAEAIMSNPK	1.27648e-05	1.99671	Bp_GLEAN_10015531	Oxidation (M)@15M
5547	FLAVVVAALGK	1.27648e-05	1.98645	Bp_GLEAN_10015531	-
5567	FLAVVVAALGK	1.27648e-05	1.93129	Bp_GLEAN_10015531	-
92215	YFGSFGNLYNAEAIMSNPK	1.27648e-05	1.90305	Bp_GLEAN_10015531	-
118063	CIITNLFANMDYNEIGPQALQR	1.27648e-05	1.89971	Bp_GLEAN_10015531	Carbamidomethyl (C)@1C;Deamidated (NQ)@5N
5583	FLAVVVAALGK	1.27648e-05	1.8927	Bp_GLEAN_10015531	-
5549	FLAVVVAALGK	1.27648e-05	1.88284	Bp_GLEAN_10015531	-
92213	YFGSFGNLYNAEAIMSNPK	1.27648e-05	1.87107	Bp_GLEAN_10015531	-
5586	FLAVVVAALGK	1.27648e-05	1.86097	Bp_GLEAN_10015531	-
23680	LLGNCLTVVMAAK	1.27648e-05	1.85847	Bp_GLEAN_10015531	Carbamidomethyl (C)@5C
5560	FLAVVVAALGK	1.27648e-05	1.83239	Bp_GLEAN_10015531	-
92203	YFGSFGNLYNAEAIMSNPK	1.27648e-05	1.80234	Bp_GLEAN_10015531	-
5588	FLAVVVAALGK	1.27648e-05	1.776	Bp_GLEAN_10015531	-
5566	FLAVVVAALGK	1.27648e-05	1.77141	Bp_GLEAN_10015531	-
92226	YFGSFGNLYNAEAIMSNPK	1.27648e-05	1.75747	Bp_GLEAN_10015531	-
118064	CIITNLFANMDYNEIGPQALQR	1.27648e-05	1.7572	Bp_GLEAN_10015531	Carbamidomethyl (C)@1C;Deamidated (NQ)@13N
23664	LLGNCLTVVMAAK	1.27648e-05	1.75053	Bp_GLEAN_10015531	Carbamidomethyl (C)@5C
5576	FLAVVVAALGK	1.27648e-05	1.74715	Bp_GLEAN_10015531	-
5587	FLAVVVAALGK	1.27648e-05	1.74197	Bp_GLEAN_10015531	-
5589	FLAVVVAALGK	1.27648e-05	1.71937	Bp_GLEAN_10015531	-
5561	FLAVVVAALGK	1.27648e-05	1.70666	Bp_GLEAN_10015531	-
5550	FLAVVVAALGK	1.27648e-05	1.70446	Bp_GLEAN_10015531	-
5577	FLAVVVAALGK	1.27648e-05	1.69765	Bp_GLEAN_10015531	-
23677	LLGNCLTVVMAAK	1.27648e-05	1.69599	Bp_GLEAN_10015531	Carbamidomethyl (C)@5C
5568	FLAVVVAALGK	1.27648e-05	1.68702	Bp_GLEAN_10015531	-
92218	YFGSFGNLYNAEAIMSNPK	1.27648e-05	1.67889	Bp_GLEAN_10015531	-
92204	YFGSFGNLYNAEAIMSNPK	1.27648e-05	1.66475	Bp_GLEAN_10015531	-
118061	CIITNLFANMDYNEIGPQALQR	1.27648e-05	1.65967	Bp_GLEAN_10015531	Carbamidomethyl (C)@1C;Deamidated (NQ)@13N
5557	FLAVVVAALGK	1.27648e-05	1.62995	Bp_GLEAN_10015531	-
23662	LLGNCLTVVMAAK	1.27648e-05	1.61514	Bp_GLEAN_10015531	Carbamidomethyl (C)@5C
59969	LGTAFSPEIQCAWQK	1.27648e-05	1.6146	Bp_GLEAN_10015531	Carbamidomethyl (C)@11C
92202	YFGSFGNLYNAEAIMSNPK	1.27648e-05	1.61334	Bp_GLEAN_10015531	-
92644	YFGSFGNLYNAEAIMSNPK	1.27648e-05	1.5912	Bp_GLEAN_10015531	Deamidated (NQ)@7N;Deamidated (NQ)@10N
5582	FLAVVVAALGK	1.27648e-05	1.58578	Bp_GLEAN_10015531	-
5546	FLAVVVAALGK	1.27648e-05	1.58143	Bp_GLEAN_10015531	-
5548	FLAVVVAALGK	1.27648e-05	1.53055	Bp_GLEAN_10015531	-
5569	FLAVVVAALGK	1.27648e-05	1.51744	Bp_GLEAN_10015531	-
92361	YFGSFGNLYNAEAIMSNPK	1.27648e-05	1.51141	Bp_GLEAN_10015531	Deamidated (NQ)@7N
5574	FLAVVVAALGK	1.27648e-05	1.46055	Bp_GLEAN_10015531	-
5591	FLAVVVAALGK	1.27648e-05	1.44253	Bp_GLEAN_10015531	-
118025	CIITNLFANMDYNEIGPQALQR	1.27648e-05	1.43632	Bp_GLEAN_10015531	Carbamidomethyl (C)@1C
92297	YFGSFGNLYNAEAIMSNPK	1.27648e-05	1.4243	Bp_GLEAN_10015531	Deamidated (NQ)@7N
23670	LLGNCLTVVMAAK	1.27648e-05	1.3981	Bp_GLEAN_10015531	Carbamidomethyl (C)@5C
92638	YFGSFGNLYNAEAIMSNPK	1.27648e-05	1.38448	Bp_GLEAN_10015531	Deamidated (NQ)@7N;Deamidated (NQ)@10N
5571	FLAVVVAALGK	1.27648e-05	1.37026	Bp_GLEAN_10015531	-
5556	FLAVVVAALGK	1.27648e-05	1.36333	Bp_GLEAN_10015531	-
118053	CIITNLFANMDYNEIGPQALQR	1.27648e-05	1.3313	Bp_GLEAN_10015531	Carbamidomethyl (C)@1C;Deamidated (NQ)@5N
118042	CIITNLFANMDYNEIGPQALQR	1.27648e-05	1.32302	Bp_GLEAN_10015531	Carbamidomethyl (C)@1C;Deamidated (NQ)@5N
60129	LGTAFSPEIQCAWQK	1.27648e-05	1.31827	Bp_GLEAN_10015531	Carbamidomethyl (C)@11C;Deamidated (NQ)@14Q
5552	FLAVVVAALGK	1.27648e-05	1.30589	Bp_GLEAN_10015531	-
93916	YFGSFGNLYNAEAIMSNPK	1.27648e-05	1.30412	Bp_GLEAN_10015531	Deamidated (NQ)@10N;Oxidation (M)@15M
92359	YFGSFGNLYNAEAIMSNPK	2.3926e-05	1.19506	Bp_GLEAN_10015531	Deamidated (NQ)@10N
92639	YFGSFGNLYNAEAIMSNPK	2.3926e-05	1.17658	Bp_GLEAN_10015531	Deamidated (NQ)@7N;Deamidated (NQ)@10N
5545	FLAVVVAALGK	2.3926e-05	1.16027	Bp_GLEAN_10015531	-
59972	LGTAFSPEIQCAWQK	2.3926e-05	1.13859	Bp_GLEAN_10015531	Carbamidomethyl (C)@11C
92260	YFGSFGNLYNAEAIMSNPK	5.74931e-05	1.02736	Bp_GLEAN_10015531	-
23663	LLGNCLTVVMAAK	5.74931e-05	0.991638	Bp_GLEAN_10015531	Carbamidomethyl (C)@5C
92360	YFGSFGNLYNAEAIMSNPK	6.89899e-05	0.971144	Bp_GLEAN_10015531	Deamidated (NQ)@10N
23711	LLGNCLTVVMAAK	0.000189607	0.879393	Bp_GLEAN_10015531	Deamidated (NQ)@4N;Carbamidomethyl (C)@5C
92296	YFGSFGNLYNAEAIMSNPK	0.000239664	0.805514	Bp_GLEAN_10015531	Deamidated (NQ)@7N
92631	YFGSFGNLYNAEAIMSNPK	0.000239664	0.801365	Bp_GLEAN_10015531	Deamidated (NQ)@7N;Deamidated (NQ)@10N
23681	LLGNCLTVVMAAK	0.000290499	0.771588	Bp_GLEAN_10015531	Carbamidomethyl (C)@5C
92368	YFGSFGNLYNAEAIMSNPK	0.000290499	0.76203	Bp_GLEAN_10015531	Deamidated (NQ)@10N
92238	YFGSFGNLYNAEAIMSNPK	0.000330289	0.716385	Bp_GLEAN_10015531	-
3452	VEWSESER	0.000388719	0.663576	Bp_GLEAN_10015531	-
92232	YFGSFGNLYNAEAIMSNPK	0.000407245	0.640122	Bp_GLEAN_10015531	-
23951	CLIVYPWCQR	0.000536844	0.59624	Bp_GLEAN_10015531	Carbamidomethyl (C)@1C;Carbamidomethyl (C)@8C
92329	YFGSFGNLYNAEAIMSNPK	0.000556722	0.588622	Bp_GLEAN_10015531	Deamidated (NQ)@7N
3457	VEWSESER	0.000615743	0.568512	Bp_GLEAN_10015531	-
118007	CIITNLFANMDYNEIGPQALQR	0.000643021	0.55551	Bp_GLEAN_10015531	Carbamidomethyl (C)@1C
3453	VEWSESER	0.000662377	0.538261	Bp_GLEAN_10015531	-
118057	CIITNLFANMDYNEIGPQALQR	0.000662377	0.537264	Bp_GLEAN_10015531	Carbamidomethyl (C)@1C;Deamidated (NQ)@13N
92256	YFGSFGNLYNAEAIMSNPK	0.00091972	0.457981	Bp_GLEAN_10015531	-
92372	YFGSFGNLYNAEAIMSNPK	0.000977039	0.445545	Bp_GLEAN_10015531	Deamidated (NQ)@7N
25364	YFGSFGNLYNAEAIMSNPK	0.000996779	0.444462	Bp_GLEAN_10015531	-
3456	VEWSESER	0.00112959	0.418399	Bp_GLEAN_10015531	-
92350	YFGSFGNLYNAEAIMSNPK	0.00120355	0.40012	Bp_GLEAN_10015531	Deamidated (NQ)@10N
23709	LLGNCLTVVMAAK	0.00138222	0.375707	Bp_GLEAN_10015531	Deamidated (NQ)@4N;Carbamidomethyl (C)@5C
92362	YFGSFGNLYNAEAIMSNPK	0.00148774	0.365078	Bp_GLEAN_10015531	Deamidated (NQ)@7N
58821	CIITNLFANMDYNEIGPQALQR	0.00149716	0.364229	Bp_GLEAN_10015531	Carbamidomethyl (C)@1C
92371	YFGSFGNLYNAEAIMSNPK	0.00156218	0.354828	Bp_GLEAN_10015531	Deamidated (NQ)@10N
3455	VEWSESER	0.00187731	0.316909	Bp_GLEAN_10015531	-
92363	YFGSFGNLYNAEAIMSNPK	0.00187731	0.316833	Bp_GLEAN_10015531	Deamidated (NQ)@10N
92269	YFGSFGNLYNAEAIMSNPK	0.00194135	0.311184	Bp_GLEAN_10015531	-
92225	YFGSFGNLYNAEAIMSNPK	0.00194135	0.310954	Bp_GLEAN_10015531	-
3454	VEWSESER	0.00195051	0.308364	Bp_GLEAN_10015531	-
23958	CLIVYPWCQR	0.00353125	0.194461	Bp_GLEAN_10015531	Carbamidomethyl (C)@1C;Carbamidomethyl (C)@8C
92255	YFGSFGNLYNAEAIMSNPK	0.00408555	0.170121	Bp_GLEAN_10015531	-
3450	VEWSESER	0.00412947	0.167277	Bp_GLEAN_10015531	-
23954	CLIVYPWCQR	0.00496499	0.131974	Bp_GLEAN_10015531	Carbamidomethyl (C)@1C;Carbamidomethyl (C)@8C
23953	CLIVYPWCQR	0.00546659	0.114551	Bp_GLEAN_10015531	Carbamidomethyl (C)@1C;Carbamidomethyl (C)@8C
118013	CIITNLFANMDYNEIGPQALQR	0.00635458	0.0896707	Bp_GLEAN_10015531	Carbamidomethyl (C)@1C
92264	YFGSFGNLYNAEAIMSNPK	0.00660901	0.0804675	Bp_GLEAN_10015531	-
118058	CIITNLFANMDYNEIGPQALQR	0.00725084	0.061007	Bp_GLEAN_10015531	Carbamidomethyl (C)@1C;Deamidated (NQ)@13N
92229	YFGSFGNLYNAEAIMSNPK	0.00760351	0.0516735	Bp_GLEAN_10015531	-
92217	YFGSFGNLYNAEAIMSNPK	0.00869845	0.0251412	Bp_GLEAN_10015531	-
118010	CIITNLFANMDYNEIGPQALQR	0.00910955	0.01615	Bp_GLEAN_10015531	Carbamidomethyl (C)@1C
100276	IDDLTNGLVTLSELHAFTLR	0	4.51788	Bp_GLEAN_10018008	-
100476	IDDLTNGLVTLSELHAFTLR	0	4.30671	Bp_GLEAN_10018008	Deamidated (NQ)@6N
100278	IDDLTNGLVTLSELHAFTLR	0	3.75991	Bp_GLEAN_10018008	-
100279	IDDLTNGLVTLSELHAFTLR	0	3.48139	Bp_GLEAN_10018008	-
100475	IDDLTNGLVTLSELHAFTLR	0	3.47177	Bp_GLEAN_10018008	Deamidated (NQ)@6N
100455	IDDLTNGLVTLSELHAFTLR	0	3.45972	Bp_GLEAN_10018008	Deamidated (NQ)@6N
100472	IDDLTNGLVTLSELHAFTLR	0	3.4169	Bp_GLEAN_10018008	Deamidated (NQ)@6N
100454	IDDLTNGLVTLSELHAFTLR	0	3.24421	Bp_GLEAN_10018008	Deamidated (NQ)@6N
7637	ADDMGADALIR	0	3.11567	Bp_GLEAN_10018008	-
100457	IDDLTNGLVTLSELHAFTLR	0	3.10341	Bp_GLEAN_10018008	Deamidated (NQ)@6N
100460	IDDLTNGLVTLSELHAFTLR	0	3.03664	Bp_GLEAN_10018008	Deamidated (NQ)@6N
100465	IDDLTNGLVTLSELHAFTLR	0	2.84458	Bp_GLEAN_10018008	Deamidated (NQ)@6N
7633	ADDMGADALIR	0	2.74025	Bp_GLEAN_10018008	-
7631	ADDMGADALIR	0	2.7334	Bp_GLEAN_10018008	-
7640	ADDMGADALIR	0	2.71116	Bp_GLEAN_10018008	-
100462	IDDLTNGLVTLSELHAFTLR	0	2.60652	Bp_GLEAN_10018008	Deamidated (NQ)@6N
7636	ADDMGADALIR	0	2.48854	Bp_GLEAN_10018008	-
100477	IDDLTNGLVTLSELHAFTLR	0	2.47951	Bp_GLEAN_10018008	Deamidated (NQ)@6N
100466	IDDLTNGLVTLSELHAFTLR	0	2.45618	Bp_GLEAN_10018008	Deamidated (NQ)@6N
100459	IDDLTNGLVTLSELHAFTLR	0	2.42915	Bp_GLEAN_10018008	Deamidated (NQ)@6N
100456	IDDLTNGLVTLSELHAFTLR	0	2.42158	Bp_GLEAN_10018008	Deamidated (NQ)@6N
7698	TVMGGVADAISK	0	2.35012	Bp_GLEAN_10018008	-
100467	IDDLTNGLVTLSELHAFTLR	1.27648e-05	2.34312	Bp_GLEAN_10018008	Deamidated (NQ)@6N
7634	ADDMGADALIR	1.27648e-05	2.33238	Bp_GLEAN_10018008	-
100463	IDDLTNGLVTLSELHAFTLR	1.27648e-05	2.32231	Bp_GLEAN_10018008	Deamidated (NQ)@6N
7632	ADDMGADALIR	1.27648e-05	2.25669	Bp_GLEAN_10018008	-
100470	IDDLTNGLVTLSELHAFTLR	1.27648e-05	2.21002	Bp_GLEAN_10018008	Deamidated (NQ)@6N
7697	TVMGGVADAISK	1.27648e-05	2.20871	Bp_GLEAN_10018008	-
8373	ADDMGADALIR	1.27648e-05	2.14761	Bp_GLEAN_10018008	Oxidation (M)@4M
7696	TVMGGVADAISK	1.27648e-05	2.11122	Bp_GLEAN_10018008	-
7699	TVMGGVADAISK	1.27648e-05	2.01916	Bp_GLEAN_10018008	-
100458	IDDLTNGLVTLSELHAFTLR	1.27648e-05	1.97272	Bp_GLEAN_10018008	Deamidated (NQ)@6N
100464	IDDLTNGLVTLSELHAFTLR	1.27648e-05	1.93272	Bp_GLEAN_10018008	Deamidated (NQ)@6N
100468	IDDLTNGLVTLSELHAFTLR	1.27648e-05	1.80986	Bp_GLEAN_10018008	Deamidated (NQ)@6N
100453	IDDLTNGLVTLSELHAFTLR	1.27648e-05	1.73844	Bp_GLEAN_10018008	Deamidated (NQ)@6N
100277	IDDLTNGLVTLSELHAFTLR	1.27648e-05	1.64884	Bp_GLEAN_10018008	-
100461	IDDLTNGLVTLSELHAFTLR	1.27648e-05	1.49856	Bp_GLEAN_10018008	Deamidated (NQ)@6N
100452	IDDLTNGLVTLSELHAFTLR	1.27648e-05	1.49368	Bp_GLEAN_10018008	Deamidated (NQ)@6N
7635	ADDMGADALIR	1.27648e-05	1.28578	Bp_GLEAN_10018008	-
7639	ADDMGADALIR	2.3926e-05	1.24945	Bp_GLEAN_10018008	-
100471	IDDLTNGLVTLSELHAFTLR	2.3926e-05	1.2488	Bp_GLEAN_10018008	Deamidated (NQ)@6N
100473	IDDLTNGLVTLSELHAFTLR	4.70893e-05	1.05054	Bp_GLEAN_10018008	Deamidated (NQ)@6N
100451	IDDLTNGLVTLSELHAFTLR	0.000102686	0.948573	Bp_GLEAN_10018008	Deamidated (NQ)@6N
100273	IDDLTNGLVTLSELHAFTLR	0.000536844	0.596003	Bp_GLEAN_10018008	-
100450	IDDLTNGLVTLSELHAFTLR	0.00121275	0.398457	Bp_GLEAN_10018008	Deamidated (NQ)@6N
100448	IDDLTNGLVTLSELHAFTLR	0.00183114	0.322672	Bp_GLEAN_10018008	Deamidated (NQ)@6N
7641	ADDMGADALIR	0.00648632	0.0857159	Bp_GLEAN_10018008	-
100469	IDDLTNGLVTLSELHAFTLR	0.009423	0.00887878	Bp_GLEAN_10018008	Deamidated (NQ)@6N
68449	HTIVGENTNGNGPDWAK	0	4.67269	Bp_GLEAN_10018228	Deamidated (NQ)@9N;Deamidated (NQ)@11N
85416	GDCSQSTGNEYFGDAGAFK	0	4.59345	Bp_GLEAN_10018228	Carbamidomethyl (C)@3C
68448	HTIVGENTNGNGPDWAK	0	4.56516	Bp_GLEAN_10018228	Deamidated (NQ)@9N;Deamidated (NQ)@11N
85417	GDCSQSTGNEYFGDAGAFK	0	4.38828	Bp_GLEAN_10018228	Carbamidomethyl (C)@3C
85418	GDCSQSTGNEYFGDAGAFK	0	4.33237	Bp_GLEAN_10018228	Carbamidomethyl (C)@3C
66433	QEADAIAVDGGQVYTAGK	0	4.226	Bp_GLEAN_10018228	-
68447	HTIVGENTNGNGPDWAK	0	4.08769	Bp_GLEAN_10018228	Deamidated (NQ)@9N;Deamidated (NQ)@11N
92935	SYDTFLGEEYMTAMDSLR	0	4.06207	Bp_GLEAN_10018228	-
66436	QEADAIAVDGGQVYTAGK	0	3.96592	Bp_GLEAN_10018228	-
66438	QEADAIAVDGGQVYTAGK	0	3.93307	Bp_GLEAN_10018228	-
68451	HTIVGENTNGNGPDWAK	0	3.85317	Bp_GLEAN_10018228	Deamidated (NQ)@9N;Deamidated (NQ)@11N
85419	GDCSQSTGNEYFGDAGAFK	0	3.78511	Bp_GLEAN_10018228	Carbamidomethyl (C)@3C
43527	VLAELIWTSLTSVR	0	3.62256	Bp_GLEAN_10018228	-
68450	HTIVGENTNGNGPDWAK	0	3.38007	Bp_GLEAN_10018228	Deamidated (NQ)@9N;Deamidated (NQ)@11N
66442	QEADAIAVDGGQVYTAGK	0	3.36506	Bp_GLEAN_10018228	-
43514	VLAELIWTSLTSVR	0	3.3581	Bp_GLEAN_10018228	-
43515	VLAELIWTSLTSVR	0	3.25638	Bp_GLEAN_10018228	-
68452	HTIVGENTNGNGPDWAK	0	3.23544	Bp_GLEAN_10018228	Deamidated (NQ)@9N;Deamidated (NQ)@11N
43523	VLAELIWTSLTSVR	0	3.1816	Bp_GLEAN_10018228	-
92934	SYDTFLGEEYMTAMDSLR	0	3.02887	Bp_GLEAN_10018228	-
43516	VLAELIWTSLTSVR	0	2.90878	Bp_GLEAN_10018228	-
66434	QEADAIAVDGGQVYTAGK	0	2.7615	Bp_GLEAN_10018228	-
43525	VLAELIWTSLTSVR	0	2.7597	Bp_GLEAN_10018228	-
23754	TAGWNIPVGIVHK	1.27648e-05	2.23119	Bp_GLEAN_10018228	-
43526	VLAELIWTSLTSVR	1.27648e-05	2.13911	Bp_GLEAN_10018228	-
92933	SYDTFLGEEYMTAMDSLR	1.27648e-05	2.11509	Bp_GLEAN_10018228	-
43521	VLAELIWTSLTSVR	1.27648e-05	2.05518	Bp_GLEAN_10018228	-
70464	DKVLAELIWTSLTSVR	1.27648e-05	1.99341	Bp_GLEAN_10018228	-
32934	QAVSNYLTCNLGR	1.27648e-05	1.93035	Bp_GLEAN_10018228	Carbamidomethyl (C)@9C
109278	LQQVPPDTDSFLYLGAEYISK	1.27648e-05	1.86936	Bp_GLEAN_10018228	-
43520	VLAELIWTSLTSVR	1.27648e-05	1.86697	Bp_GLEAN_10018228	-
23753	TAGWNIPVGIVHK	1.27648e-05	1.85338	Bp_GLEAN_10018228	-
109269	LQQVPPDTDSFLYLGAEYISK	1.27648e-05	1.61816	Bp_GLEAN_10018228	-
43519	VLAELIWTSLTSVR	1.27648e-05	1.59825	Bp_GLEAN_10018228	-
60211	CGLVPVMVEQYDEAK	1.27648e-05	1.53362	Bp_GLEAN_10018228	Carbamidomethyl (C)@1C
60204	CGLVPVMVEQYDEAK	1.27648e-05	1.50204	Bp_GLEAN_10018228	Carbamidomethyl (C)@1C
43524	VLAELIWTSLTSVR	1.27648e-05	1.43132	Bp_GLEAN_10018228	-
43529	VLAELIWTSLTSVR	1.27648e-05	1.42516	Bp_GLEAN_10018228	-
43517	VLAELIWTSLTSVR	1.27648e-05	1.40611	Bp_GLEAN_10018228	-
109274	LQQVPPDTDSFLYLGAEYISK	1.27648e-05	1.37175	Bp_GLEAN_10018228	-
23757	TAGWNIPVGIVHK	1.27648e-05	1.37052	Bp_GLEAN_10018228	-
60210	CGLVPVMVEQYDEAK	2.3926e-05	1.22683	Bp_GLEAN_10018228	Carbamidomethyl (C)@1C
60197	CGLVPVMVEQYDEAK	2.3926e-05	1.2248	Bp_GLEAN_10018228	Carbamidomethyl (C)@1C
23756	TAGWNIPVGIVHK	2.3926e-05	1.12329	Bp_GLEAN_10018228	-
109268	LQQVPPDTDSFLYLGAEYISK	4.70893e-05	1.04992	Bp_GLEAN_10018228	-
70465	DKVLAELIWTSLTSVR	0.000135419	0.918439	Bp_GLEAN_10018228	-
32926	QAVSNYLTCNLGR	0.000179096	0.887534	Bp_GLEAN_10018228	Carbamidomethyl (C)@9C
43518	VLAELIWTSLTSVR	0.000208648	0.833125	Bp_GLEAN_10018228	-
43522	VLAELIWTSLTSVR	0.000229771	0.809997	Bp_GLEAN_10018228	-
70463	DKVLAELIWTSLTSVR	0.000239664	0.8018	Bp_GLEAN_10018228	-
109286	LQQVPPDTDSFLYLGAEYISK	0.000239664	0.790591	Bp_GLEAN_10018228	-
70462	DKVLAELIWTSLTSVR	0.000290499	0.757786	Bp_GLEAN_10018228	-
109271	LQQVPPDTDSFLYLGAEYISK	0.000417308	0.636811	Bp_GLEAN_10018228	-
109267	LQQVPPDTDSFLYLGAEYISK	0.000576067	0.587326	Bp_GLEAN_10018228	-
26720	CLVEDAGDVAFIK	0.000576067	0.5799	Bp_GLEAN_10018228	Carbamidomethyl (C)@1C
109266	LQQVPPDTDSFLYLGAEYISK	0.000901175	0.464619	Bp_GLEAN_10018228	-
38379	NNYELLCQDNTR	0.00155299	0.356488	Bp_GLEAN_10018228	Deamidated (NQ)@2N;Carbamidomethyl (C)@7C
109276	LQQVPPDTDSFLYLGAEYISK	0.00175599	0.327569	Bp_GLEAN_10018228	-
31015	QAVSNYLTCNLGR	0.00296746	0.225933	Bp_GLEAN_10018228	Gln->pyro-Glu (N-term Q)@N_term;Carbamidomethyl (C)@9C
109273	LQQVPPDTDSFLYLGAEYISK	0.00552893	0.112648	Bp_GLEAN_10018228	-
30955	IAETDISSLTASIR	0	4.69265	Bp_GLEAN_10019986	-
57811	TADADIVDGGSSTYSVR	0	4.5876	Bp_GLEAN_10019986	-
30953	IAETDISSLTASIR	0	4.36272	Bp_GLEAN_10019986	-
33908	LENVSVALEFLDR	0	4.04657	Bp_GLEAN_10019986	-
30954	IAETDISSLTASIR	0	4.03414	Bp_GLEAN_10019986	-
130925	ESLSSFAGITARPEVESGSQAMTAQVTSPSGK	0	4.01073	Bp_GLEAN_10019986	-
44621	VEVGKDQEFTVNTK	0	4.00448	Bp_GLEAN_10019986	-
33182	AFGPGLQPTGVIVNK	0	3.93337	Bp_GLEAN_10019986	-
87362	VLFAGQDTDKSPYSVNVAK	0	3.87316	Bp_GLEAN_10019986	-
33183	AFGPGLQPTGVIVNK	0	3.80064	Bp_GLEAN_10019986	-
47133	SPFEVEVGPEAGFQK	0	3.70439	Bp_GLEAN_10019986	-
44625	VEVGKDQEFTVNTK	0	3.6145	Bp_GLEAN_10019986	-
18992	VNQEATFMVQR	0	3.55717	Bp_GLEAN_10019986	-
27864	LYGPTGTMEPVGVK	0	3.53884	Bp_GLEAN_10019986	-
30986	GVAGAPSEFSIWTR	0	3.48775	Bp_GLEAN_10019986	-
122609	VDVSYDGNPVMGSPFGVEAVMPADPSK	0	3.43462	Bp_GLEAN_10019986	-
57812	TADADIVDGGSSTYSVR	0	3.40979	Bp_GLEAN_10019986	-
27862	LYGPTGTMEPVGVK	0	3.40074	Bp_GLEAN_10019986	-
122611	VDVSYDGNPVMGSPFGVEAVMPADPSK	0	3.39507	Bp_GLEAN_10019986	-
130347	DTVDPLFRPVNFLVPFTPQQGEITGEVR	0	3.38817	Bp_GLEAN_10019986	-
30950	IAETDISSLTASIR	0	3.31886	Bp_GLEAN_10019986	-
34264	VEESTQVGGGGSPFR	0	3.30704	Bp_GLEAN_10019986	-
18996	VNQEATFMVQR	0	3.28379	Bp_GLEAN_10019986	-
130346	DTVDPLFRPVNFLVPFTPQQGEITGEVR	0	3.19796	Bp_GLEAN_10019986	-
18994	VNQEATFMVQR	0	3.188	Bp_GLEAN_10019986	-
34266	VEESTQVGGGGSPFR	0	3.16255	Bp_GLEAN_10019986	-
43574	GAGTGGLGLTIEGASEAK	0	3.16196	Bp_GLEAN_10019986	-
30952	IAETDISSLTASIR	0	3.15435	Bp_GLEAN_10019986	-
19059	VNQEATFMVQR	0	3.1349	Bp_GLEAN_10019986	Deamidated (NQ)@2N
22459	IMVGQSEIGEASR	0	3.1271	Bp_GLEAN_10019986	-
27863	LYGPTGTMEPVGVK	0	3.12549	Bp_GLEAN_10019986	-
27861	LYGPTGTMEPVGVK	0	3.123	Bp_GLEAN_10019986	-
22461	IMVGQSEIGEASR	0	3.08887	Bp_GLEAN_10019986	-
30990	GVAGAPSEFSIWTR	0	3.06881	Bp_GLEAN_10019986	-
94132	ESLSSFAGITARPEVESGSQAMTAQVTSPSGK	0	3.06311	Bp_GLEAN_10019986	-
47137	SPFEVEVGPEAGFQK	0	2.99671	Bp_GLEAN_10019986	-
122610	VDVSYDGNPVMGSPFGVEAVMPADPSK	0	2.95707	Bp_GLEAN_10019986	-
33180	AFGPGLQPTGVIVNK	0	2.94429	Bp_GLEAN_10019986	-
87361	VLFAGQDTDKSPYSVNVAK	0	2.92245	Bp_GLEAN_10019986	-
30989	GVAGAPSEFSIWTR	0	2.89862	Bp_GLEAN_10019986	-
34268	VEESTQVGGGGSPFR	0	2.89453	Bp_GLEAN_10019986	-
98491	VHTPSGSSEECYVSDLDSDK	0	2.87941	Bp_GLEAN_10019986	Carbamidomethyl (C)@11C
18995	VNQEATFMVQR	0	2.86003	Bp_GLEAN_10019986	-
22458	IMVGQSEIGEASR	0	2.82718	Bp_GLEAN_10019986	-
12570	LISLLEVLSQK	0	2.79078	Bp_GLEAN_10019986	-
22460	IMVGQSEIGEASR	0	2.78933	Bp_GLEAN_10019986	-
30991	GVAGAPSEFSIWTR	0	2.78575	Bp_GLEAN_10019986	-
33178	AFGPGLQPTGVIVNK	0	2.78575	Bp_GLEAN_10019986	-
30987	GVAGAPSEFSIWTR	0	2.7831	Bp_GLEAN_10019986	-
12573	LISLLEVLSQK	0	2.70179	Bp_GLEAN_10019986	-
18993	VNQEATFMVQR	0	2.68783	Bp_GLEAN_10019986	-
12576	LISLLEVLSQK	0	2.64926	Bp_GLEAN_10019986	-
60329	ITYTPMAPGSYLIAIK	0	2.63096	Bp_GLEAN_10019986	-
56427	QASSIASVGSTCGLNLK	0	2.59115	Bp_GLEAN_10019986	Carbamidomethyl (C)@12C
12574	LISLLEVLSQK	0	2.58559	Bp_GLEAN_10019986	-
12575	LISLLEVLSQK	0	2.52807	Bp_GLEAN_10019986	-
12577	LISLLEVLSQK	0	2.52624	Bp_GLEAN_10019986	-
25838	AGEPATFTVDCTR	0	2.50761	Bp_GLEAN_10019986	Carbamidomethyl (C)@11C
60324	ITYTPMAPGSYLIAIK	0	2.4754	Bp_GLEAN_10019986	-
109218	AHVPQTFTVDCTQAGQAPLDVK	0	2.46129	Bp_GLEAN_10019986	Carbamidomethyl (C)@11C
12572	LISLLEVLSQK	0	2.44667	Bp_GLEAN_10019986	-
43572	GAGTGGLGLTIEGASEAK	0	2.42781	Bp_GLEAN_10019986	-
5479	QYNVTYAVK	0	2.39911	Bp_GLEAN_10019986	-
118075	FNNEHIPDSPFIVPIATLSDEAR	0	2.35454	Bp_GLEAN_10019986	-
25487	YADQEVPHSPFK	0	2.34855	Bp_GLEAN_10019986	-
33179	AFGPGLQPTGVIVNK	1.27648e-05	2.32721	Bp_GLEAN_10019986	-
12571	LISLLEVLSQK	1.27648e-05	2.3122	Bp_GLEAN_10019986	-
18626	WGDDNVPGSPFK	1.27648e-05	2.28643	Bp_GLEAN_10019986	-
60327	ITYTPMAPGSYLIAIK	1.27648e-05	2.26592	Bp_GLEAN_10019986	-
118073	FNNEHIPDSPFIVPIATLSDEAR	1.27648e-05	2.25779	Bp_GLEAN_10019986	-
60325	ITYTPMAPGSYLIAIK	1.27648e-05	2.23543	Bp_GLEAN_10019986	-
71258	VDVSYDGNPVMGSPFGVEAVMPADPSK	1.27648e-05	2.22148	Bp_GLEAN_10019986	-
130348	DTVDPLFRPVNFLVPFTPQQGEITGEVR	1.27648e-05	2.13769	Bp_GLEAN_10019986	-
82398	DAGEGLLTVQILDPEGKPK	1.27648e-05	2.11795	Bp_GLEAN_10019986	-
47135	SPFEVEVGPEAGFQK	1.27648e-05	2.06837	Bp_GLEAN_10019986	-
5297	QTEFTIDAR	1.27648e-05	2.05238	Bp_GLEAN_10019986	-
25540	YADQEVPHSPFK	1.27648e-05	2.01925	Bp_GLEAN_10019986	Deamidated (NQ)@4Q
106544	VHDAGNGVYECEYYPQRPGK	1.27648e-05	2.00651	Bp_GLEAN_10019986	Deamidated (NQ)@6N;Carbamidomethyl (C)@11C
33921	LENVSVALEFLDR	1.27648e-05	1.98771	Bp_GLEAN_10019986	-
106542	VHDAGNGVYECEYYPQRPGK	1.27648e-05	1.9055	Bp_GLEAN_10019986	Deamidated (NQ)@6N;Carbamidomethyl (C)@11C
47134	SPFEVEVGPEAGFQK	1.27648e-05	1.85203	Bp_GLEAN_10019986	-
118076	FNNEHIPDSPFIVPIATLSDEAR	1.27648e-05	1.84635	Bp_GLEAN_10019986	-
18624	WGDDNVPGSPFK	1.27648e-05	1.76772	Bp_GLEAN_10019986	-
18625	WGDDNVPGSPFK	1.27648e-05	1.76245	Bp_GLEAN_10019986	-
56429	QASSIASVGSTCGLNLK	1.27648e-05	1.73835	Bp_GLEAN_10019986	Carbamidomethyl (C)@12C
42579	FIPQEIGPHTVNVK	1.27648e-05	1.67853	Bp_GLEAN_10019986	-
118074	FNNEHIPDSPFIVPIATLSDEAR	1.27648e-05	1.64458	Bp_GLEAN_10019986	-
5298	QTEFTIDAR	1.27648e-05	1.62719	Bp_GLEAN_10019986	-
71849	VTYCPTEPGNYTVNIK	1.27648e-05	1.61962	Bp_GLEAN_10019986	Carbamidomethyl (C)@4C
118105	FNNEHIPDSPFIVPIATLSDEAR	1.27648e-05	1.58563	Bp_GLEAN_10019986	Deamidated (NQ)@3N
82397	DAGEGLLTVQILDPEGKPK	1.27648e-05	1.55262	Bp_GLEAN_10019986	-
43570	GAGTGGLGLTIEGASEAK	1.27648e-05	1.53105	Bp_GLEAN_10019986	-
47136	SPFEVEVGPEAGFQK	1.27648e-05	1.43084	Bp_GLEAN_10019986	-
30985	GVAGAPSEFSIWTR	1.27648e-05	1.42437	Bp_GLEAN_10019986	-
60328	ITYTPMAPGSYLIAIK	1.27648e-05	1.33547	Bp_GLEAN_10019986	-
106543	VHDAGNGVYECEYYPQRPGK	1.27648e-05	1.2902	Bp_GLEAN_10019986	Deamidated (NQ)@6N;Carbamidomethyl (C)@11C
18627	WGDDNVPGSPFK	1.27648e-05	1.27865	Bp_GLEAN_10019986	-
43575	GAGTGGLGLTIEGASEAK	2.3926e-05	1.25073	Bp_GLEAN_10019986	-
60326	ITYTPMAPGSYLIAIK	2.3926e-05	1.23308	Bp_GLEAN_10019986	-
98493	VHTPSGSSEECYVSDLDSDK	2.3926e-05	1.18444	Bp_GLEAN_10019986	Carbamidomethyl (C)@11C
82402	DAGEGLLTVQILDPEGKPK	2.3926e-05	1.18408	Bp_GLEAN_10019986	-
109156	AYGPGLEGGITNKPNCFTVETR	2.3926e-05	1.17285	Bp_GLEAN_10019986	Carbamidomethyl (C)@16C
7234	EPGDYEVSIK	5.74931e-05	1.00528	Bp_GLEAN_10019986	-
42578	FIPQEIGPHTVNVK	5.74931e-05	0.995	Bp_GLEAN_10019986	-
7230	EPGDYEVSIK	8.02676e-05	0.969116	Bp_GLEAN_10019986	-
105936	GQHVPGSPFQFTVGPMGEGGAHK	0.000208648	0.823854	Bp_GLEAN_10019986	-
25542	YADQEVPHSPFK	0.000208648	0.823639	Bp_GLEAN_10019986	Deamidated (NQ)@4Q
43568	GAGTGGLGLTIEGASEAK	0.000300104	0.735485	Bp_GLEAN_10019986	-
133726	DGSCSVEYVPFTPGDYDVNINYGGHPIPGSPFR	0.000330289	0.717035	Bp_GLEAN_10019986	Carbamidomethyl (C)@4C
25837	AGEPATFTVDCTR	0.000378666	0.669205	Bp_GLEAN_10019986	Carbamidomethyl (C)@11C
25541	YADQEVPHSPFK	0.000397731	0.650255	Bp_GLEAN_10019986	Deamidated (NQ)@4Q
106521	VHDAGNGVYECEYYPQRPGK	0.000536844	0.60187	Bp_GLEAN_10019986	Carbamidomethyl (C)@11C
43567	GAGTGGLGLTIEGASEAK	0.000643021	0.560632	Bp_GLEAN_10019986	-
34269	VEESTQVGGGGSPFR	0.000643021	0.545097	Bp_GLEAN_10019986	-
71856	VTYCPTEPGNYTVNIK	0.000689604	0.527154	Bp_GLEAN_10019986	Carbamidomethyl (C)@4C
34087	LENVSVALEFLDR	0.000698543	0.512955	Bp_GLEAN_10019986	Deamidated (NQ)@3N
60330	ITYTPMAPGSYLIAIK	0.000757299	0.498279	Bp_GLEAN_10019986	-
34420	VEESTQVGGGGSPFR	0.000891601	0.467588	Bp_GLEAN_10019986	Deamidated (NQ)@6Q
27860	LYGPTGTMEPVGVK	0.00118424	0.411383	Bp_GLEAN_10019986	-
71860	VTYCPTEPGNYTVNIK	0.00118424	0.409356	Bp_GLEAN_10019986	Carbamidomethyl (C)@4C
574	KDTVELILENK	0.00138222	0.378947	Bp_GLEAN_10019986	-
33900	LENVSVALEFLDR	0.00161607	0.341803	Bp_GLEAN_10019986	-
34216	LENVSVALEFLDR	0.00197734	0.302332	Bp_GLEAN_10019986	Deamidated (NQ)@3N
57816	TADADIVDGGSSTYSVR	0.00264064	0.251191	Bp_GLEAN_10019986	-
18623	WGDDNVPGSPFK	0.00295873	0.226763	Bp_GLEAN_10019986	-
18628	WGDDNVPGSPFK	0.00300379	0.224086	Bp_GLEAN_10019986	-
34204	LENVSVALEFLDR	0.00391341	0.17726	Bp_GLEAN_10019986	Deamidated (NQ)@3N
82399	DAGEGLLTVQILDPEGKPK	0.00639905	0.088294	Bp_GLEAN_10019986	-
11474	YIPPEEGQYK	0.00839362	0.0330735	Bp_GLEAN_10019986	-
9420	DGSCGVSYIVK	0.0089593	0.0187894	Bp_GLEAN_10019986	Carbamidomethyl (C)@4C
130345	DTVDPLFRPVNFLVPFTPQQGEITGEVR	0.00933599	0.0110628	Bp_GLEAN_10019986	-
42739	IYAQDAEGCSINIK	0.00959147	0.006618	Bp_GLEAN_10019986	Carbamidomethyl (C)@9C
43341	GAGTGGLGLAIEGPSEAK	2.3926e-05	1.21287	Bp_GLEAN_10021497	-
2934	HIGISFTPK	0.000219055	0.816225	Bp_GLEAN_10021497	-
16544	VYGPGVEQFGLK	0.00267524	0.245263	Bp_GLEAN_10021497	-

## Sheet: BP_skin
query_number	peptide_seq	PSM_FDR	ions_score	Protein_ID	Modification
91887	TITLEVEPSDTIENVK	0	3.04571	Bp_GLEAN_10000625	-
91889	TITLEVEPSDTIENVK	0	3.00617	Bp_GLEAN_10000625	-
91884	TITLEVEPSDTIENVK	0	2.99591	Bp_GLEAN_10000625	-
91886	TITLEVEPSDTIENVK	1.02816e-05	2.83397	Bp_GLEAN_10000625	-
91893	TITLEVEPSDTIENVK	1.02816e-05	2.78588	Bp_GLEAN_10000625	-
91890	TITLEVEPSDTIENVK	1.02816e-05	2.75685	Bp_GLEAN_10000625	-
91891	TITLEVEPSDTIENVK	1.02816e-05	2.52858	Bp_GLEAN_10000625	-
91885	TITLEVEPSDTIENVK	1.02816e-05	2.40343	Bp_GLEAN_10000625	-
91892	TITLEVEPSDTIENVK	1.02816e-05	2.35063	Bp_GLEAN_10000625	-
7812	ESTLHLVLR	1.02816e-05	2.24505	Bp_GLEAN_10000625	-
7813	ESTLHLVLR	1.02816e-05	2.15787	Bp_GLEAN_10000625	-
91883	TITLEVEPSDTIENVK	1.02816e-05	1.62784	Bp_GLEAN_10000625	-
91872	TITLEVEPSDTIENVK	1.02816e-05	1.36711	Bp_GLEAN_10000625	-
91880	TITLEVEPSDTIENVK	2.04054e-05	1.33616	Bp_GLEAN_10000625	-
7808	ESTLHLVLR	3.74505e-05	1.19188	Bp_GLEAN_10000625	-
91888	TITLEVEPSDTIENVK	7.2408e-05	1.09661	Bp_GLEAN_10000625	-
7809	ESTLHLVLR	7.2408e-05	1.09285	Bp_GLEAN_10000625	-
91874	TITLEVEPSDTIENVK	7.89956e-05	1.0354	Bp_GLEAN_10000625	-
91957	TITLEVEPSDTIENVK	0.000134874	0.968561	Bp_GLEAN_10000625	Deamidated (NQ)@14N
91868	TITLEVEPSDTIENVK	0.000237558	0.795741	Bp_GLEAN_10000625	-
91871	TITLEVEPSDTIENVK	0.000248628	0.752491	Bp_GLEAN_10000625	-
91875	TITLEVEPSDTIENVK	0.000277045	0.723067	Bp_GLEAN_10000625	-
91879	TITLEVEPSDTIENVK	0.000453779	0.591886	Bp_GLEAN_10000625	-
7810	ESTLHLVLR	0.000675437	0.529159	Bp_GLEAN_10000625	-
91873	TITLEVEPSDTIENVK	0.000862025	0.480943	Bp_GLEAN_10000625	-
7814	ESTLHLVLR	0.00123649	0.406451	Bp_GLEAN_10000625	-
91870	TITLEVEPSDTIENVK	0.00139152	0.380995	Bp_GLEAN_10000625	-
5701	FGVYTQVSK	1.02816e-05	2.00002	Bp_GLEAN_10000879	-
62190	VQGLLQGTPVVSVDR	7.89956e-05	1.04088	Bp_GLEAN_10000879	Deamidated (NQ)@2Q
12145	EPDGLVSGFGR	8.73066e-05	1.02303	Bp_GLEAN_10000879	-
62106	VQGLLQGTPVVSVDR	0.000605762	0.540869	Bp_GLEAN_10000879	-
5703	FGVYTQVSK	0.00189502	0.326184	Bp_GLEAN_10000879	-
5702	FGVYTQVSK	0.0038462	0.18672	Bp_GLEAN_10000879	-
33538	LLGNALVALSDLR	1.02816e-05	1.39414	Bp_GLEAN_10001694	-
33604	LLGNALVALSDLR	0.00111914	0.431739	Bp_GLEAN_10001694	Deamidated (NQ)@4N
142831	YDFYQDMDQHASVIMLPYK	0	5.27397	Bp_GLEAN_10001861	-
129495	NIFFSPLGISTALSILSNGAR	0	4.62227	Bp_GLEAN_10001861	Deamidated (NQ)@18N
142833	YDFYQDMDQHASVIMLPYK	0	4.58455	Bp_GLEAN_10001861	-
142832	YDFYQDMDQHASVIMLPYK	0	4.55526	Bp_GLEAN_10001861	-
159859	AETHQQLFSTLGYSSMDQNTVNDAYK	0	4.50535	Bp_GLEAN_10001861	-
129501	NIFFSPLGISTALSILSNGAR	0	4.35533	Bp_GLEAN_10001861	Deamidated (NQ)@18N
129496	NIFFSPLGISTALSILSNGAR	0	4.30674	Bp_GLEAN_10001861	Deamidated (NQ)@18N
129486	NIFFSPLGISTALSILSNGAR	0	4.29142	Bp_GLEAN_10001861	Deamidated (NQ)@18N
142827	YDFYQDMDQHASVIMLPYK	0	4.12244	Bp_GLEAN_10001861	-
159847	AETHQQLFSTLGYSSMDQNTVNDAYK	0	4.09842	Bp_GLEAN_10001861	-
159860	AETHQQLFSTLGYSSMDQNTVNDAYK	0	3.90584	Bp_GLEAN_10001861	-
67906	LSPHNADFAFSLYK	0	3.73794	Bp_GLEAN_10001861	-
159848	AETHQQLFSTLGYSSMDQNTVNDAYK	0	3.71637	Bp_GLEAN_10001861	-
129502	NIFFSPLGISTALSILSNGAR	0	3.65301	Bp_GLEAN_10001861	Deamidated (NQ)@18N
67908	LSPHNADFAFSLYK	0	3.6468	Bp_GLEAN_10001861	-
129490	NIFFSPLGISTALSILSNGAR	0	3.63041	Bp_GLEAN_10001861	Deamidated (NQ)@18N
159858	AETHQQLFSTLGYSSMDQNTVNDAYK	0	3.42405	Bp_GLEAN_10001861	-
159846	AETHQQLFSTLGYSSMDQNTVNDAYK	0	3.36614	Bp_GLEAN_10001861	-
67981	LSPHNADFAFSLYK	0	3.31898	Bp_GLEAN_10001861	Deamidated (NQ)@5N
67932	LSPHNADFAFSLYK	0	3.30601	Bp_GLEAN_10001861	-
142835	YDFYQDMDQHASVIMLPYK	0	3.29625	Bp_GLEAN_10001861	-
142823	YDFYQDMDQHASVIMLPYK	0	3.2879	Bp_GLEAN_10001861	-
67984	LSPHNADFAFSLYK	0	3.25905	Bp_GLEAN_10001861	Deamidated (NQ)@5N
118971	DLDPTMAMVLINYVYFR	0	3.21618	Bp_GLEAN_10001861	-
159871	AETHQQLFSTLGYSSMDQNTVNDAYK	0	3.17288	Bp_GLEAN_10001861	Deamidated (NQ)@22N
159876	AETHQQLFSTLGYSSMDQNTVNDAYK	0	3.09366	Bp_GLEAN_10001861	Deamidated (NQ)@22N
67980	LSPHNADFAFSLYK	0	3.08178	Bp_GLEAN_10001861	Deamidated (NQ)@5N
67903	LSPHNADFAFSLYK	0	3.06948	Bp_GLEAN_10001861	-
67904	LSPHNADFAFSLYK	0	2.99971	Bp_GLEAN_10001861	-
142825	YDFYQDMDQHASVIMLPYK	1.02816e-05	2.90073	Bp_GLEAN_10001861	-
118972	DLDPTMAMVLINYVYFR	1.02816e-05	2.71881	Bp_GLEAN_10001861	-
67928	LSPHNADFAFSLYK	1.02816e-05	2.6458	Bp_GLEAN_10001861	-
67907	LSPHNADFAFSLYK	1.02816e-05	2.60088	Bp_GLEAN_10001861	-
67982	LSPHNADFAFSLYK	1.02816e-05	2.5947	Bp_GLEAN_10001861	Deamidated (NQ)@5N
16913	ELGITDAFSDK	1.02816e-05	2.5735	Bp_GLEAN_10001861	-
118957	DLDPTMAMVLINYVYFR	1.02816e-05	2.54068	Bp_GLEAN_10001861	-
142873	YDFYQDMDQHASVIMLPYK	1.02816e-05	2.51524	Bp_GLEAN_10001861	Deamidated (NQ)@9Q
67983	LSPHNADFAFSLYK	1.02816e-05	2.49465	Bp_GLEAN_10001861	Deamidated (NQ)@5N
131391	MVMDRPFLIFILEHWTR	1.02816e-05	2.43192	Bp_GLEAN_10001861	-
16901	ELGITDAFSDK	1.02816e-05	2.42754	Bp_GLEAN_10001861	-
131392	MVMDRPFLIFILEHWTR	1.02816e-05	2.42533	Bp_GLEAN_10001861	-
16912	ELGITDAFSDK	1.02816e-05	2.37778	Bp_GLEAN_10001861	-
165473	ATHQAMLSVDETGTEAAAATTIEVMPMSMPER	1.02816e-05	2.36125	Bp_GLEAN_10001861	-
129499	NIFFSPLGISTALSILSNGAR	1.02816e-05	2.34421	Bp_GLEAN_10001861	Deamidated (NQ)@18N
142841	YDFYQDMDQHASVIMLPYK	1.02816e-05	2.27111	Bp_GLEAN_10001861	-
16908	ELGITDAFSDK	1.02816e-05	2.24194	Bp_GLEAN_10001861	-
142871	YDFYQDMDQHASVIMLPYK	1.02816e-05	2.20479	Bp_GLEAN_10001861	Deamidated (NQ)@5Q
16922	ELGITDAFSDK	1.02816e-05	2.19476	Bp_GLEAN_10001861	-
16914	ELGITDAFSDK	1.02816e-05	2.18342	Bp_GLEAN_10001861	-
67926	LSPHNADFAFSLYK	1.02816e-05	2.16465	Bp_GLEAN_10001861	-
16915	ELGITDAFSDK	1.02816e-05	2.15817	Bp_GLEAN_10001861	-
129503	NIFFSPLGISTALSILSNGAR	1.02816e-05	2.15056	Bp_GLEAN_10001861	Deamidated (NQ)@18N
16907	ELGITDAFSDK	1.02816e-05	2.1487	Bp_GLEAN_10001861	-
131386	MVMDRPFLIFILEHWTR	1.02816e-05	2.11807	Bp_GLEAN_10001861	-
16923	ELGITDAFSDK	1.02816e-05	2.1114	Bp_GLEAN_10001861	-
159857	AETHQQLFSTLGYSSMDQNTVNDAYK	1.02816e-05	2.06162	Bp_GLEAN_10001861	-
131397	MVMDRPFLIFILEHWTR	1.02816e-05	2.05922	Bp_GLEAN_10001861	-
12627	AEFSVDENTK	1.02816e-05	2.01304	Bp_GLEAN_10001861	-
16919	ELGITDAFSDK	1.02816e-05	1.93042	Bp_GLEAN_10001861	-
48089	MVMDRPFLIFILEHWTR	1.02816e-05	1.91125	Bp_GLEAN_10001861	-
16933	ELGITDAFSDK	1.02816e-05	1.87341	Bp_GLEAN_10001861	-
67927	LSPHNADFAFSLYK	1.02816e-05	1.86638	Bp_GLEAN_10001861	-
6854	NSVDLFMPK	1.02816e-05	1.85869	Bp_GLEAN_10001861	Deamidated (NQ)@1N
6856	NSVDLFMPK	1.02816e-05	1.85812	Bp_GLEAN_10001861	Deamidated (NQ)@1N
16911	ELGITDAFSDK	1.02816e-05	1.85601	Bp_GLEAN_10001861	-
15875	ADFSGISDEIK	1.02816e-05	1.82328	Bp_GLEAN_10001861	-
119018	DLDPTMAMVLINYVYFR	1.02816e-05	1.78648	Bp_GLEAN_10001861	Deamidated (NQ)@12N
142834	YDFYQDMDQHASVIMLPYK	1.02816e-05	1.74839	Bp_GLEAN_10001861	-
6860	NSVDLFMPK	1.02816e-05	1.73153	Bp_GLEAN_10001861	Deamidated (NQ)@1N
6862	NSVDLFMPK	1.02816e-05	1.68087	Bp_GLEAN_10001861	Deamidated (NQ)@1N
67931	LSPHNADFAFSLYK	1.02816e-05	1.67478	Bp_GLEAN_10001861	-
48083	MVMDRPFLIFILEHWTR	1.02816e-05	1.67388	Bp_GLEAN_10001861	-
67930	LSPHNADFAFSLYK	1.02816e-05	1.67129	Bp_GLEAN_10001861	-
165472	ATHQAMLSVDETGTEAAAATTIEVMPMSMPER	1.02816e-05	1.64472	Bp_GLEAN_10001861	-
6859	NSVDLFMPK	1.02816e-05	1.64113	Bp_GLEAN_10001861	Deamidated (NQ)@1N
6853	NSVDLFMPK	1.02816e-05	1.62683	Bp_GLEAN_10001861	Deamidated (NQ)@1N
142830	YDFYQDMDQHASVIMLPYK	1.02816e-05	1.61494	Bp_GLEAN_10001861	-
6863	NSVDLFMPK	1.02816e-05	1.59956	Bp_GLEAN_10001861	Deamidated (NQ)@1N
6861	NSVDLFMPK	1.02816e-05	1.57071	Bp_GLEAN_10001861	Deamidated (NQ)@1N
6855	NSVDLFMPK	1.02816e-05	1.5528	Bp_GLEAN_10001861	Deamidated (NQ)@1N
143809	YDFYQDMDQHASVIMLPYK	1.02816e-05	1.54387	Bp_GLEAN_10001861	Oxidation (M)@15M
131385	MVMDRPFLIFILEHWTR	1.02816e-05	1.5397	Bp_GLEAN_10001861	-
6873	NSVDLFMPK	1.02816e-05	1.53924	Bp_GLEAN_10001861	Deamidated (NQ)@1N
131384	MVMDRPFLIFILEHWTR	1.02816e-05	1.52694	Bp_GLEAN_10001861	-
131395	MVMDRPFLIFILEHWTR	1.02816e-05	1.49674	Bp_GLEAN_10001861	-
6857	NSVDLFMPK	1.02816e-05	1.45845	Bp_GLEAN_10001861	Deamidated (NQ)@1N
6785	NSVDLFMPK	1.02816e-05	1.44169	Bp_GLEAN_10001861	-
142824	YDFYQDMDQHASVIMLPYK	1.02816e-05	1.43941	Bp_GLEAN_10001861	-
6783	NSVDLFMPK	1.02816e-05	1.43501	Bp_GLEAN_10001861	-
10145	MVMDRPFLIFILEHWTR	1.02816e-05	1.42866	Bp_GLEAN_10001861	-
16916	ELGITDAFSDK	1.02816e-05	1.41061	Bp_GLEAN_10001861	-
12626	AEFSVDENTK	1.02816e-05	1.40783	Bp_GLEAN_10001861	-
6858	NSVDLFMPK	1.02816e-05	1.39763	Bp_GLEAN_10001861	Deamidated (NQ)@1N
142829	YDFYQDMDQHASVIMLPYK	1.02816e-05	1.38464	Bp_GLEAN_10001861	-
6787	NSVDLFMPK	1.02816e-05	1.37761	Bp_GLEAN_10001861	-
131387	MVMDRPFLIFILEHWTR	1.02816e-05	1.33904	Bp_GLEAN_10001861	-
131393	MVMDRPFLIFILEHWTR	2.92921e-05	1.32035	Bp_GLEAN_10001861	-
6789	NSVDLFMPK	2.92921e-05	1.30491	Bp_GLEAN_10001861	-
131396	MVMDRPFLIFILEHWTR	2.92921e-05	1.27813	Bp_GLEAN_10001861	-
6786	NSVDLFMPK	2.92921e-05	1.26591	Bp_GLEAN_10001861	-
6784	NSVDLFMPK	3.74505e-05	1.21415	Bp_GLEAN_10001861	-
142870	YDFYQDMDQHASVIMLPYK	3.74505e-05	1.186	Bp_GLEAN_10001861	Deamidated (NQ)@9Q
6788	NSVDLFMPK	3.74505e-05	1.1817	Bp_GLEAN_10001861	-
118973	DLDPTMAMVLINYVYFR	3.74505e-05	1.17225	Bp_GLEAN_10001861	-
16917	ELGITDAFSDK	5.51116e-05	1.12926	Bp_GLEAN_10001861	-
11313	MAEVEAAICK	7.2408e-05	1.09687	Bp_GLEAN_10001861	Carbamidomethyl (C)@9C
12628	AEFSVDENTK	7.89956e-05	1.08126	Bp_GLEAN_10001861	-
6874	NSVDLFMPK	7.89956e-05	1.08097	Bp_GLEAN_10001861	Deamidated (NQ)@1N
11312	MAEVEAAICK	7.89956e-05	1.06671	Bp_GLEAN_10001861	Carbamidomethyl (C)@9C
118969	DLDPTMAMVLINYVYFR	7.89956e-05	1.06363	Bp_GLEAN_10001861	-
15876	ADFSGISDEIK	8.73066e-05	1.01519	Bp_GLEAN_10001861	-
15874	ADFSGISDEIK	0.000120342	0.998049	Bp_GLEAN_10001861	-
15873	ADFSGISDEIK	0.000179718	0.878528	Bp_GLEAN_10001861	-
11314	MAEVEAAICK	0.000207587	0.822227	Bp_GLEAN_10001861	Carbamidomethyl (C)@9C
206	SILFMGK	0.000237558	0.796271	Bp_GLEAN_10001861	-
11310	MAEVEAAICK	0.000248628	0.77926	Bp_GLEAN_10001861	Carbamidomethyl (C)@9C
142828	YDFYQDMDQHASVIMLPYK	0.000248628	0.767164	Bp_GLEAN_10001861	-
119908	DLDPTMAMVLINYVYFR	0.000291543	0.713676	Bp_GLEAN_10001861	Oxidation (M)@6M
67968	LSPHNADFAFSLYK	0.00030585	0.707756	Bp_GLEAN_10001861	Deamidated (NQ)@5N
11311	MAEVEAAICK	0.000326689	0.691775	Bp_GLEAN_10001861	Carbamidomethyl (C)@9C
6880	NSVDLFMPK	0.000392236	0.618676	Bp_GLEAN_10001861	Deamidated (NQ)@1N
118961	DLDPTMAMVLINYVYFR	0.000418854	0.605933	Bp_GLEAN_10001861	-
11316	MAEVEAAICK	0.000418854	0.59742	Bp_GLEAN_10001861	Carbamidomethyl (C)@9C
16886	ELGITDAFSDK	0.000447797	0.594192	Bp_GLEAN_10001861	-
464	ALLDASLK	0.000633647	0.536479	Bp_GLEAN_10001861	-
207	SILFMGK	0.000720711	0.511791	Bp_GLEAN_10001861	-
209	SILFMGK	0.000720711	0.507241	Bp_GLEAN_10001861	-
118974	DLDPTMAMVLINYVYFR	0.000829331	0.492587	Bp_GLEAN_10001861	-
142826	YDFYQDMDQHASVIMLPYK	0.000887194	0.469185	Bp_GLEAN_10001861	-
6876	NSVDLFMPK	0.00111914	0.429959	Bp_GLEAN_10001861	Deamidated (NQ)@1N
208	SILFMGK	0.0013208	0.394378	Bp_GLEAN_10001861	-
118951	DLDPTMAMVLINYVYFR	0.00136694	0.387878	Bp_GLEAN_10001861	-
205	SILFMGK	0.00164513	0.352299	Bp_GLEAN_10001861	-
119028	DLDPTMAMVLINYVYFR	0.00302568	0.233947	Bp_GLEAN_10001861	Deamidated (NQ)@12N
463	ALLDASLK	0.00368142	0.197976	Bp_GLEAN_10001861	-
68400	MAEVEAAICKDHLK	0.00411944	0.173327	Bp_GLEAN_10001861	Carbamidomethyl (C)@9C
6881	NSVDLFMPK	0.00972862	0.00588	Bp_GLEAN_10001861	Deamidated (NQ)@1N
79654	DQKEEELVASYIGGR	0	3.88871	Bp_GLEAN_10002026	-
79658	DQKEEELVASYIGGR	0	3.85962	Bp_GLEAN_10002026	-
127167	IVGGIDAEVASAPWQVMLYK	0	3.08565	Bp_GLEAN_10002026	-
31351	IVAIDNIIVHPK	0	3.00977	Bp_GLEAN_10002026	Deamidated (NQ)@6N
53273	TLSADKEFLPQVR	1.02816e-05	2.68288	Bp_GLEAN_10002026	-
127164	IVGGIDAEVASAPWQVMLYK	1.02816e-05	2.52834	Bp_GLEAN_10002026	-
31233	IVAIDNIIVHPK	1.02816e-05	2.5232	Bp_GLEAN_10002026	-
53268	TLSADKEFLPQVR	1.02816e-05	2.50073	Bp_GLEAN_10002026	-
31350	IVAIDNIIVHPK	1.02816e-05	2.49749	Bp_GLEAN_10002026	Deamidated (NQ)@6N
31230	IVAIDNIIVHPK	1.02816e-05	2.45263	Bp_GLEAN_10002026	-
31235	IVAIDNIIVHPK	1.02816e-05	2.42874	Bp_GLEAN_10002026	-
127163	IVGGIDAEVASAPWQVMLYK	1.02816e-05	2.40757	Bp_GLEAN_10002026	-
31232	IVAIDNIIVHPK	1.02816e-05	2.27274	Bp_GLEAN_10002026	-
56882	GDACEGDSGGPFTMK	1.02816e-05	2.21682	Bp_GLEAN_10002026	Carbamidomethyl (C)@4C
53284	TLSADKEFLPQVR	1.02816e-05	2.20748	Bp_GLEAN_10002026	-
127177	IVGGIDAEVASAPWQVMLYK	1.02816e-05	2.16458	Bp_GLEAN_10002026	-
53286	TLSADKEFLPQVR	1.02816e-05	2.15204	Bp_GLEAN_10002026	-
127178	IVGGIDAEVASAPWQVMLYK	1.02816e-05	2.13065	Bp_GLEAN_10002026	-
16401	YGFYTHVFR	1.02816e-05	2.12455	Bp_GLEAN_10002026	-
53283	TLSADKEFLPQVR	1.02816e-05	2.11105	Bp_GLEAN_10002026	-
127165	IVGGIDAEVASAPWQVMLYK	1.02816e-05	2.0984	Bp_GLEAN_10002026	-
72802	NPNLQNEPWCFTK	1.02816e-05	2.09668	Bp_GLEAN_10002026	Carbamidomethyl (C)@10C
31353	IVAIDNIIVHPK	1.02816e-05	2.07856	Bp_GLEAN_10002026	Deamidated (NQ)@6N
32485	WSASYPHPIMR	1.02816e-05	1.97857	Bp_GLEAN_10002026	-
31352	IVAIDNIIVHPK	1.02816e-05	1.96734	Bp_GLEAN_10002026	Deamidated (NQ)@6N
127172	IVGGIDAEVASAPWQVMLYK	1.02816e-05	1.95977	Bp_GLEAN_10002026	-
127170	IVGGIDAEVASAPWQVMLYK	1.02816e-05	1.92983	Bp_GLEAN_10002026	-
53271	TLSADKEFLPQVR	1.02816e-05	1.92854	Bp_GLEAN_10002026	-
16400	YGFYTHVFR	1.02816e-05	1.81335	Bp_GLEAN_10002026	-
127166	IVGGIDAEVASAPWQVMLYK	1.02816e-05	1.78979	Bp_GLEAN_10002026	-
116896	ITDNMFCAGFKPEDTER	1.02816e-05	1.7847	Bp_GLEAN_10002026	Carbamidomethyl (C)@7C
53264	TLSADKEFLPQVR	1.02816e-05	1.7555	Bp_GLEAN_10002026	-
53272	TLSADKEFLPQVR	1.02816e-05	1.75271	Bp_GLEAN_10002026	-
53288	TLSADKEFLPQVR	1.02816e-05	1.70479	Bp_GLEAN_10002026	-
31231	IVAIDNIIVHPK	1.02816e-05	1.5946	Bp_GLEAN_10002026	-
56883	GDACEGDSGGPFTMK	1.02816e-05	1.58589	Bp_GLEAN_10002026	Carbamidomethyl (C)@4C
32488	WSASYPHPIMR	1.02816e-05	1.57483	Bp_GLEAN_10002026	-
72807	NPNLQNEPWCFTK	1.02816e-05	1.53266	Bp_GLEAN_10002026	Carbamidomethyl (C)@10C
127171	IVGGIDAEVASAPWQVMLYK	1.02816e-05	1.53092	Bp_GLEAN_10002026	-
2432	DIALLHMK	1.02816e-05	1.46318	Bp_GLEAN_10002026	-
127262	IVGGIDAEVASAPWQVMLYK	2.04054e-05	1.32511	Bp_GLEAN_10002026	Deamidated (NQ)@15Q
53263	TLSADKEFLPQVR	2.92921e-05	1.3113	Bp_GLEAN_10002026	-
16399	YGFYTHVFR	2.92921e-05	1.27596	Bp_GLEAN_10002026	-
79724	DQKEEELVASYIGGR	3.74505e-05	1.22007	Bp_GLEAN_10002026	Deamidated (NQ)@2Q
127175	IVGGIDAEVASAPWQVMLYK	3.74505e-05	1.20329	Bp_GLEAN_10002026	-
56886	GDACEGDSGGPFTMK	5.51116e-05	1.13664	Bp_GLEAN_10002026	Carbamidomethyl (C)@4C
72803	NPNLQNEPWCFTK	5.51116e-05	1.12275	Bp_GLEAN_10002026	Carbamidomethyl (C)@10C
127174	IVGGIDAEVASAPWQVMLYK	7.2408e-05	1.0922	Bp_GLEAN_10002026	-
16385	YGFYTHVFR	7.89956e-05	1.04817	Bp_GLEAN_10002026	-
16388	YGFYTHVFR	7.89956e-05	1.04368	Bp_GLEAN_10002026	-
53285	TLSADKEFLPQVR	7.89956e-05	1.02866	Bp_GLEAN_10002026	-
72811	NPNLQNEPWCFTK	8.73066e-05	1.02367	Bp_GLEAN_10002026	Carbamidomethyl (C)@10C
53267	TLSADKEFLPQVR	8.73066e-05	1.01523	Bp_GLEAN_10002026	-
127176	IVGGIDAEVASAPWQVMLYK	0.000120342	0.997149	Bp_GLEAN_10002026	-
31234	IVAIDNIIVHPK	0.000172652	0.89421	Bp_GLEAN_10002026	-
72905	NPNLQNEPWCFTK	0.000179718	0.870047	Bp_GLEAN_10002026	Deamidated (NQ)@1N;Carbamidomethyl (C)@10C
79653	DQKEEELVASYIGGR	0.000291543	0.715761	Bp_GLEAN_10002026	-
127179	IVGGIDAEVASAPWQVMLYK	0.000351737	0.648816	Bp_GLEAN_10002026	-
112284	RPITFSDNIHPVCLPSK	0.000385421	0.622786	Bp_GLEAN_10002026	Carbamidomethyl (C)@13C
31237	IVAIDNIIVHPK	0.000605762	0.54012	Bp_GLEAN_10002026	-
97001	NPDQDPEGPWCYVQK	0.000842398	0.487387	Bp_GLEAN_10002026	Carbamidomethyl (C)@11C
72801	NPNLQNEPWCFTK	0.00103597	0.449915	Bp_GLEAN_10002026	Carbamidomethyl (C)@10C
97002	NPDQDPEGPWCYVQK	0.00150791	0.364577	Bp_GLEAN_10002026	Carbamidomethyl (C)@11C
142657	NLPTVLQQIHLPIVDQNTCR	0.0018837	0.329935	Bp_GLEAN_10002026	Carbamidomethyl (C)@19C
126552	WYQMGIVSWGEGCDRDGK	0.00261357	0.265653	Bp_GLEAN_10002026	Carbamidomethyl (C)@13C
62763	NLPTVLQQIHLPIVDQNTCR	0.00582446	0.108824	Bp_GLEAN_10002026	Deamidated (NQ)@1N;Carbamidomethyl (C)@19C
101572	NNLLEEENGSIYLGTSK	2.92921e-05	1.26553	Bp_GLEAN_10002115	Deamidated (NQ)@8N
31951	IIVHENWDSAR	0.000516381	0.569478	Bp_GLEAN_10002117	-
16780	NITLQVESSDTIENVK	0.000385421	0.627063	Bp_GLEAN_10002511	-
57244	DGYLTYVTAPLYR	1.02816e-05	1.57517	Bp_GLEAN_10003200	-
57248	DGYLTYVTAPLYR	1.02816e-05	1.39631	Bp_GLEAN_10003200	-
57245	DGYLTYVTAPLYR	1.02816e-05	1.39556	Bp_GLEAN_10003200	-
57243	DGYLTYVTAPLYR	0.000179718	0.875569	Bp_GLEAN_10003200	-
18196	WFYDPLDQK	0.000215466	0.811837	Bp_GLEAN_10003200	-
18195	WFYDPLDQK	0.000230058	0.799268	Bp_GLEAN_10003200	-
18194	WFYDPLDQK	0.000605762	0.541425	Bp_GLEAN_10003200	-
18193	WFYDPLDQK	0.000887194	0.470898	Bp_GLEAN_10003200	-
110408	GVTIAAGGVLPNIHPELLAK	0.00319439	0.223775	Bp_GLEAN_10003377	-
151433	VINDNFGIVEGLMSTVHAVTATQK	0	5.52128	Bp_GLEAN_10004012	Deamidated (NQ)@3N
151380	VINDNFGIVEGLMSTVHAVTATQK	0	5.40675	Bp_GLEAN_10004012	-
151386	VINDNFGIVEGLMSTVHAVTATQK	0	5.23178	Bp_GLEAN_10004012	-
151383	VINDNFGIVEGLMSTVHAVTATQK	0	4.83681	Bp_GLEAN_10004012	-
151385	VINDNFGIVEGLMSTVHAVTATQK	0	4.76523	Bp_GLEAN_10004012	-
151440	VINDNFGIVEGLMSTVHAVTATQK	0	4.68439	Bp_GLEAN_10004012	Deamidated (NQ)@5N
151387	VINDNFGIVEGLMSTVHAVTATQK	0	4.56767	Bp_GLEAN_10004012	-
151381	VINDNFGIVEGLMSTVHAVTATQK	0	4.53227	Bp_GLEAN_10004012	-
151432	VINDNFGIVEGLMSTVHAVTATQK	0	4.51459	Bp_GLEAN_10004012	Deamidated (NQ)@3N
151382	VINDNFGIVEGLMSTVHAVTATQK	0	4.42698	Bp_GLEAN_10004012	-
151438	VINDNFGIVEGLMSTVHAVTATQK	0	4.39104	Bp_GLEAN_10004012	Deamidated (NQ)@5N
151384	VINDNFGIVEGLMSTVHAVTATQK	0	4.35764	Bp_GLEAN_10004012	-
151431	VINDNFGIVEGLMSTVHAVTATQK	0	4.31976	Bp_GLEAN_10004012	Deamidated (NQ)@5N
151439	VINDNFGIVEGLMSTVHAVTATQK	0	3.87332	Bp_GLEAN_10004012	Deamidated (NQ)@5N
151388	VINDNFGIVEGLMSTVHAVTATQK	0	3.67031	Bp_GLEAN_10004012	-
151379	VINDNFGIVEGLMSTVHAVTATQK	0	3.4812	Bp_GLEAN_10004012	-
86001	MSITVFQERDPANIK	0	3.30987	Bp_GLEAN_10004012	-
151374	VINDNFGIVEGLMSTVHAVTATQK	0	3.06434	Bp_GLEAN_10004012	-
86049	LVSWYDNEFGYSNR	0	3.03029	Bp_GLEAN_10004012	-
151425	VINDNFGIVEGLMSTVHAVTATQK	0	2.96867	Bp_GLEAN_10004012	Deamidated (NQ)@3N
86048	LVSWYDNEFGYSNR	1.02816e-05	2.78152	Bp_GLEAN_10004012	-
86052	LVSWYDNEFGYSNR	1.02816e-05	2.67711	Bp_GLEAN_10004012	-
151429	VINDNFGIVEGLMSTVHAVTATQK	1.02816e-05	2.67529	Bp_GLEAN_10004012	Deamidated (NQ)@5N
151375	VINDNFGIVEGLMSTVHAVTATQK	1.02816e-05	2.53823	Bp_GLEAN_10004012	-
151434	VINDNFGIVEGLMSTVHAVTATQK	1.02816e-05	2.51976	Bp_GLEAN_10004012	Deamidated (NQ)@3N
86047	LVSWYDNEFGYSNR	1.02816e-05	2.42617	Bp_GLEAN_10004012	-
24115	VCDLVLHMASK	1.02816e-05	2.08027	Bp_GLEAN_10004012	Carbamidomethyl (C)@2C
86046	LVSWYDNEFGYSNR	1.02816e-05	2.07624	Bp_GLEAN_10004012	-
86148	LVSWYDNEFGYSNR	1.02816e-05	2.05205	Bp_GLEAN_10004012	Deamidated (NQ)@7N
10613	MSITVFQER	1.02816e-05	1.8722	Bp_GLEAN_10004012	-
86000	MSITVFQERDPANIK	1.02816e-05	1.86987	Bp_GLEAN_10004012	-
151436	VINDNFGIVEGLMSTVHAVTATQK	1.02816e-05	1.85981	Bp_GLEAN_10004012	Deamidated (NQ)@5N
151376	VINDNFGIVEGLMSTVHAVTATQK	1.02816e-05	1.76163	Bp_GLEAN_10004012	-
35284	GAAQNIIPASTGAAK	1.02816e-05	1.69021	Bp_GLEAN_10004012	-
10605	MSITVFQER	1.02816e-05	1.67743	Bp_GLEAN_10004012	-
10610	MSITVFQER	1.02816e-05	1.56711	Bp_GLEAN_10004012	-
24493	VINDNFGIVEGLMSTVHAVTATQK	1.02816e-05	1.52346	Bp_GLEAN_10004012	Deamidated (NQ)@3N;Deamidated (NQ)@5N
10616	MSITVFQER	1.02816e-05	1.39142	Bp_GLEAN_10004012	-
151424	VINDNFGIVEGLMSTVHAVTATQK	1.02816e-05	1.38981	Bp_GLEAN_10004012	Deamidated (NQ)@5N
24114	VCDLVLHMASK	1.02816e-05	1.38882	Bp_GLEAN_10004012	Carbamidomethyl (C)@2C
86146	LVSWYDNEFGYSNR	1.02816e-05	1.37116	Bp_GLEAN_10004012	Deamidated (NQ)@7N
151469	VINDNFGIVEGLMSTVHAVTATQK	2.92921e-05	1.31787	Bp_GLEAN_10004012	Deamidated (NQ)@3N;Deamidated (NQ)@5N
10611	MSITVFQER	2.92921e-05	1.27282	Bp_GLEAN_10004012	-
10614	MSITVFQER	2.92921e-05	1.25191	Bp_GLEAN_10004012	-
86145	LVSWYDNEFGYSNR	2.92921e-05	1.24999	Bp_GLEAN_10004012	Deamidated (NQ)@7N
151428	VINDNFGIVEGLMSTVHAVTATQK	3.74505e-05	1.20316	Bp_GLEAN_10004012	Deamidated (NQ)@5N
10615	MSITVFQER	5.51116e-05	1.12427	Bp_GLEAN_10004012	-
86016	MSITVFQERDPANIK	7.2408e-05	1.11461	Bp_GLEAN_10004012	-
24119	VCDLVLHMASK	0.000120342	0.982244	Bp_GLEAN_10004012	Carbamidomethyl (C)@2C
35285	GAAQNIIPASTGAAK	0.000149355	0.912211	Bp_GLEAN_10004012	-
124668	SMTVVSNASCTTNCLAPLAK	0.000248628	0.773046	Bp_GLEAN_10004012	Carbamidomethyl (C)@10C;Carbamidomethyl (C)@14C
86230	LVSWYDNEFGYSNR	0.000248628	0.748506	Bp_GLEAN_10004012	Deamidated (NQ)@7N;Deamidated (NQ)@13N
86015	MSITVFQERDPANIK	0.000312713	0.700626	Bp_GLEAN_10004012	-
151471	VINDNFGIVEGLMSTVHAVTATQK	0.000326689	0.688436	Bp_GLEAN_10004012	Deamidated (NQ)@3N;Deamidated (NQ)@5N
10604	MSITVFQER	0.000345549	0.668197	Bp_GLEAN_10004012	-
151470	VINDNFGIVEGLMSTVHAVTATQK	0.000351737	0.653468	Bp_GLEAN_10004012	Deamidated (NQ)@3N;Deamidated (NQ)@5N
124768	SMTVVSNASCTTNCLAPLAK	0.000379321	0.631855	Bp_GLEAN_10004012	Carbamidomethyl (C)@10C;Deamidated (NQ)@13N;Carbamidomethyl (C)@14C
86012	MSITVFQERDPANIK	0.000385421	0.626717	Bp_GLEAN_10004012	-
124773	SMTVVSNASCTTNCLAPLAK	0.000599406	0.545771	Bp_GLEAN_10004012	Deamidated (NQ)@7N;Carbamidomethyl (C)@10C;Carbamidomethyl (C)@14C
124674	SMTVVSNASCTTNCLAPLAK	0.000720711	0.507409	Bp_GLEAN_10004012	Carbamidomethyl (C)@10C;Carbamidomethyl (C)@14C
85999	MSITVFQERDPANIK	0.000740827	0.504273	Bp_GLEAN_10004012	-
151426	VINDNFGIVEGLMSTVHAVTATQK	0.00138524	0.382155	Bp_GLEAN_10004012	Deamidated (NQ)@5N
151437	VINDNFGIVEGLMSTVHAVTATQK	0.00139685	0.379377	Bp_GLEAN_10004012	Deamidated (NQ)@3N
151427	VINDNFGIVEGLMSTVHAVTATQK	0.00211112	0.303447	Bp_GLEAN_10004012	Deamidated (NQ)@3N
35280	GAAQNIIPASTGAAK	0.00376628	0.191353	Bp_GLEAN_10004012	-
124772	SMTVVSNASCTTNCLAPLAK	0.00531219	0.12796	Bp_GLEAN_10004012	Deamidated (NQ)@7N;Carbamidomethyl (C)@10C;Carbamidomethyl (C)@14C
124669	SMTVVSNASCTTNCLAPLAK	0.00908069	0.0205507	Bp_GLEAN_10004012	Carbamidomethyl (C)@10C;Carbamidomethyl (C)@14C
35281	GAAQNIIPASTGAAK	0.00966884	0.00705761	Bp_GLEAN_10004012	-
16153	YAFSFPQAQK	1.02816e-05	1.59393	Bp_GLEAN_10004311	-
16149	YAFSFPQAQK	1.02816e-05	1.5652	Bp_GLEAN_10004311	-
16150	YAFSFPQAQK	1.02816e-05	1.3549	Bp_GLEAN_10004311	-
16152	YAFSFPQAQK	0.000134874	0.975494	Bp_GLEAN_10004311	-
7469	WSVVSGGIEK	0.000179718	0.870849	Bp_GLEAN_10004311	-
91909	NTDGSTDYGIFQINSR	1.02816e-05	2.45335	Bp_GLEAN_10004797	Deamidated (NQ)@14N
91911	NTDGSTDYGIFQINSR	1.02816e-05	1.93704	Bp_GLEAN_10004797	Deamidated (NQ)@14N
91912	NTDGSTDYGIFQINSR	1.02816e-05	1.41938	Bp_GLEAN_10004797	Deamidated (NQ)@14N
91910	NTDGSTDYGIFQINSR	0.00853675	0.0337235	Bp_GLEAN_10004797	Deamidated (NQ)@1N
166202	FALAHYATDVTDVFFLNTYNNKDDIISAIGR	0	5.5513	Bp_GLEAN_10005374	-
166204	FALAHYATDVTDVFFLNTYNNKDDIISAIGR	0	5.35274	Bp_GLEAN_10005374	-
166205	FALAHYATDVTDVFFLNTYNNKDDIISAIGR	0	5.1205	Bp_GLEAN_10005374	-
160275	RQEGVPQFVIGVSSGSSTDNIQQAAASLK	0	4.693	Bp_GLEAN_10005374	-
146007	IGVVQYADSPQADMYLNSHSTK	0	4.50574	Bp_GLEAN_10005374	-
160274	RQEGVPQFVIGVSSGSSTDNIQQAAASLK	0	4.46221	Bp_GLEAN_10005374	-
166203	FALAHYATDVTDVFFLNTYNNKDDIISAIGR	0	4.45824	Bp_GLEAN_10005374	-
146011	IGVVQYADSPQADMYLNSHSTK	0	4.27024	Bp_GLEAN_10005374	-
160270	RQEGVPQFVIGVSSGSSTDNIQQAAASLK	0	4.23124	Bp_GLEAN_10005374	-
160272	RQEGVPQFVIGVSSGSSTDNIQQAAASLK	0	4.14621	Bp_GLEAN_10005374	-
146059	IGVVQYADSPQADMYLNSHSTK	0	4.10984	Bp_GLEAN_10005374	Deamidated (NQ)@17N
146063	IGVVQYADSPQADMYLNSHSTK	0	3.98971	Bp_GLEAN_10005374	Deamidated (NQ)@5Q
95763	LHDAGIATVLLVNSENR	0	3.97627	Bp_GLEAN_10005374	-
146055	IGVVQYADSPQADMYLNSHSTK	0	3.96101	Bp_GLEAN_10005374	Deamidated (NQ)@17N
49500	VDSFNELPSVENK	0	3.93829	Bp_GLEAN_10005374	-
89696	VEFLLNEHSTAQEVR	0	3.90979	Bp_GLEAN_10005374	-
146006	IGVVQYADSPQADMYLNSHSTK	0	3.8529	Bp_GLEAN_10005374	-
143444	FSDLPNVLQQLQSSVETVIVR	0	3.82961	Bp_GLEAN_10005374	-
124957	DFILNTVQQLDVQPDQVR	0	3.82155	Bp_GLEAN_10005374	-
84633	GPFVLNGQTISAYNTR	0	3.8017	Bp_GLEAN_10005374	Deamidated (NQ)@6N
147143	TYQELSELNEQILEALADEVK	0	3.71292	Bp_GLEAN_10005374	-
143835	VNLMDLDYELLEELDSIAER	0	3.69028	Bp_GLEAN_10005374	-
143479	FSDLPNVLQQLQSSVETVIVR	0	3.66476	Bp_GLEAN_10005374	Deamidated (NQ)@12Q
152772	EVMNFVTNLIDLFYNEKDELR	0	3.63606	Bp_GLEAN_10005374	-
160271	RQEGVPQFVIGVSSGSSTDNIQQAAASLK	0	3.6119	Bp_GLEAN_10005374	-
146010	IGVVQYADSPQADMYLNSHSTK	0	3.578	Bp_GLEAN_10005374	-
49501	VDSFNELPSVENK	0	3.57606	Bp_GLEAN_10005374	-
49504	VDSFNELPSVENK	0	3.52173	Bp_GLEAN_10005374	-
124938	DFILNTVQQLDVQPDQVR	0	3.47693	Bp_GLEAN_10005374	-
49502	VDSFNELPSVENK	0	3.44082	Bp_GLEAN_10005374	-
143440	FSDLPNVLQQLQSSVETVIVR	0	3.4372	Bp_GLEAN_10005374	-
146056	IGVVQYADSPQADMYLNSHSTK	0	3.43591	Bp_GLEAN_10005374	Deamidated (NQ)@17N
147145	TYQELSELNEQILEALADEVK	0	3.41543	Bp_GLEAN_10005374	-
124958	DFILNTVQQLDVQPDQVR	0	3.4014	Bp_GLEAN_10005374	-
147140	TYQELSELNEQILEALADEVK	0	3.37417	Bp_GLEAN_10005374	-
160106	TTSTTDIIQGYVPGPRPPVDVEIANLGR	0	3.33953	Bp_GLEAN_10005374	-
147139	TYQELSELNEQILEALADEVK	0	3.32941	Bp_GLEAN_10005374	-
84640	GPFVLNGQTISAYNTR	0	3.29656	Bp_GLEAN_10005374	Deamidated (NQ)@6N
124955	DFILNTVQQLDVQPDQVR	0	3.29415	Bp_GLEAN_10005374	-
147142	TYQELSELNEQILEALADEVK	0	3.29127	Bp_GLEAN_10005374	-
98887	VVIHLTDGLDGSFNEIK	0	3.28603	Bp_GLEAN_10005374	-
166201	FALAHYATDVTDVFFLNTYNNKDDIISAIGR	0	3.27857	Bp_GLEAN_10005374	-
160273	RQEGVPQFVIGVSSGSSTDNIQQAAASLK	0	3.27595	Bp_GLEAN_10005374	-
144595	VNLMDLDYELLEELDSIAER	0	3.27403	Bp_GLEAN_10005374	Oxidation (M)@4M
49503	VDSFNELPSVENK	0	3.2642	Bp_GLEAN_10005374	-
124945	DFILNTVQQLDVQPDQVR	0	3.26224	Bp_GLEAN_10005374	-
153614	IFTVGVGDNLDELETLASEPSTVAR	0	3.24368	Bp_GLEAN_10005374	-
124946	DFILNTVQQLDVQPDQVR	0	3.21691	Bp_GLEAN_10005374	-
84634	GPFVLNGQTISAYNTR	0	3.21227	Bp_GLEAN_10005374	Deamidated (NQ)@6N
146012	IGVVQYADSPQADMYLNSHSTK	0	3.20062	Bp_GLEAN_10005374	-
146052	IGVVQYADSPQADMYLNSHSTK	0	3.15054	Bp_GLEAN_10005374	Deamidated (NQ)@17N
84639	GPFVLNGQTISAYNTR	0	3.12136	Bp_GLEAN_10005374	Deamidated (NQ)@6N
147137	TYQELSELNEQILEALADEVK	0	3.11908	Bp_GLEAN_10005374	-
49507	VDSFNELPSVENK	0	3.11053	Bp_GLEAN_10005374	-
84750	GPFVLNGQTISAYNTR	0	3.10212	Bp_GLEAN_10005374	Deamidated (NQ)@6N;Deamidated (NQ)@14N
89695	VEFLLNEHSTAQEVR	0	3.09478	Bp_GLEAN_10005374	-
153634	IFTVGVGDNLDELETLASEPSTVAR	0	3.09308	Bp_GLEAN_10005374	Deamidated (NQ)@9N
86432	VALVMYNNEVTTEIR	0	3.08321	Bp_GLEAN_10005374	Deamidated (NQ)@7N
147141	TYQELSELNEQILEALADEVK	0	3.08294	Bp_GLEAN_10005374	-
146053	IGVVQYADSPQADMYLNSHSTK	0	3.07269	Bp_GLEAN_10005374	Deamidated (NQ)@17N
31866	FEEALQLEFGR	0	3.05868	Bp_GLEAN_10005374	-
49506	VDSFNELPSVENK	0	3.05438	Bp_GLEAN_10005374	-
153608	IFTVGVGDNLDELETLASEPSTVAR	0	3.0347	Bp_GLEAN_10005374	-
124934	DFILNTVQQLDVQPDQVR	0	3.00205	Bp_GLEAN_10005374	-
153631	IFTVGVGDNLDELETLASEPSTVAR	0	3.00141	Bp_GLEAN_10005374	Deamidated (NQ)@9N
152771	EVMNFVTNLIDLFYNEKDELR	0	3.00138	Bp_GLEAN_10005374	-
75836	NLATAMTFVAHNTFK	0	2.99366	Bp_GLEAN_10005374	-
84749	GPFVLNGQTISAYNTR	0	2.9771	Bp_GLEAN_10005374	Deamidated (NQ)@6N;Deamidated (NQ)@14N
146057	IGVVQYADSPQADMYLNSHSTK	0	2.97	Bp_GLEAN_10005374	Deamidated (NQ)@17N
160108	TTSTTDIIQGYVPGPRPPVDVEIANLGR	0	2.96363	Bp_GLEAN_10005374	-
75834	NLATAMTFVAHNTFK	0	2.96254	Bp_GLEAN_10005374	-
84637	GPFVLNGQTISAYNTR	0	2.95388	Bp_GLEAN_10005374	Deamidated (NQ)@6N
153613	IFTVGVGDNLDELETLASEPSTVAR	0	2.95259	Bp_GLEAN_10005374	-
124937	DFILNTVQQLDVQPDQVR	1.02816e-05	2.93416	Bp_GLEAN_10005374	-
124940	DFILNTVQQLDVQPDQVR	1.02816e-05	2.9258	Bp_GLEAN_10005374	-
31892	FEEALQLEFGR	1.02816e-05	2.90147	Bp_GLEAN_10005374	-
86451	VALVMYNNEVTTEIR	1.02816e-05	2.89888	Bp_GLEAN_10005374	Deamidated (NQ)@7N
140104	KDIIFLIDGSDNTGASGIAHIR	1.02816e-05	2.89056	Bp_GLEAN_10005374	-
147138	TYQELSELNEQILEALADEVK	1.02816e-05	2.88159	Bp_GLEAN_10005374	-
83419	GTIEEIPTVIEVGGDAK	1.02816e-05	2.87813	Bp_GLEAN_10005374	-
89693	VEFLLNEHSTAQEVR	1.02816e-05	2.87351	Bp_GLEAN_10005374	-
86444	VALVMYNNEVTTEIR	1.02816e-05	2.84537	Bp_GLEAN_10005374	Deamidated (NQ)@7N
125152	DFILNTVQQLDVQPDQVR	1.02816e-05	2.83919	Bp_GLEAN_10005374	Deamidated (NQ)@5N
86453	VALVMYNNEVTTEIR	1.02816e-05	2.82914	Bp_GLEAN_10005374	Deamidated (NQ)@7N
86443	VALVMYNNEVTTEIR	1.02816e-05	2.80255	Bp_GLEAN_10005374	Deamidated (NQ)@7N
83423	GTIEEIPTVIEVGGDAK	1.02816e-05	2.79918	Bp_GLEAN_10005374	-
153607	IFTVGVGDNLDELETLASEPSTVAR	1.02816e-05	2.7808	Bp_GLEAN_10005374	-
122110	VDELQESGVNSFILVGLER	1.02816e-05	2.77319	Bp_GLEAN_10005374	-
129892	DIIFLIDGSDNTGASGIAHIR	1.02816e-05	2.77154	Bp_GLEAN_10005374	-
84636	GPFVLNGQTISAYNTR	1.02816e-05	2.76395	Bp_GLEAN_10005374	Deamidated (NQ)@6N
89788	VEFLLNEHSTAQEVR	1.02816e-05	2.75792	Bp_GLEAN_10005374	Deamidated (NQ)@6N
160110	TTSTTDIIQGYVPGPRPPVDVEIANLGR	1.02816e-05	2.75435	Bp_GLEAN_10005374	-
147144	TYQELSELNEQILEALADEVK	1.02816e-05	2.74401	Bp_GLEAN_10005374	-
124935	DFILNTVQQLDVQPDQVR	1.02816e-05	2.74241	Bp_GLEAN_10005374	-
153635	IFTVGVGDNLDELETLASEPSTVAR	1.02816e-05	2.73684	Bp_GLEAN_10005374	Deamidated (NQ)@9N
86448	VALVMYNNEVTTEIR	1.02816e-05	2.72414	Bp_GLEAN_10005374	Deamidated (NQ)@7N
160107	TTSTTDIIQGYVPGPRPPVDVEIANLGR	1.02816e-05	2.7154	Bp_GLEAN_10005374	-
156895	QLQQIATNPEDVLHVPTFPSLPVLK	1.02816e-05	2.70697	Bp_GLEAN_10005374	-
125151	DFILNTVQQLDVQPDQVR	1.02816e-05	2.70691	Bp_GLEAN_10005374	Deamidated (NQ)@5N
86445	VALVMYNNEVTTEIR	1.02816e-05	2.68905	Bp_GLEAN_10005374	Deamidated (NQ)@7N
129893	DIIFLIDGSDNTGASGIAHIR	1.02816e-05	2.68678	Bp_GLEAN_10005374	-
152784	EVMNFVTNLIDLFYNEKDELR	1.02816e-05	2.68293	Bp_GLEAN_10005374	Deamidated (NQ)@8N
26750	ISVVQYSENPR	1.02816e-05	2.6738	Bp_GLEAN_10005374	-
31893	FEEALQLEFGR	1.02816e-05	2.6724	Bp_GLEAN_10005374	-
146054	IGVVQYADSPQADMYLNSHSTK	1.02816e-05	2.66098	Bp_GLEAN_10005374	Deamidated (NQ)@17N
122111	VDELQESGVNSFILVGLER	1.02816e-05	2.65559	Bp_GLEAN_10005374	-
156892	QLQQIATNPEDVLHVPTFPSLPVLK	1.02816e-05	2.65069	Bp_GLEAN_10005374	-
95760	LHDAGIATVLLVNSENR	1.02816e-05	2.64412	Bp_GLEAN_10005374	-
147167	TYQELSELNEQILEALADEVK	1.02816e-05	2.63383	Bp_GLEAN_10005374	Deamidated (NQ)@9N
86431	VALVMYNNEVTTEIR	1.02816e-05	2.63276	Bp_GLEAN_10005374	Deamidated (NQ)@7N
84747	GPFVLNGQTISAYNTR	1.02816e-05	2.63228	Bp_GLEAN_10005374	Deamidated (NQ)@6N;Deamidated (NQ)@8Q
125146	DFILNTVQQLDVQPDQVR	1.02816e-05	2.63094	Bp_GLEAN_10005374	Deamidated (NQ)@5N
75828	NLATAMTFVAHNTFK	1.02816e-05	2.62485	Bp_GLEAN_10005374	-
125150	DFILNTVQQLDVQPDQVR	1.02816e-05	2.62145	Bp_GLEAN_10005374	Deamidated (NQ)@5N
122122	VDELQESGVNSFILVGLER	1.02816e-05	2.58736	Bp_GLEAN_10005374	-
153630	IFTVGVGDNLDELETLASEPSTVAR	1.02816e-05	2.58265	Bp_GLEAN_10005374	Deamidated (NQ)@9N
153637	IFTVGVGDNLDELETLASEPSTVAR	1.02816e-05	2.55718	Bp_GLEAN_10005374	Deamidated (NQ)@9N
83418	GTIEEIPTVIEVGGDAK	1.02816e-05	2.50754	Bp_GLEAN_10005374	-
98885	VVIHLTDGLDGSFNEIK	1.02816e-05	2.50687	Bp_GLEAN_10005374	-
166210	FALAHYATDVTDVFFLNTYNNKDDIISAIGR	1.02816e-05	2.50298	Bp_GLEAN_10005374	Deamidated (NQ)@20N
95751	LHDAGIATVLLVNSENR	1.02816e-05	2.46043	Bp_GLEAN_10005374	-
31865	FEEALQLEFGR	1.02816e-05	2.42921	Bp_GLEAN_10005374	-
86450	VALVMYNNEVTTEIR	1.02816e-05	2.40874	Bp_GLEAN_10005374	Deamidated (NQ)@7N
26753	ISVVQYSENPR	1.02816e-05	2.40322	Bp_GLEAN_10005374	-
68276	DEGIPQILMLITGGR	1.02816e-05	2.39631	Bp_GLEAN_10005374	-
143478	FSDLPNVLQQLQSSVETVIVR	1.02816e-05	2.38893	Bp_GLEAN_10005374	Deamidated (NQ)@12Q
156890	QLQQIATNPEDVLHVPTFPSLPVLK	1.02816e-05	2.38655	Bp_GLEAN_10005374	-
31890	FEEALQLEFGR	1.02816e-05	2.37867	Bp_GLEAN_10005374	-
160109	TTSTTDIIQGYVPGPRPPVDVEIANLGR	1.02816e-05	2.37769	Bp_GLEAN_10005374	-
156401	QLQQIATNPEDVLHVPTFPSLPVLK	1.02816e-05	2.37664	Bp_GLEAN_10005374	Gln->pyro-Glu (N-term Q)@N_term
146062	IGVVQYADSPQADMYLNSHSTK	1.02816e-05	2.36674	Bp_GLEAN_10005374	Deamidated (NQ)@11Q
69301	TYQELSELNEQILEALADEVK	1.02816e-05	2.34344	Bp_GLEAN_10005374	Deamidated (NQ)@9N
153629	IFTVGVGDNLDELETLASEPSTVAR	1.02816e-05	2.34258	Bp_GLEAN_10005374	Deamidated (NQ)@9N
26751	ISVVQYSENPR	1.02816e-05	2.32985	Bp_GLEAN_10005374	-
75829	NLATAMTFVAHNTFK	1.02816e-05	2.32802	Bp_GLEAN_10005374	-
68270	DEGIPQILMLITGGR	1.02816e-05	2.31339	Bp_GLEAN_10005374	-
31801	ALLSHIEGLQTR	1.02816e-05	2.2994	Bp_GLEAN_10005374	-
156897	QLQQIATNPEDVLHVPTFPSLPVLK	1.02816e-05	2.29932	Bp_GLEAN_10005374	-
83422	GTIEEIPTVIEVGGDAK	1.02816e-05	2.28049	Bp_GLEAN_10005374	-
65075	KDIVFLLDGSDGVGR	1.02816e-05	2.27655	Bp_GLEAN_10005374	-
86447	VALVMYNNEVTTEIR	1.02816e-05	2.25752	Bp_GLEAN_10005374	Deamidated (NQ)@7N
143826	VNLMDLDYELLEELDSIAER	1.02816e-05	2.25275	Bp_GLEAN_10005374	-
26754	ISVVQYSENPR	1.02816e-05	2.25154	Bp_GLEAN_10005374	-
83424	GTIEEIPTVIEVGGDAK	1.02816e-05	2.24542	Bp_GLEAN_10005374	-
86438	VALVMYNNEVTTEIR	1.02816e-05	2.24383	Bp_GLEAN_10005374	Deamidated (NQ)@7N
125149	DFILNTVQQLDVQPDQVR	1.02816e-05	2.23759	Bp_GLEAN_10005374	Deamidated (NQ)@5N
49633	VDSFNELPSVENK	1.02816e-05	2.23019	Bp_GLEAN_10005374	Deamidated (NQ)@5N
31902	FEEALQLEFGR	1.02816e-05	2.22949	Bp_GLEAN_10005374	-
153284	EVMNFVTNLIDLFYNEKDELR	1.02816e-05	2.20087	Bp_GLEAN_10005374	Oxidation (M)@3M
31796	ALLSHIEGLQTR	1.02816e-05	2.19779	Bp_GLEAN_10005374	-
31888	FEEALQLEFGR	1.02816e-05	2.19714	Bp_GLEAN_10005374	-
124939	DFILNTVQQLDVQPDQVR	1.02816e-05	2.19346	Bp_GLEAN_10005374	-
65077	KDIVFLLDGSDGVGR	1.02816e-05	2.18838	Bp_GLEAN_10005374	-
10664	NLATAMTFVAHNTFK	1.02816e-05	2.17444	Bp_GLEAN_10005374	Deamidated (NQ)@12N
49513	VDSFNELPSVENK	1.02816e-05	2.14364	Bp_GLEAN_10005374	-
47149	DIVFLLDGSDGVGR	1.02816e-05	2.13466	Bp_GLEAN_10005374	-
124944	DFILNTVQQLDVQPDQVR	1.02816e-05	2.13292	Bp_GLEAN_10005374	-
89706	VEFLLNEHSTAQEVR	1.02816e-05	2.13039	Bp_GLEAN_10005374	-
47144	DIVFLLDGSDGVGR	1.02816e-05	2.11672	Bp_GLEAN_10005374	-
65076	KDIVFLLDGSDGVGR	1.02816e-05	2.10781	Bp_GLEAN_10005374	-
39298	VVDKLDVGLDAVR	1.02816e-05	2.09993	Bp_GLEAN_10005374	-
39680	SSQDVAIFGPLLR	1.02816e-05	2.09331	Bp_GLEAN_10005374	-
49518	VDSFNELPSVENK	1.02816e-05	2.08173	Bp_GLEAN_10005374	-
86698	VALVMYNNEVTTEIR	1.02816e-05	2.08055	Bp_GLEAN_10005374	Deamidated (NQ)@7N;Deamidated (NQ)@8N
83425	GTIEEIPTVIEVGGDAK	1.02816e-05	2.07951	Bp_GLEAN_10005374	-
40096	DVVFLIDGTTAVR	1.02816e-05	2.07802	Bp_GLEAN_10005374	-
153627	IFTVGVGDNLDELETLASEPSTVAR	1.02816e-05	2.07409	Bp_GLEAN_10005374	Deamidated (NQ)@9N
31797	ALLSHIEGLQTR	1.02816e-05	2.07083	Bp_GLEAN_10005374	-
124941	DFILNTVQQLDVQPDQVR	1.02816e-05	2.06812	Bp_GLEAN_10005374	-
59206	GRVDELQESGVNSFILVGLER	1.02816e-05	2.06314	Bp_GLEAN_10005374	-
122183	VDELQESGVNSFILVGLER	1.02816e-05	2.06101	Bp_GLEAN_10005374	Deamidated (NQ)@10N
124948	DFILNTVQQLDVQPDQVR	1.02816e-05	2.05467	Bp_GLEAN_10005374	-
86446	VALVMYNNEVTTEIR	1.02816e-05	2.05454	Bp_GLEAN_10005374	Deamidated (NQ)@7N
47141	DIVFLLDGSDGVGR	1.02816e-05	2.05452	Bp_GLEAN_10005374	-
24840	NLGQALEFLDR	1.02816e-05	2.04994	Bp_GLEAN_10005374	-
31884	FEEALQLEFGR	1.02816e-05	2.04093	Bp_GLEAN_10005374	-
118882	NLGQALEFLDRDMITPAR	1.02816e-05	2.03876	Bp_GLEAN_10005374	-
12862	EAVLNAISGLR	1.02816e-05	2.03667	Bp_GLEAN_10005374	-
12946	EAVLNAISGLR	1.02816e-05	2.02907	Bp_GLEAN_10005374	Deamidated (NQ)@5N
75830	NLATAMTFVAHNTFK	1.02816e-05	2.02431	Bp_GLEAN_10005374	-
46400	DIIFLIDGSDNTGASGIAHIR	1.02816e-05	2.02332	Bp_GLEAN_10005374	-
118881	NLGQALEFLDRDMITPAR	1.02816e-05	2.0197	Bp_GLEAN_10005374	-
118879	NLGQALEFLDRDMITPAR	1.02816e-05	2.01858	Bp_GLEAN_10005374	-
12861	EAVLNAISGLR	1.02816e-05	2.01173	Bp_GLEAN_10005374	-
31887	FEEALQLEFGR	1.02816e-05	2.00736	Bp_GLEAN_10005374	-
147146	TYQELSELNEQILEALADEVK	1.02816e-05	2.00676	Bp_GLEAN_10005374	-
18528	LHDAGIATVLLVNSENR	1.02816e-05	2.00417	Bp_GLEAN_10005374	Deamidated (NQ)@13N
39676	SSQDVAIFGPLLR	1.02816e-05	1.99229	Bp_GLEAN_10005374	-
24844	NLGQALEFLDR	1.02816e-05	1.98766	Bp_GLEAN_10005374	-
156894	QLQQIATNPEDVLHVPTFPSLPVLK	1.02816e-05	1.98189	Bp_GLEAN_10005374	-
122181	VDELQESGVNSFILVGLER	1.02816e-05	1.97167	Bp_GLEAN_10005374	Deamidated (NQ)@10N
125154	DFILNTVQQLDVQPDQVR	1.02816e-05	1.95924	Bp_GLEAN_10005374	Deamidated (NQ)@9Q
83420	GTIEEIPTVIEVGGDAK	1.02816e-05	1.95157	Bp_GLEAN_10005374	-
156922	QLQQIATNPEDVLHVPTFPSLPVLK	1.02816e-05	1.95109	Bp_GLEAN_10005374	Deamidated (NQ)@8N
125133	DFILNTVQQLDVQPDQVR	1.02816e-05	1.95079	Bp_GLEAN_10005374	Deamidated (NQ)@8Q
26868	ISVVQYSENPR	1.02816e-05	1.94382	Bp_GLEAN_10005374	Deamidated (NQ)@5Q
12944	EAVLNAISGLR	1.02816e-05	1.94285	Bp_GLEAN_10005374	Deamidated (NQ)@5N
12860	EAVLNAISGLR	1.02816e-05	1.94092	Bp_GLEAN_10005374	-
89428	RDEGIPQILMLITGGR	1.02816e-05	1.93679	Bp_GLEAN_10005374	-
49628	VDSFNELPSVENK	1.02816e-05	1.91965	Bp_GLEAN_10005374	Deamidated (NQ)@5N
124956	DFILNTVQQLDVQPDQVR	1.02816e-05	1.91838	Bp_GLEAN_10005374	-
160105	TTSTTDIIQGYVPGPRPPVDVEIANLGR	1.02816e-05	1.91551	Bp_GLEAN_10005374	-
98884	VVIHLTDGLDGSFNEIK	1.02816e-05	1.91159	Bp_GLEAN_10005374	-
147151	TYQELSELNEQILEALADEVK	1.02816e-05	1.91063	Bp_GLEAN_10005374	-
31885	FEEALQLEFGR	1.02816e-05	1.90273	Bp_GLEAN_10005374	-
31798	ALLSHIEGLQTR	1.02816e-05	1.90212	Bp_GLEAN_10005374	-
31800	ALLSHIEGLQTR	1.02816e-05	1.89321	Bp_GLEAN_10005374	-
31795	ALLSHIEGLQTR	1.02816e-05	1.8854	Bp_GLEAN_10005374	-
12952	EAVLNAISGLR	1.02816e-05	1.8785	Bp_GLEAN_10005374	Deamidated (NQ)@5N
2545	ETVLNLVR	1.02816e-05	1.87586	Bp_GLEAN_10005374	-
39313	VVDKLDVGLDAVR	1.02816e-05	1.87323	Bp_GLEAN_10005374	-
86459	VALVMYNNEVTTEIR	1.02816e-05	1.87161	Bp_GLEAN_10005374	Deamidated (NQ)@8N
89427	RDEGIPQILMLITGGR	1.02816e-05	1.85863	Bp_GLEAN_10005374	-
26749	ISVVQYSENPR	1.02816e-05	1.8248	Bp_GLEAN_10005374	-
39295	VVDKLDVGLDAVR	1.02816e-05	1.81694	Bp_GLEAN_10005374	-
122119	VDELQESGVNSFILVGLER	1.02816e-05	1.81235	Bp_GLEAN_10005374	-
12948	EAVLNAISGLR	1.02816e-05	1.80976	Bp_GLEAN_10005374	Deamidated (NQ)@5N
89812	VEFLLNEHSTAQEVR	1.02816e-05	1.80602	Bp_GLEAN_10005374	Deamidated (NQ)@6N
167723	SSDLADAINYVIQNELKPSAGVRPIEASQHLVVLTGGR	1.02816e-05	1.79987	Bp_GLEAN_10005374	-
124954	DFILNTVQQLDVQPDQVR	1.02816e-05	1.79876	Bp_GLEAN_10005374	-
125145	DFILNTVQQLDVQPDQVR	1.02816e-05	1.79555	Bp_GLEAN_10005374	Deamidated (NQ)@8Q
89423	RDEGIPQILMLITGGR	1.02816e-05	1.79367	Bp_GLEAN_10005374	-
24843	NLGQALEFLDR	1.02816e-05	1.78876	Bp_GLEAN_10005374	-
89708	VEFLLNEHSTAQEVR	1.02816e-05	1.78875	Bp_GLEAN_10005374	-
12863	EAVLNAISGLR	1.02816e-05	1.78601	Bp_GLEAN_10005374	-
124947	DFILNTVQQLDVQPDQVR	1.02816e-05	1.78599	Bp_GLEAN_10005374	-
125147	DFILNTVQQLDVQPDQVR	1.02816e-05	1.78522	Bp_GLEAN_10005374	Deamidated (NQ)@5N
12864	EAVLNAISGLR	1.02816e-05	1.78352	Bp_GLEAN_10005374	-
147133	TYQELSELNEQILEALADEVK	1.02816e-05	1.77879	Bp_GLEAN_10005374	-
28925	EFPILQEFMR	1.02816e-05	1.77462	Bp_GLEAN_10005374	-
125143	DFILNTVQQLDVQPDQVR	1.02816e-05	1.77359	Bp_GLEAN_10005374	Deamidated (NQ)@5N
24842	NLGQALEFLDR	1.02816e-05	1.76685	Bp_GLEAN_10005374	-
156889	QLQQIATNPEDVLHVPTFPSLPVLK	1.02816e-05	1.76531	Bp_GLEAN_10005374	-
28913	EFPILQEFMR	1.02816e-05	1.75183	Bp_GLEAN_10005374	-
28886	EFPILQEFMR	1.02816e-05	1.74127	Bp_GLEAN_10005374	-
160112	TTSTTDIIQGYVPGPRPPVDVEIANLGR	1.02816e-05	1.72721	Bp_GLEAN_10005374	-
28910	EFPILQEFMR	1.02816e-05	1.72361	Bp_GLEAN_10005374	-
153606	IFTVGVGDNLDELETLASEPSTVAR	1.02816e-05	1.69719	Bp_GLEAN_10005374	-
153595	IFTVGVGDNLDELETLASEPSTVAR	1.02816e-05	1.69463	Bp_GLEAN_10005374	-
86468	VALVMYNNEVTTEIR	1.02816e-05	1.69364	Bp_GLEAN_10005374	Deamidated (NQ)@7N
28405	DITITESNCPR	1.02816e-05	1.69258	Bp_GLEAN_10005374	Carbamidomethyl (C)@9C
28887	EFPILQEFMR	1.02816e-05	1.68829	Bp_GLEAN_10005374	-
24841	NLGQALEFLDR	1.02816e-05	1.68465	Bp_GLEAN_10005374	-
47145	DIVFLLDGSDGVGR	1.02816e-05	1.68078	Bp_GLEAN_10005374	-
28901	EFPILQEFMR	1.02816e-05	1.67248	Bp_GLEAN_10005374	-
89697	VEFLLNEHSTAQEVR	1.02816e-05	1.66808	Bp_GLEAN_10005374	-
28888	EFPILQEFMR	1.02816e-05	1.66515	Bp_GLEAN_10005374	-
31900	FEEALQLEFGR	1.02816e-05	1.66257	Bp_GLEAN_10005374	-
39685	SSQDVAIFGPLLR	1.02816e-05	1.65277	Bp_GLEAN_10005374	-
156923	QLQQIATNPEDVLHVPTFPSLPVLK	1.02816e-05	1.64823	Bp_GLEAN_10005374	Deamidated (NQ)@4Q
28896	EFPILQEFMR	1.02816e-05	1.63269	Bp_GLEAN_10005374	-
28895	EFPILQEFMR	1.02816e-05	1.62365	Bp_GLEAN_10005374	-
89429	RDEGIPQILMLITGGR	1.02816e-05	1.62075	Bp_GLEAN_10005374	-
28891	EFPILQEFMR	1.02816e-05	1.61995	Bp_GLEAN_10005374	-
156405	QLQQIATNPEDVLHVPTFPSLPVLK	1.02816e-05	1.61481	Bp_GLEAN_10005374	Gln->pyro-Glu (N-term Q)@N_term
28914	EFPILQEFMR	1.02816e-05	1.6145	Bp_GLEAN_10005374	-
124943	DFILNTVQQLDVQPDQVR	1.02816e-05	1.61184	Bp_GLEAN_10005374	-
28912	EFPILQEFMR	1.02816e-05	1.61115	Bp_GLEAN_10005374	-
89426	RDEGIPQILMLITGGR	1.02816e-05	1.60843	Bp_GLEAN_10005374	-
39677	SSQDVAIFGPLLR	1.02816e-05	1.60327	Bp_GLEAN_10005374	-
147136	TYQELSELNEQILEALADEVK	1.02816e-05	1.60024	Bp_GLEAN_10005374	-
12960	EAVLNAISGLR	1.02816e-05	1.58956	Bp_GLEAN_10005374	Deamidated (NQ)@5N
2543	ETVLNLVR	1.02816e-05	1.58164	Bp_GLEAN_10005374	-
86425	VALVMYNNEVTTEIR	1.02816e-05	1.57556	Bp_GLEAN_10005374	Deamidated (NQ)@7N
89422	RDEGIPQILMLITGGR	1.02816e-05	1.56044	Bp_GLEAN_10005374	-
147165	TYQELSELNEQILEALADEVK	1.02816e-05	1.55426	Bp_GLEAN_10005374	Deamidated (NQ)@9N
156891	QLQQIATNPEDVLHVPTFPSLPVLK	1.02816e-05	1.55187	Bp_GLEAN_10005374	-
12945	EAVLNAISGLR	1.02816e-05	1.5503	Bp_GLEAN_10005374	Deamidated (NQ)@5N
40131	DVVFLIDGTTAVR	1.02816e-05	1.54953	Bp_GLEAN_10005374	-
146008	IGVVQYADSPQADMYLNSHSTK	1.02816e-05	1.54467	Bp_GLEAN_10005374	-
49514	VDSFNELPSVENK	1.02816e-05	1.54337	Bp_GLEAN_10005374	-
83421	GTIEEIPTVIEVGGDAK	1.02816e-05	1.53756	Bp_GLEAN_10005374	-
39681	SSQDVAIFGPLLR	1.02816e-05	1.5274	Bp_GLEAN_10005374	-
28897	EFPILQEFMR	1.02816e-05	1.52214	Bp_GLEAN_10005374	-
39679	SSQDVAIFGPLLR	1.02816e-05	1.5116	Bp_GLEAN_10005374	-
28898	EFPILQEFMR	1.02816e-05	1.49599	Bp_GLEAN_10005374	-
156400	QLQQIATNPEDVLHVPTFPSLPVLK	1.02816e-05	1.4955	Bp_GLEAN_10005374	Gln->pyro-Glu (N-term Q)@N_term
40078	DVVFLIDGTTAVR	1.02816e-05	1.49483	Bp_GLEAN_10005374	-
12957	EAVLNAISGLR	1.02816e-05	1.49196	Bp_GLEAN_10005374	Deamidated (NQ)@5N
40094	DVVFLIDGTTAVR	1.02816e-05	1.49032	Bp_GLEAN_10005374	-
89424	RDEGIPQILMLITGGR	1.02816e-05	1.48513	Bp_GLEAN_10005374	-
28908	EFPILQEFMR	1.02816e-05	1.48334	Bp_GLEAN_10005374	-
31864	FEEALQLEFGR	1.02816e-05	1.48053	Bp_GLEAN_10005374	-
98965	VVIHLTDGLDGSFNEIK	1.02816e-05	1.47828	Bp_GLEAN_10005374	Deamidated (NQ)@14N
40113	DVVFLIDGTTAVR	1.02816e-05	1.46128	Bp_GLEAN_10005374	-
140364	GRVDELQESGVNSFILVGLER	1.02816e-05	1.45966	Bp_GLEAN_10005374	-
39678	SSQDVAIFGPLLR	1.02816e-05	1.45014	Bp_GLEAN_10005374	-
40090	DVVFLIDGTTAVR	1.02816e-05	1.44816	Bp_GLEAN_10005374	-
28927	EFPILQEFMR	1.02816e-05	1.44574	Bp_GLEAN_10005374	-
28923	EFPILQEFMR	1.02816e-05	1.44404	Bp_GLEAN_10005374	-
28907	EFPILQEFMR	1.02816e-05	1.44128	Bp_GLEAN_10005374	-
39682	SSQDVAIFGPLLR	1.02816e-05	1.43949	Bp_GLEAN_10005374	-
28900	EFPILQEFMR	1.02816e-05	1.4368	Bp_GLEAN_10005374	-
12964	EAVLNAISGLR	1.02816e-05	1.42848	Bp_GLEAN_10005374	Deamidated (NQ)@5N
156896	QLQQIATNPEDVLHVPTFPSLPVLK	1.02816e-05	1.42788	Bp_GLEAN_10005374	-
39683	SSQDVAIFGPLLR	1.02816e-05	1.41292	Bp_GLEAN_10005374	-
151845	FALAHYATDVTDVFFLNTYNNK	1.02816e-05	1.40997	Bp_GLEAN_10005374	-
39684	SSQDVAIFGPLLR	1.02816e-05	1.39111	Bp_GLEAN_10005374	-
124933	DFILNTVQQLDVQPDQVR	1.02816e-05	1.39055	Bp_GLEAN_10005374	-
2544	ETVLNLVR	1.02816e-05	1.39022	Bp_GLEAN_10005374	-
40118	DVVFLIDGTTAVR	1.02816e-05	1.38651	Bp_GLEAN_10005374	-
28890	EFPILQEFMR	1.02816e-05	1.38484	Bp_GLEAN_10005374	-
12956	EAVLNAISGLR	1.02816e-05	1.38373	Bp_GLEAN_10005374	Deamidated (NQ)@5N
28917	EFPILQEFMR	1.02816e-05	1.38122	Bp_GLEAN_10005374	-
31891	FEEALQLEFGR	1.02816e-05	1.37143	Bp_GLEAN_10005374	-
89707	VEFLLNEHSTAQEVR	1.02816e-05	1.3711	Bp_GLEAN_10005374	-
28899	EFPILQEFMR	1.02816e-05	1.36494	Bp_GLEAN_10005374	-
40076	DVVFLIDGTTAVR	1.02816e-05	1.36339	Bp_GLEAN_10005374	-
124936	DFILNTVQQLDVQPDQVR	1.02816e-05	1.36231	Bp_GLEAN_10005374	-
28894	EFPILQEFMR	1.02816e-05	1.35902	Bp_GLEAN_10005374	-
31903	FEEALQLEFGR	1.02816e-05	1.34689	Bp_GLEAN_10005374	-
2541	ETVLNLVR	1.02816e-05	1.34574	Bp_GLEAN_10005374	-
86435	VALVMYNNEVTTEIR	1.02816e-05	1.34272	Bp_GLEAN_10005374	Deamidated (NQ)@7N
28924	EFPILQEFMR	1.02816e-05	1.33991	Bp_GLEAN_10005374	-
89421	RDEGIPQILMLITGGR	1.02816e-05	1.33972	Bp_GLEAN_10005374	-
89432	RDEGIPQILMLITGGR	2.04054e-05	1.33679	Bp_GLEAN_10005374	-
28922	EFPILQEFMR	2.04054e-05	1.3317	Bp_GLEAN_10005374	-
40119	DVVFLIDGTTAVR	2.04054e-05	1.33073	Bp_GLEAN_10005374	-
47143	DIVFLLDGSDGVGR	2.04054e-05	1.32871	Bp_GLEAN_10005374	-
122120	VDELQESGVNSFILVGLER	2.04054e-05	1.32584	Bp_GLEAN_10005374	-
3080	DDIISAIGR	2.92921e-05	1.31708	Bp_GLEAN_10005374	-
12966	EAVLNAISGLR	2.92921e-05	1.31631	Bp_GLEAN_10005374	Deamidated (NQ)@5N
28889	EFPILQEFMR	2.92921e-05	1.30616	Bp_GLEAN_10005374	-
28919	EFPILQEFMR	2.92921e-05	1.2996	Bp_GLEAN_10005374	-
28892	EFPILQEFMR	2.92921e-05	1.29748	Bp_GLEAN_10005374	-
28916	EFPILQEFMR	2.92921e-05	1.28252	Bp_GLEAN_10005374	-
30269	SSDDVSSAADQLK	2.92921e-05	1.27773	Bp_GLEAN_10005374	-
40105	DVVFLIDGTTAVR	2.92921e-05	1.27547	Bp_GLEAN_10005374	-
28920	EFPILQEFMR	2.92921e-05	1.27284	Bp_GLEAN_10005374	-
89430	RDEGIPQILMLITGGR	2.92921e-05	1.26597	Bp_GLEAN_10005374	-
12961	EAVLNAISGLR	2.92921e-05	1.2656	Bp_GLEAN_10005374	Deamidated (NQ)@5N
47139	DIVFLLDGSDGVGR	2.92921e-05	1.26482	Bp_GLEAN_10005374	-
86456	VALVMYNNEVTTEIR	2.92921e-05	1.26158	Bp_GLEAN_10005374	Deamidated (NQ)@8N
3044	LDVGLDAVR	2.92921e-05	1.25742	Bp_GLEAN_10005374	-
31923	FEEALQLEFGR	2.92921e-05	1.24778	Bp_GLEAN_10005374	-
28911	EFPILQEFMR	3.74505e-05	1.24284	Bp_GLEAN_10005374	-
28403	DITITESNCPR	3.74505e-05	1.2396	Bp_GLEAN_10005374	Carbamidomethyl (C)@9C
40097	DVVFLIDGTTAVR	3.74505e-05	1.23463	Bp_GLEAN_10005374	-
28909	EFPILQEFMR	3.74505e-05	1.23415	Bp_GLEAN_10005374	-
3036	LDVGLDAVR	3.74505e-05	1.23072	Bp_GLEAN_10005374	-
153636	IFTVGVGDNLDELETLASEPSTVAR	3.74505e-05	1.22405	Bp_GLEAN_10005374	Deamidated (NQ)@9N
122109	VDELQESGVNSFILVGLER	3.74505e-05	1.21857	Bp_GLEAN_10005374	-
89425	RDEGIPQILMLITGGR	3.74505e-05	1.21461	Bp_GLEAN_10005374	-
40082	DVVFLIDGTTAVR	3.74505e-05	1.21033	Bp_GLEAN_10005374	-
68268	DEGIPQILMLITGGR	3.74505e-05	1.21026	Bp_GLEAN_10005374	-
31897	FEEALQLEFGR	3.74505e-05	1.20969	Bp_GLEAN_10005374	-
4237	VLPFSIGTR	3.74505e-05	1.2019	Bp_GLEAN_10005374	-
40080	DVVFLIDGTTAVR	3.74505e-05	1.19658	Bp_GLEAN_10005374	-
2546	ETVLNLVR	3.74505e-05	1.19444	Bp_GLEAN_10005374	-
86276	VALVMYNNEVTTEIR	3.74505e-05	1.19312	Bp_GLEAN_10005374	-
28904	EFPILQEFMR	3.74505e-05	1.19296	Bp_GLEAN_10005374	-
65074	KDIVFLLDGSDGVGR	3.74505e-05	1.19093	Bp_GLEAN_10005374	-
4239	VLPFSIGTR	3.74505e-05	1.18649	Bp_GLEAN_10005374	-
28915	EFPILQEFMR	3.74505e-05	1.17954	Bp_GLEAN_10005374	-
47140	DIVFLLDGSDGVGR	3.74505e-05	1.17674	Bp_GLEAN_10005374	-
120872	EVMNFVTNLIDLFYNEK	3.74505e-05	1.17627	Bp_GLEAN_10005374	-
40062	DVVFLIDGTTAVR	3.74505e-05	1.17336	Bp_GLEAN_10005374	-
75858	NLATAMTFVAHNTFK	3.74505e-05	1.1724	Bp_GLEAN_10005374	-
147135	TYQELSELNEQILEALADEVK	3.74505e-05	1.16752	Bp_GLEAN_10005374	-
7444	KDIVFLLDGSDGVGR	3.74505e-05	1.16487	Bp_GLEAN_10005374	-
84629	GPFVLNGQTISAYNTR	3.74505e-05	1.16315	Bp_GLEAN_10005374	Deamidated (NQ)@14N
124931	DFILNTVQQLDVQPDQVR	3.74505e-05	1.16299	Bp_GLEAN_10005374	-
40114	DVVFLIDGTTAVR	4.65247e-05	1.16012	Bp_GLEAN_10005374	-
84826	GPFVLNGQTISAYNTR	4.65247e-05	1.15259	Bp_GLEAN_10005374	Deamidated (NQ)@6N;Deamidated (NQ)@8Q;Deamidated (NQ)@14N
118878	NLGQALEFLDRDMITPAR	4.65247e-05	1.15242	Bp_GLEAN_10005374	-
28902	EFPILQEFMR	5.51116e-05	1.13819	Bp_GLEAN_10005374	-
40084	DVVFLIDGTTAVR	5.51116e-05	1.13267	Bp_GLEAN_10005374	-
153609	IFTVGVGDNLDELETLASEPSTVAR	5.51116e-05	1.12766	Bp_GLEAN_10005374	-
3038	LDVGLDAVR	5.51116e-05	1.12372	Bp_GLEAN_10005374	-
86312	VALVMYNNEVTTEIR	7.2408e-05	1.11113	Bp_GLEAN_10005374	-
40133	DVVFLIDGTTAVR	7.2408e-05	1.10796	Bp_GLEAN_10005374	-
86416	VALVMYNNEVTTEIR	7.2408e-05	1.10502	Bp_GLEAN_10005374	Deamidated (NQ)@7N
31882	FEEALQLEFGR	7.2408e-05	1.10016	Bp_GLEAN_10005374	-
28928	EFPILQEFMR	7.89956e-05	1.0915	Bp_GLEAN_10005374	-
129897	DIIFLIDGSDNTGASGIAHIR	7.89956e-05	1.08927	Bp_GLEAN_10005374	-
153612	IFTVGVGDNLDELETLASEPSTVAR	7.89956e-05	1.07832	Bp_GLEAN_10005374	-
153628	IFTVGVGDNLDELETLASEPSTVAR	7.89956e-05	1.07795	Bp_GLEAN_10005374	Deamidated (NQ)@9N
40108	DVVFLIDGTTAVR	7.89956e-05	1.07092	Bp_GLEAN_10005374	-
140400	GRVDELQESGVNSFILVGLER	7.89956e-05	1.06618	Bp_GLEAN_10005374	Deamidated (NQ)@12N
3043	LDVGLDAVR	7.89956e-05	1.065	Bp_GLEAN_10005374	-
40132	DVVFLIDGTTAVR	7.89956e-05	1.05801	Bp_GLEAN_10005374	-
95860	LHDAGIATVLLVNSENR	7.89956e-05	1.05588	Bp_GLEAN_10005374	Deamidated (NQ)@13N
39314	VVDKLDVGLDAVR	7.89956e-05	1.04796	Bp_GLEAN_10005374	-
4236	VLPFSIGTR	7.89956e-05	1.04038	Bp_GLEAN_10005374	-
98963	VVIHLTDGLDGSFNEIK	7.89956e-05	1.03823	Bp_GLEAN_10005374	Deamidated (NQ)@14N
84748	GPFVLNGQTISAYNTR	7.89956e-05	1.02476	Bp_GLEAN_10005374	Deamidated (NQ)@6N;Deamidated (NQ)@14N
147169	TYQELSELNEQILEALADEVK	8.73066e-05	1.02356	Bp_GLEAN_10005374	Deamidated (NQ)@11Q
4235	VLPFSIGTR	8.73066e-05	1.0226	Bp_GLEAN_10005374	-
40103	DVVFLIDGTTAVR	8.73066e-05	1.02066	Bp_GLEAN_10005374	-
75985	NLATAMTFVAHNTFK	9.56923e-05	1.00812	Bp_GLEAN_10005374	Deamidated (NQ)@1N
40110	DVVFLIDGTTAVR	0.00010408	1.00433	Bp_GLEAN_10005374	-
28893	EFPILQEFMR	0.00010408	1.00038	Bp_GLEAN_10005374	-
125144	DFILNTVQQLDVQPDQVR	0.000120342	0.998518	Bp_GLEAN_10005374	Deamidated (NQ)@5N
12959	EAVLNAISGLR	0.000120342	0.984625	Bp_GLEAN_10005374	Deamidated (NQ)@5N
40088	DVVFLIDGTTAVR	0.000128765	0.979962	Bp_GLEAN_10005374	-
4238	VLPFSIGTR	0.000128765	0.979897	Bp_GLEAN_10005374	-
75958	NLATAMTFVAHNTFK	0.000134874	0.968386	Bp_GLEAN_10005374	Deamidated (NQ)@12N
125141	DFILNTVQQLDVQPDQVR	0.000134874	0.96368	Bp_GLEAN_10005374	Deamidated (NQ)@5N
28402	DITITESNCPR	0.000134874	0.96242	Bp_GLEAN_10005374	Carbamidomethyl (C)@9C
40086	DVVFLIDGTTAVR	0.000134874	0.961185	Bp_GLEAN_10005374	-
40089	DVVFLIDGTTAVR	0.000134874	0.959826	Bp_GLEAN_10005374	-
118876	NLGQALEFLDRDMITPAR	0.000134874	0.957348	Bp_GLEAN_10005374	-
28999	EFPILQEFMR	0.000134874	0.956937	Bp_GLEAN_10005374	Deamidated (NQ)@6Q
147164	TYQELSELNEQILEALADEVK	0.000134874	0.952373	Bp_GLEAN_10005374	Deamidated (NQ)@9N
125223	DFILNTVQQLDVQPDQVR	0.000134874	0.944238	Bp_GLEAN_10005374	Deamidated (NQ)@5N;Deamidated (NQ)@9Q
40077	DVVFLIDGTTAVR	0.000134874	0.941712	Bp_GLEAN_10005374	-
40117	DVVFLIDGTTAVR	0.000134874	0.941463	Bp_GLEAN_10005374	-
143442	FSDLPNVLQQLQSSVETVIVR	0.000141612	0.937156	Bp_GLEAN_10005374	-
68269	DEGIPQILMLITGGR	0.000141612	0.923416	Bp_GLEAN_10005374	-
124952	DFILNTVQQLDVQPDQVR	0.000149355	0.904639	Bp_GLEAN_10005374	-
89431	RDEGIPQILMLITGGR	0.000157586	0.902918	Bp_GLEAN_10005374	-
3081	DDIISAIGR	0.000165534	0.902358	Bp_GLEAN_10005374	-
40092	DVVFLIDGTTAVR	0.000165534	0.901213	Bp_GLEAN_10005374	-
86788	VALVMYNNEVTTEIR	0.000165534	0.901081	Bp_GLEAN_10005374	Deamidated (NQ)@7N;Deamidated (NQ)@8N
2586	ETVLNLVR	0.000172652	0.886742	Bp_GLEAN_10005374	Deamidated (NQ)@5N
147196	TYQELSELNEQILEALADEVK	0.000187303	0.864203	Bp_GLEAN_10005374	Deamidated (NQ)@3Q;Deamidated (NQ)@9N;Deamidated (NQ)@11Q
28918	EFPILQEFMR	0.000194195	0.856931	Bp_GLEAN_10005374	-
47146	DIVFLLDGSDGVGR	0.000194195	0.853318	Bp_GLEAN_10005374	-
160111	TTSTTDIIQGYVPGPRPPVDVEIANLGR	0.000194195	0.85281	Bp_GLEAN_10005374	-
29007	EFPILQEFMR	0.000194195	0.848009	Bp_GLEAN_10005374	Deamidated (NQ)@6Q
147128	TYQELSELNEQILEALADEVK	0.000200877	0.845096	Bp_GLEAN_10005374	-
31895	FEEALQLEFGR	0.000200877	0.832838	Bp_GLEAN_10005374	-
3037	LDVGLDAVR	0.000200877	0.832779	Bp_GLEAN_10005374	-
40106	DVVFLIDGTTAVR	0.000207587	0.828649	Bp_GLEAN_10005374	-
40124	DVVFLIDGTTAVR	0.000207587	0.814271	Bp_GLEAN_10005374	-
40083	DVVFLIDGTTAVR	0.000230058	0.79997	Bp_GLEAN_10005374	-
28929	EFPILQEFMR	0.000245249	0.791474	Bp_GLEAN_10005374	-
40099	DVVFLIDGTTAVR	0.000248628	0.787566	Bp_GLEAN_10005374	-
40125	DVVFLIDGTTAVR	0.000248628	0.786119	Bp_GLEAN_10005374	-
86434	VALVMYNNEVTTEIR	0.000248628	0.781272	Bp_GLEAN_10005374	Deamidated (NQ)@7N
3041	LDVGLDAVR	0.000248628	0.777521	Bp_GLEAN_10005374	-
41585	DFILNTVQQLDVQPDQVR	0.000248628	0.773714	Bp_GLEAN_10005374	Deamidated (NQ)@9Q
28921	EFPILQEFMR	0.000248628	0.767439	Bp_GLEAN_10005374	-
125287	DFILNTVQQLDVQPDQVR	0.000248628	0.766461	Bp_GLEAN_10005374	Deamidated (NQ)@5N;Deamidated (NQ)@8Q;Deamidated (NQ)@9Q
86442	VALVMYNNEVTTEIR	0.000248628	0.762296	Bp_GLEAN_10005374	Deamidated (NQ)@8N
40111	DVVFLIDGTTAVR	0.000248628	0.759014	Bp_GLEAN_10005374	-
86427	VALVMYNNEVTTEIR	0.000248628	0.754904	Bp_GLEAN_10005374	Deamidated (NQ)@7N
31870	FEEALQLEFGR	0.000248628	0.753467	Bp_GLEAN_10005374	-
31960	FEEALQLEFGR	0.000248628	0.753246	Bp_GLEAN_10005374	Deamidated (NQ)@6Q
46433	DIIFLIDGSDNTGASGIAHIR	0.000248628	0.750157	Bp_GLEAN_10005374	Deamidated (NQ)@11N
40104	DVVFLIDGTTAVR	0.000255114	0.740735	Bp_GLEAN_10005374	-
118877	NLGQALEFLDRDMITPAR	0.000277045	0.723962	Bp_GLEAN_10005374	-
39786	SSQDVAIFGPLLR	0.000284383	0.7203	Bp_GLEAN_10005374	Deamidated (NQ)@3Q
2591	ETVLNLVR	0.00030585	0.705225	Bp_GLEAN_10005374	Deamidated (NQ)@5N
118890	NLGQALEFLDRDMITPAR	0.000326689	0.690921	Bp_GLEAN_10005374	-
112002	TTSTTDIIQGYVPGPRPPVDVEIANLGR	0.000326689	0.689681	Bp_GLEAN_10005374	Deamidated (NQ)@9Q
40109	DVVFLIDGTTAVR	0.000333333	0.686966	Bp_GLEAN_10005374	-
40120	DVVFLIDGTTAVR	0.000333333	0.681832	Bp_GLEAN_10005374	-
3079	DDIISAIGR	0.000345549	0.675682	Bp_GLEAN_10005374	-
86449	VALVMYNNEVTTEIR	0.000351737	0.656661	Bp_GLEAN_10005374	Deamidated (NQ)@8N
40052	DVVFLIDGTTAVR	0.000351737	0.656183	Bp_GLEAN_10005374	-
40087	DVVFLIDGTTAVR	0.000351737	0.65255	Bp_GLEAN_10005374	-
40107	DVVFLIDGTTAVR	0.000379321	0.633386	Bp_GLEAN_10005374	-
27587	EISLKPEFAHK	0.000418854	0.604719	Bp_GLEAN_10005374	-
40063	DVVFLIDGTTAVR	0.000418854	0.601239	Bp_GLEAN_10005374	-
40051	DVVFLIDGTTAVR	0.000418854	0.597564	Bp_GLEAN_10005374	-
40074	DVVFLIDGTTAVR	0.000453779	0.589861	Bp_GLEAN_10005374	-
86405	VALVMYNNEVTTEIR	0.000467998	0.584157	Bp_GLEAN_10005374	Deamidated (NQ)@8N
153605	IFTVGVGDNLDELETLASEPSTVAR	0.000475217	0.581805	Bp_GLEAN_10005374	-
156399	QLQQIATNPEDVLHVPTFPSLPVLK	0.000489289	0.577776	Bp_GLEAN_10005374	Gln->pyro-Glu (N-term Q)@N_term
40112	DVVFLIDGTTAVR	0.000510205	0.572117	Bp_GLEAN_10005374	-
12965	EAVLNAISGLR	0.000516381	0.570445	Bp_GLEAN_10005374	Deamidated (NQ)@5N
12958	EAVLNAISGLR	0.000516381	0.568732	Bp_GLEAN_10005374	Deamidated (NQ)@5N
40135	DVVFLIDGTTAVR	0.000516381	0.566378	Bp_GLEAN_10005374	-
124915	DFILNTVQQLDVQPDQVR	0.000522808	0.565752	Bp_GLEAN_10005374	-
40081	DVVFLIDGTTAVR	0.000572195	0.552886	Bp_GLEAN_10005374	-
31803	ALLSHIEGLQTR	0.000599406	0.548027	Bp_GLEAN_10005374	-
86766	VALVMYNNEVTTEIR	0.000605762	0.543702	Bp_GLEAN_10005374	Deamidated (NQ)@7N;Deamidated (NQ)@8N
341	NALQMIK	0.000605762	0.541183	Bp_GLEAN_10005374	Deamidated (NQ)@1N
40121	DVVFLIDGTTAVR	0.000647547	0.533138	Bp_GLEAN_10005374	-
40075	DVVFLIDGTTAVR	0.000681258	0.524753	Bp_GLEAN_10005374	-
122114	VDELQESGVNSFILVGLER	0.000694056	0.520353	Bp_GLEAN_10005374	-
86272	VALVMYNNEVTTEIR	0.000734279	0.504539	Bp_GLEAN_10005374	-
6392	RDVVFLIDGTTAVR	0.000754037	0.499763	Bp_GLEAN_10005374	-
95847	LHDAGIATVLLVNSENR	0.000829331	0.492954	Bp_GLEAN_10005374	Deamidated (NQ)@13N
122176	VDELQESGVNSFILVGLER	0.0008361	0.489224	Bp_GLEAN_10005374	Deamidated (NQ)@10N
69259	TYQELSELNEQILEALADEVK	0.000874556	0.474641	Bp_GLEAN_10005374	-
84813	GPFVLNGQTISAYNTR	0.000887194	0.469194	Bp_GLEAN_10005374	Deamidated (NQ)@6N;Deamidated (NQ)@8Q;Deamidated (NQ)@14N
47150	DIVFLLDGSDGVGR	0.000949177	0.464834	Bp_GLEAN_10005374	-
18538	LHDAGIATVLLVNSENR	0.000976076	0.46018	Bp_GLEAN_10005374	Deamidated (NQ)@13N
122095	VDELQESGVNSFILVGLER	0.000976076	0.46018	Bp_GLEAN_10005374	-
68272	DEGIPQILMLITGGR	0.00104272	0.44959	Bp_GLEAN_10005374	-
40064	DVVFLIDGTTAVR	0.00111914	0.432966	Bp_GLEAN_10005374	-
122200	VDELQESGVNSFILVGLER	0.00111914	0.430839	Bp_GLEAN_10005374	Deamidated (NQ)@10N
129903	DIIFLIDGSDNTGASGIAHIR	0.00111914	0.428634	Bp_GLEAN_10005374	-
12955	EAVLNAISGLR	0.00122317	0.408723	Bp_GLEAN_10005374	Deamidated (NQ)@5N
129901	DIIFLIDGSDNTGASGIAHIR	0.00122973	0.406822	Bp_GLEAN_10005374	-
75850	NLATAMTFVAHNTFK	0.0013208	0.394429	Bp_GLEAN_10005374	-
40130	DVVFLIDGTTAVR	0.0013208	0.394145	Bp_GLEAN_10005374	-
143477	FSDLPNVLQQLQSSVETVIVR	0.00138524	0.381903	Bp_GLEAN_10005374	Deamidated (NQ)@12Q
95945	LHDAGIATVLLVNSENR	0.00139152	0.381711	Bp_GLEAN_10005374	Deamidated (NQ)@13N;Deamidated (NQ)@16N
86521	VALVMYNNEVTTEIR	0.00139685	0.38009	Bp_GLEAN_10005374	Deamidated (NQ)@7N
147168	TYQELSELNEQILEALADEVK	0.00141647	0.375265	Bp_GLEAN_10005374	Deamidated (NQ)@11Q
124932	DFILNTVQQLDVQPDQVR	0.00141647	0.374752	Bp_GLEAN_10005374	-
156403	QLQQIATNPEDVLHVPTFPSLPVLK	0.00143601	0.37355	Bp_GLEAN_10005374	Gln->pyro-Glu (N-term Q)@N_term
12963	EAVLNAISGLR	0.00156631	0.359825	Bp_GLEAN_10005374	Deamidated (NQ)@5N
125138	DFILNTVQQLDVQPDQVR	0.00156631	0.358962	Bp_GLEAN_10005374	Deamidated (NQ)@5N
122116	VDELQESGVNSFILVGLER	0.00166875	0.344557	Bp_GLEAN_10005374	-
86436	VALVMYNNEVTTEIR	0.00168117	0.343665	Bp_GLEAN_10005374	Deamidated (NQ)@7N
40069	DVVFLIDGTTAVR	0.0017395	0.337245	Bp_GLEAN_10005374	-
40067	DVVFLIDGTTAVR	0.0017655	0.335878	Bp_GLEAN_10005374	-
144599	VNLMDLDYELLEELDSIAER	0.00189502	0.327079	Bp_GLEAN_10005374	Oxidation (M)@4M
129913	DIIFLIDGSDNTGASGIAHIR	0.00189502	0.326296	Bp_GLEAN_10005374	-
129905	DIIFLIDGSDNTGASGIAHIR	0.00189502	0.325363	Bp_GLEAN_10005374	-
47142	DIVFLLDGSDGVGR	0.00203567	0.312263	Bp_GLEAN_10005374	-
40056	DVVFLIDGTTAVR	0.00238258	0.287616	Bp_GLEAN_10005374	-
86440	VALVMYNNEVTTEIR	0.00239402	0.286088	Bp_GLEAN_10005374	Deamidated (NQ)@7N
86422	VALVMYNNEVTTEIR	0.0024545	0.276918	Bp_GLEAN_10005374	Deamidated (NQ)@7N
129900	DIIFLIDGSDNTGASGIAHIR	0.00255653	0.269056	Bp_GLEAN_10005374	-
40070	DVVFLIDGTTAVR	0.00260145	0.267962	Bp_GLEAN_10005374	-
129891	DIIFLIDGSDNTGASGIAHIR	0.00260745	0.266466	Bp_GLEAN_10005374	-
86786	VALVMYNNEVTTEIR	0.00265992	0.256207	Bp_GLEAN_10005374	Deamidated (NQ)@7N;Deamidated (NQ)@8N
95944	LHDAGIATVLLVNSENR	0.00268495	0.253729	Bp_GLEAN_10005374	Deamidated (NQ)@13N;Deamidated (NQ)@16N
39780	SSQDVAIFGPLLR	0.00282819	0.244094	Bp_GLEAN_10005374	Deamidated (NQ)@3Q
40136	DVVFLIDGTTAVR	0.00307756	0.23226	Bp_GLEAN_10005374	-
342	NALQMIK	0.00308235	0.230863	Bp_GLEAN_10005374	Deamidated (NQ)@1N
7443	KDIVFLLDGSDGVGR	0.00311968	0.228585	Bp_GLEAN_10005374	-
124908	DFILNTVQQLDVQPDQVR	0.00319439	0.223849	Bp_GLEAN_10005374	-
118888	NLGQALEFLDRDMITPAR	0.00355608	0.203106	Bp_GLEAN_10005374	-
2577	ETVLNLVR	0.00358167	0.202384	Bp_GLEAN_10005374	Deamidated (NQ)@5N
86460	VALVMYNNEVTTEIR	0.00362485	0.200512	Bp_GLEAN_10005374	Deamidated (NQ)@7N
47148	DIVFLLDGSDGVGR	0.00376628	0.191104	Bp_GLEAN_10005374	-
69243	TYQELSELNEQILEALADEVK	0.0038462	0.186634	Bp_GLEAN_10005374	-
46439	DIIFLIDGSDNTGASGIAHIR	0.00419339	0.169972	Bp_GLEAN_10005374	Deamidated (NQ)@11N
86482	VALVMYNNEVTTEIR	0.00429918	0.166898	Bp_GLEAN_10005374	Deamidated (NQ)@7N
10052	NQIAPLAVGSK	0.004546	0.156603	Bp_GLEAN_10005374	Deamidated (NQ)@1N;Deamidated (NQ)@2Q
32395	RVVESLNVGENK	0.00460816	0.154452	Bp_GLEAN_10005374	-
40053	DVVFLIDGTTAVR	0.00462069	0.15384	Bp_GLEAN_10005374	-
75969	NLATAMTFVAHNTFK	0.0046562	0.151184	Bp_GLEAN_10005374	Deamidated (NQ)@1N
40055	DVVFLIDGTTAVR	0.00486054	0.143821	Bp_GLEAN_10005374	-
86796	VALVMYNNEVTTEIR	0.00500213	0.137747	Bp_GLEAN_10005374	Deamidated (NQ)@7N;Deamidated (NQ)@8N
86771	VALVMYNNEVTTEIR	0.00507632	0.134831	Bp_GLEAN_10005374	Deamidated (NQ)@7N;Deamidated (NQ)@8N
125155	DFILNTVQQLDVQPDQVR	0.00553939	0.120199	Bp_GLEAN_10005374	Deamidated (NQ)@8Q
129991	DIIFLIDGSDNTGASGIAHIR	0.00631101	0.0916065	Bp_GLEAN_10005374	Deamidated (NQ)@11N
156402	QLQQIATNPEDVLHVPTFPSLPVLK	0.00709766	0.0700052	Bp_GLEAN_10005374	Gln->pyro-Glu (N-term Q)@N_term
122090	VDELQESGVNSFILVGLER	0.00711629	0.0698338	Bp_GLEAN_10005374	-
118981	NLGQALEFLDRDMITPAR	0.00719523	0.0676494	Bp_GLEAN_10005374	Deamidated (NQ)@4Q
147166	TYQELSELNEQILEALADEVK	0.0076228	0.0554515	Bp_GLEAN_10005374	Deamidated (NQ)@3Q
39727	VDELQESGVNSFILVGLER	0.00771825	0.0525844	Bp_GLEAN_10005374	Deamidated (NQ)@5Q
39779	SSQDVAIFGPLLR	0.00811677	0.0422247	Bp_GLEAN_10005374	Deamidated (NQ)@3Q
86400	VALVMYNNEVTTEIR	0.00844648	0.0356688	Bp_GLEAN_10005374	Deamidated (NQ)@7N
122199	VDELQESGVNSFILVGLER	0.00932326	0.0146596	Bp_GLEAN_10005374	Deamidated (NQ)@10N
8599	NSVLATPGQLHAAWR	0	3.08641	Bp_GLEAN_10005705	Deamidated (NQ)@1N
110239	VSVPSHPEDVGDASLTMVK	1.02816e-05	2.74606	Bp_GLEAN_10005705	-
59896	LGQDYQWIGLNDK	1.02816e-05	2.40458	Bp_GLEAN_10005705	-
59900	LGQDYQWIGLNDK	1.02816e-05	1.64626	Bp_GLEAN_10005705	-
59893	LGQDYQWIGLNDK	1.02816e-05	1.54248	Bp_GLEAN_10005705	-
60079	LGQDYQWIGLNDK	0.000262627	0.730888	Bp_GLEAN_10005705	Deamidated (NQ)@3Q;Deamidated (NQ)@11N
68846	NSVLATPGQLHAAWR	0.00117887	0.41959	Bp_GLEAN_10005705	-
60001	LGQDYQWIGLNDK	0.00121755	0.413613	Bp_GLEAN_10005705	Deamidated (NQ)@11N
110241	VSVPSHPEDVGDASLTMVK	0.00139152	0.380964	Bp_GLEAN_10005705	-
28799	LDGEVFYAPVAK	0.00264421	0.262222	Bp_GLEAN_10005705	-
66426	LAVANDEELNQLLR	0	3.27362	Bp_GLEAN_10006017	-
66423	LAVANDEELNQLLR	0	2.95119	Bp_GLEAN_10006017	-
66422	LAVANDEELNQLLR	1.02816e-05	2.46156	Bp_GLEAN_10006017	-
66427	LAVANDEELNQLLR	1.02816e-05	2.19045	Bp_GLEAN_10006017	-
66508	LAVANDEELNQLLR	3.74505e-05	1.22387	Bp_GLEAN_10006017	Deamidated (NQ)@5N
66424	LAVANDEELNQLLR	0.000134874	0.973795	Bp_GLEAN_10006017	-
4361	SMAFPSLLK	0.000194195	0.851903	Bp_GLEAN_10006017	-
9335	LSLTEIDLGK	0.000248628	0.785623	Bp_GLEAN_10006017	-
66425	LAVANDEELNQLLR	0.000351737	0.654659	Bp_GLEAN_10006017	-
4362	SMAFPSLLK	0.000829331	0.489564	Bp_GLEAN_10006017	-
4364	SMAFPSLLK	0.00434864	0.164913	Bp_GLEAN_10006017	-
69519	VDAIVNPTNADLDLR	0.00971038	0.00596894	Bp_GLEAN_10006017	Deamidated (NQ)@9N
136837	IVGGDEATPGQIPWQVALMER	0.000141612	0.916653	Bp_GLEAN_10006344	-
36957	ALEEATNYALER	0	2.97043	Bp_GLEAN_10006433	-
36958	ALEEATNYALER	1.02816e-05	2.52504	Bp_GLEAN_10006433	-
99526	AFTGFIVDADTPGIQVGR	1.02816e-05	2.14775	Bp_GLEAN_10006433	-
13628	ANWYFLLAR	1.02816e-05	1.9735	Bp_GLEAN_10006433	-
13627	ANWYFLLAR	1.02816e-05	1.35927	Bp_GLEAN_10006433	-
13405	TGEYPFPVIK	3.74505e-05	1.2046	Bp_GLEAN_10006433	-
13626	ANWYFLLAR	0.000200877	0.843375	Bp_GLEAN_10006433	-
13399	TGEYPFPVIK	0.000248628	0.778424	Bp_GLEAN_10006433	-
37091	ALEEATNYALER	0.000248628	0.773485	Bp_GLEAN_10006433	Deamidated (NQ)@7N
20305	ENVLLGEGAGFK	0.000255114	0.742342	Bp_GLEAN_10006433	Deamidated (NQ)@2N
20309	ENVLLGEGAGFK	0.000385421	0.62905	Bp_GLEAN_10006433	Deamidated (NQ)@2N
13728	ANWYFLLAR	0.00122973	0.407052	Bp_GLEAN_10006433	Deamidated (NQ)@2N
37087	ALEEATNYALER	0.00521243	0.130456	Bp_GLEAN_10006433	Deamidated (NQ)@7N
20308	ENVLLGEGAGFK	0.00607475	0.0990874	Bp_GLEAN_10006433	Deamidated (NQ)@2N
20307	ENVLLGEGAGFK	0.00821966	0.0404129	Bp_GLEAN_10006433	Deamidated (NQ)@2N
25870	LYSPITVGEFR	0.000179718	0.877628	Bp_GLEAN_10006822	-
22396	LQQASIPLIDR	0.00550342	0.122139	Bp_GLEAN_10006822	-
50294	FLGTWYDLAVATK	0	3.02436	Bp_GLEAN_10008950	-
40554	EQGISDEFIIMK	1.02816e-05	2.59028	Bp_GLEAN_10008950	-
50414	AAPDTGPCFGIKPR	1.02816e-05	2.25403	Bp_GLEAN_10008950	Carbamidomethyl (C)@8C
50413	AAPDTGPCFGIKPR	1.02816e-05	2.22701	Bp_GLEAN_10008950	Carbamidomethyl (C)@8C
40561	EQGISDEFIIMK	1.02816e-05	2.12263	Bp_GLEAN_10008950	-
40557	EQGISDEFIIMK	1.02816e-05	2.06495	Bp_GLEAN_10008950	-
40559	EQGISDEFIIMK	1.02816e-05	2.02519	Bp_GLEAN_10008950	-
50416	AAPDTGPCFGIKPR	1.02816e-05	1.96907	Bp_GLEAN_10008950	Carbamidomethyl (C)@8C
50415	AAPDTGPCFGIKPR	1.02816e-05	1.84524	Bp_GLEAN_10008950	Carbamidomethyl (C)@8C
40562	EQGISDEFIIMK	1.02816e-05	1.77609	Bp_GLEAN_10008950	-
40555	EQGISDEFIIMK	1.02816e-05	1.46944	Bp_GLEAN_10008950	-
40556	EQGISDEFIIMK	1.02816e-05	1.4044	Bp_GLEAN_10008950	-
35429	AECEEYCGVVR	1.02816e-05	1.3862	Bp_GLEAN_10008950	Carbamidomethyl (C)@3C;Carbamidomethyl (C)@7C
40651	EQGISDEFIIMK	0.000194195	0.854645	Bp_GLEAN_10008950	Deamidated (NQ)@2Q
50292	FLGTWYDLAVATK	0.00459607	0.154819	Bp_GLEAN_10008950	-
111747	SYDACEGDSGGPMVTLYR	0	3.64695	Bp_GLEAN_10010494	Carbamidomethyl (C)@5C
131272	SSYSEPIVGLQPWVIGGEVGK	1.02816e-05	2.89982	Bp_GLEAN_10010494	-
69792	KGESPWQVMLLDAR	1.02816e-05	2.06276	Bp_GLEAN_10010494	-
131267	SSYSEPIVGLQPWVIGGEVGK	1.02816e-05	2.00328	Bp_GLEAN_10010494	-
13143	LSCGQLLLSR	1.02816e-05	1.51815	Bp_GLEAN_10010494	Carbamidomethyl (C)@3C
152775	LESPTPFSTFILPVCLPNPDMAR	5.51116e-05	1.129	Bp_GLEAN_10010494	Carbamidomethyl (C)@15C
52930	GESPWQVMLLDAR	0.000149355	0.904435	Bp_GLEAN_10010494	-
152774	LESPTPFSTFILPVCLPNPDMAR	0.000633647	0.534704	Bp_GLEAN_10010494	Carbamidomethyl (C)@15C
69879	KGESPWQVMLLDAR	0.00957412	0.0095145	Bp_GLEAN_10010494	Deamidated (NQ)@7Q
47151	ILQDDTPIKEYK	0	2.96013	Bp_GLEAN_10010828	-
32285	SMLPSLLQQLGR	1.02816e-05	2.39154	Bp_GLEAN_10010828	-
32297	SMLPSLLQQLGR	1.02816e-05	2.39019	Bp_GLEAN_10010828	-
32294	SMLPSLLQQLGR	1.02816e-05	2.31667	Bp_GLEAN_10010828	-
32284	SMLPSLLQQLGR	1.02816e-05	2.2933	Bp_GLEAN_10010828	-
32286	SMLPSLLQQLGR	1.02816e-05	2.28557	Bp_GLEAN_10010828	-
32298	SMLPSLLQQLGR	1.02816e-05	2.13592	Bp_GLEAN_10010828	-
47152	ILQDDTPIKEYK	1.02816e-05	1.52315	Bp_GLEAN_10010828	-
123164	TLQQQTIQIEIDPEQTVK	1.02816e-05	1.4178	Bp_GLEAN_10010828	-
5445	NFVVVMVSK	0.000248628	0.767723	Bp_GLEAN_10010828	-
5459	NFVVVMVSK	0.000707971	0.515236	Bp_GLEAN_10010828	Deamidated (NQ)@1N
78543	EIEIDIEPTDKVER	0.00230535	0.291476	Bp_GLEAN_10010949	-
78546	EIEIDIEPTDKVER	0.00519336	0.130672	Bp_GLEAN_10010949	-
74013	TTESADTINNYVSDK	0	4.23468	Bp_GLEAN_10011379	-
82190	EVLSEMGMTDMFGDR	0	4.15512	Bp_GLEAN_10011379	-
82183	EVLSEMGMTDMFGDR	0	4.09049	Bp_GLEAN_10011379	-
82189	EVLSEMGMTDMFGDR	0	3.93442	Bp_GLEAN_10011379	-
82181	EVLSEMGMTDMFGDR	0	3.81509	Bp_GLEAN_10011379	-
140173	DKNIFLSPVSVSVALAALSVGAR	0	3.80532	Bp_GLEAN_10011379	-
82182	EVLSEMGMTDMFGDR	0	3.78371	Bp_GLEAN_10011379	-
82185	EVLSEMGMTDMFGDR	0	3.77542	Bp_GLEAN_10011379	-
74014	TTESADTINNYVSDK	0	3.6056	Bp_GLEAN_10011379	-
82187	EVLSEMGMTDMFGDR	0	3.57538	Bp_GLEAN_10011379	-
82180	EVLSEMGMTDMFGDR	0	3.55609	Bp_GLEAN_10011379	-
140185	DKNIFLSPVSVSVALAALSVGAR	0	3.52296	Bp_GLEAN_10011379	-
82186	EVLSEMGMTDMFGDR	0	3.47995	Bp_GLEAN_10011379	-
140182	DKNIFLSPVSVSVALAALSVGAR	0	3.37811	Bp_GLEAN_10011379	-
82179	EVLSEMGMTDMFGDR	0	3.36325	Bp_GLEAN_10011379	-
82184	EVLSEMGMTDMFGDR	0	3.29054	Bp_GLEAN_10011379	-
140174	DKNIFLSPVSVSVALAALSVGAR	0	3.21179	Bp_GLEAN_10011379	-
140183	DKNIFLSPVSVSVALAALSVGAR	0	3.11788	Bp_GLEAN_10011379	-
74015	TTESADTINNYVSDK	0	3.08343	Bp_GLEAN_10011379	-
74393	TTESADTINNYVSDK	1.02816e-05	2.84359	Bp_GLEAN_10011379	Deamidated (NQ)@9N
140186	DKNIFLSPVSVSVALAALSVGAR	1.02816e-05	2.80927	Bp_GLEAN_10011379	-
69012	QSYLTDGFTVDFTK	1.02816e-05	2.62783	Bp_GLEAN_10011379	-
140172	DKNIFLSPVSVSVALAALSVGAR	1.02816e-05	2.6098	Bp_GLEAN_10011379	-
140181	DKNIFLSPVSVSVALAALSVGAR	1.02816e-05	2.59575	Bp_GLEAN_10011379	-
68992	QSYLTDGFTVDFTK	1.02816e-05	2.54034	Bp_GLEAN_10011379	-
140175	DKNIFLSPVSVSVALAALSVGAR	1.02816e-05	2.50723	Bp_GLEAN_10011379	-
43406	FKPNPEFLDSLK	1.02816e-05	2.49996	Bp_GLEAN_10011379	-
28651	LYSALASQPDSR	1.02816e-05	2.48569	Bp_GLEAN_10011379	-
140179	DKNIFLSPVSVSVALAALSVGAR	1.02816e-05	2.39201	Bp_GLEAN_10011379	-
28652	LYSALASQPDSR	1.02816e-05	2.35852	Bp_GLEAN_10011379	-
57273	YNHPFMLLILDR	1.02816e-05	2.27196	Bp_GLEAN_10011379	-
12732	ATQDIMFMGK	1.02816e-05	2.25203	Bp_GLEAN_10011379	-
82188	EVLSEMGMTDMFGDR	1.02816e-05	2.24674	Bp_GLEAN_10011379	-
43407	FKPNPEFLDSLK	1.02816e-05	2.17448	Bp_GLEAN_10011379	-
140177	DKNIFLSPVSVSVALAALSVGAR	1.02816e-05	2.12824	Bp_GLEAN_10011379	-
43403	FKPNPEFLDSLK	1.02816e-05	1.99557	Bp_GLEAN_10011379	-
12729	ATQDIMFMGK	1.02816e-05	1.92826	Bp_GLEAN_10011379	-
12733	ATQDIMFMGK	1.02816e-05	1.86168	Bp_GLEAN_10011379	-
12730	ATQDIMFMGK	1.02816e-05	1.79514	Bp_GLEAN_10011379	-
68981	QSYLTDGFTVDFTK	1.02816e-05	1.78694	Bp_GLEAN_10011379	-
68997	QSYLTDGFTVDFTK	1.02816e-05	1.77845	Bp_GLEAN_10011379	-
68990	QSYLTDGFTVDFTK	1.02816e-05	1.70468	Bp_GLEAN_10011379	-
140188	DKNIFLSPVSVSVALAALSVGAR	1.02816e-05	1.58983	Bp_GLEAN_10011379	-
140170	DKNIFLSPVSVSVALAALSVGAR	1.02816e-05	1.54801	Bp_GLEAN_10011379	-
12731	ATQDIMFMGK	1.02816e-05	1.53777	Bp_GLEAN_10011379	-
118819	TTESADTINNYVSDKTNGK	1.02816e-05	1.49762	Bp_GLEAN_10011379	Deamidated (NQ)@9N;Deamidated (NQ)@17N
57261	YNHPFMLLILDR	1.02816e-05	1.46559	Bp_GLEAN_10011379	-
57259	YNHPFMLLILDR	2.04054e-05	1.33689	Bp_GLEAN_10011379	-
57258	YNHPFMLLILDR	3.74505e-05	1.18837	Bp_GLEAN_10011379	-
43401	FKPNPEFLDSLK	7.89956e-05	1.0817	Bp_GLEAN_10011379	-
69183	QSYLTDGFTVDFTK	7.89956e-05	1.07002	Bp_GLEAN_10011379	Deamidated (NQ)@1Q
68982	QSYLTDGFTVDFTK	9.56923e-05	1.01317	Bp_GLEAN_10011379	-
74011	TTESADTINNYVSDK	0.000134874	0.943079	Bp_GLEAN_10011379	-
119656	NIFLSPVSVSVALAALSVGAR	0.000172652	0.88827	Bp_GLEAN_10011379	Deamidated (NQ)@1N
118818	TTESADTINNYVSDKTNGK	0.000187303	0.869116	Bp_GLEAN_10011379	Deamidated (NQ)@9N;Deamidated (NQ)@17N
28765	LYSALASQPDSR	0.000194195	0.858405	Bp_GLEAN_10011379	Deamidated (NQ)@8Q
3013	FKPNPEFLDSLK	0.000194195	0.857904	Bp_GLEAN_10011379	-
69018	QSYLTDGFTVDFTK	0.000248628	0.762524	Bp_GLEAN_10011379	-
57275	YNHPFMLLILDR	0.000255114	0.740287	Bp_GLEAN_10011379	-
1107	YNVFIPK	0.000503086	0.573306	Bp_GLEAN_10011379	-
68989	QSYLTDGFTVDFTK	0.00107519	0.44369	Bp_GLEAN_10011379	-
68983	QSYLTDGFTVDFTK	0.00121755	0.411333	Bp_GLEAN_10011379	-
1108	YNVFIPK	0.00463197	0.153308	Bp_GLEAN_10011379	-
1109	YNVFIPK	0.00494721	0.140203	Bp_GLEAN_10011379	-
159031	LEPDTEYIITIIPLYQGGTEGPVATAR	1.02816e-05	2.46438	Bp_GLEAN_10011808	-
43122	LDVVFLVPASTDR	1.02816e-05	2.16503	Bp_GLEAN_10011808	-
43121	LDVVFLVPASTDR	1.02816e-05	1.46686	Bp_GLEAN_10011808	-
28253	ALAGFGILVSDLK	2.92921e-05	1.31903	Bp_GLEAN_10011808	-
42208	VTWVGVQGATSYR	2.92921e-05	1.27122	Bp_GLEAN_10011808	-
66493	DSQMGVVVYGYRPK	3.74505e-05	1.2285	Bp_GLEAN_10011808	-
36765	VQWGGVSGAQAYR	3.74505e-05	1.19197	Bp_GLEAN_10011808	-
43131	LDVVFLVPASTDR	5.51116e-05	1.13715	Bp_GLEAN_10011808	-
43130	LDVVFLVPASTDR	9.56923e-05	1.00705	Bp_GLEAN_10011808	-
43123	LDVVFLVPASTDR	0.000141612	0.932494	Bp_GLEAN_10011808	-
28256	ALAGFGILVSDLK	0.0008361	0.488437	Bp_GLEAN_10011808	-
3180	IWFLLNR	0.00106918	0.445634	Bp_GLEAN_10011808	-
3179	IWFLLNR	0.00157249	0.3563	Bp_GLEAN_10011808	-
3177	IWFLLNR	0.00267851	0.254133	Bp_GLEAN_10011808	-
3178	IWFLLNR	0.00274146	0.250868	Bp_GLEAN_10011808	-
37365	ISWTGVSGATSYR	0.00565607	0.115999	Bp_GLEAN_10011808	-
97661	QALLGAGLTLGTPATTINK	0	4.04581	Bp_GLEAN_10011926	-
105268	EVYMGNVLQAGEGQAPTR	1.02816e-05	2.55316	Bp_GLEAN_10011926	-
105267	EVYMGNVLQAGEGQAPTR	1.02816e-05	2.43811	Bp_GLEAN_10011926	-
97662	QALLGAGLTLGTPATTINK	1.02816e-05	2.24923	Bp_GLEAN_10011926	-
40760	GAIEQAGIAPEEVK	1.02816e-05	2.12407	Bp_GLEAN_10011926	-
97663	QALLGAGLTLGTPATTINK	1.02816e-05	1.68848	Bp_GLEAN_10011926	-
69750	IVSFADAAVAPIDFPIAPAFSVPK	1.02816e-05	1.67122	Bp_GLEAN_10011926	-
147340	IVSFADAAVAPIDFPIAPAFSVPK	1.02816e-05	1.56152	Bp_GLEAN_10011926	-
102570	VNVNGGAVSLGHPIGMSGAR	1.02816e-05	1.53393	Bp_GLEAN_10011926	Deamidated (NQ)@4N
147342	IVSFADAAVAPIDFPIAPAFSVPK	1.02816e-05	1.40733	Bp_GLEAN_10011926	-
50928	EEQDAYAIGSYSR	2.92921e-05	1.2845	Bp_GLEAN_10011926	-
147339	IVSFADAAVAPIDFPIAPAFSVPK	2.92921e-05	1.24975	Bp_GLEAN_10011926	-
50927	EEQDAYAIGSYSR	7.2408e-05	1.10432	Bp_GLEAN_10011926	-
147341	IVSFADAAVAPIDFPIAPAFSVPK	7.89956e-05	1.0499	Bp_GLEAN_10011926	-
12529	EIVPVSIPQR	0.00213657	0.301665	Bp_GLEAN_10011926	-
40758	GAIEQAGIAPEEVK	0.00300667	0.2344	Bp_GLEAN_10011926	-
147344	IVSFADAAVAPIDFPIAPAFSVPK	0.00451533	0.158045	Bp_GLEAN_10011926	-
12528	EIVPVSIPQR	0.00695209	0.0733083	Bp_GLEAN_10011926	-
147343	IVSFADAAVAPIDFPIAPAFSVPK	0.00911027	0.0199763	Bp_GLEAN_10011926	-
93424	LQGHNGVCAEESQFVK	0	3.81308	Bp_GLEAN_10012108	Deamidated (NQ)@5N;Carbamidomethyl (C)@8C
93416	LQGHNGVCAEESQFVK	0	3.02785	Bp_GLEAN_10012108	Deamidated (NQ)@5N;Carbamidomethyl (C)@8C
93419	LQGHNGVCAEESQFVK	1.02816e-05	2.79423	Bp_GLEAN_10012108	Deamidated (NQ)@5N;Carbamidomethyl (C)@8C
93417	LQGHNGVCAEESQFVK	1.02816e-05	2.28907	Bp_GLEAN_10012108	Deamidated (NQ)@5N;Carbamidomethyl (C)@8C
93414	LQGHNGVCAEESQFVK	1.02816e-05	2.21319	Bp_GLEAN_10012108	Deamidated (NQ)@5N;Carbamidomethyl (C)@8C
13481	VTNYLDWIK	1.02816e-05	1.80985	Bp_GLEAN_10012108	-
13485	VTNYLDWIK	1.02816e-05	1.80705	Bp_GLEAN_10012108	-
13484	VTNYLDWIK	1.02816e-05	1.63445	Bp_GLEAN_10012108	-
13488	VTNYLDWIK	1.02816e-05	1.51612	Bp_GLEAN_10012108	-
13523	VTNYLDWIK	1.02816e-05	1.49111	Bp_GLEAN_10012108	Deamidated (NQ)@3N
153907	VPPGALPWQVSVQVRPQNSNAPFR	1.02816e-05	1.44715	Bp_GLEAN_10012108	Deamidated (NQ)@13Q
13486	VTNYLDWIK	1.02816e-05	1.36369	Bp_GLEAN_10012108	-
153880	VPPGALPWQVSVQVRPQNSNAPFR	1.02816e-05	1.36057	Bp_GLEAN_10012108	-
93790	LQGHNGVCAEESQFVK	1.02816e-05	1.34101	Bp_GLEAN_10012108	Deamidated (NQ)@2Q;Deamidated (NQ)@5N;Carbamidomethyl (C)@8C
13482	VTNYLDWIK	2.04054e-05	1.32584	Bp_GLEAN_10012108	-
13483	VTNYLDWIK	2.92921e-05	1.29765	Bp_GLEAN_10012108	-
153873	VPPGALPWQVSVQVRPQNSNAPFR	3.74505e-05	1.16716	Bp_GLEAN_10012108	-
13522	VTNYLDWIK	4.65247e-05	1.15804	Bp_GLEAN_10012108	Deamidated (NQ)@3N
13487	VTNYLDWIK	5.51116e-05	1.14055	Bp_GLEAN_10012108	-
13527	VTNYLDWIK	7.2408e-05	1.10513	Bp_GLEAN_10012108	Deamidated (NQ)@3N
13528	VTNYLDWIK	0.00010408	1.00275	Bp_GLEAN_10012108	Deamidated (NQ)@3N
153878	VPPGALPWQVSVQVRPQNSNAPFR	0.000120342	0.998717	Bp_GLEAN_10012108	-
89644	GECVVTSDPPFFECK	0.000134874	0.977988	Bp_GLEAN_10012108	Carbamidomethyl (C)@3C;Carbamidomethyl (C)@14C
153896	VPPGALPWQVSVQVRPQNSNAPFR	0.000141612	0.936473	Bp_GLEAN_10012108	-
29102	LWWDYCDVR	0.000165534	0.89886	Bp_GLEAN_10012108	Carbamidomethyl (C)@6C
30437	VPPGALPWQVSVQVRPQNSNAPFR	0.000200877	0.845352	Bp_GLEAN_10012108	Deamidated (NQ)@9Q;Deamidated (NQ)@18N
30446	VPPGALPWQVSVQVRPQNSNAPFR	0.000200877	0.836963	Bp_GLEAN_10012108	Deamidated (NQ)@9Q;Deamidated (NQ)@18N
13524	VTNYLDWIK	0.000207587	0.822813	Bp_GLEAN_10012108	Deamidated (NQ)@3N
30459	VPPGALPWQVSVQVRPQNSNAPFR	0.000230058	0.800213	Bp_GLEAN_10012108	Deamidated (NQ)@9Q;Deamidated (NQ)@18N
29106	LWWDYCDVR	0.000248628	0.749094	Bp_GLEAN_10012108	Carbamidomethyl (C)@6C
153908	VPPGALPWQVSVQVRPQNSNAPFR	0.000284383	0.719111	Bp_GLEAN_10012108	Deamidated (NQ)@13Q
89648	GECVVTSDPPFFECK	0.000298695	0.711593	Bp_GLEAN_10012108	Carbamidomethyl (C)@3C;Carbamidomethyl (C)@14C
44095	KLWWDYCDVR	0.000399535	0.616487	Bp_GLEAN_10012108	Carbamidomethyl (C)@7C
7279	MPWCFYR	0.000734279	0.506079	Bp_GLEAN_10012108	Carbamidomethyl (C)@4C
29105	LWWDYCDVR	0.000747521	0.501589	Bp_GLEAN_10012108	Carbamidomethyl (C)@6C
7275	MPWCFYR	0.000848978	0.482956	Bp_GLEAN_10012108	Carbamidomethyl (C)@4C
89653	GECVVTSDPPFFECK	0.000874556	0.473983	Bp_GLEAN_10012108	Carbamidomethyl (C)@3C;Carbamidomethyl (C)@14C
44093	KLWWDYCDVR	0.000881533	0.473017	Bp_GLEAN_10012108	Carbamidomethyl (C)@7C
13529	VTNYLDWIK	0.000928579	0.466873	Bp_GLEAN_10012108	Deamidated (NQ)@3N
13526	VTNYLDWIK	0.00106918	0.447722	Bp_GLEAN_10012108	Deamidated (NQ)@3N
93421	LQGHNGVCAEESQFVK	0.00113962	0.425727	Bp_GLEAN_10012108	Deamidated (NQ)@5N;Carbamidomethyl (C)@8C
89654	GECVVTSDPPFFECK	0.00122317	0.410937	Bp_GLEAN_10012108	Carbamidomethyl (C)@3C;Carbamidomethyl (C)@14C
29104	LWWDYCDVR	0.00122317	0.407448	Bp_GLEAN_10012108	Carbamidomethyl (C)@6C
44092	KLWWDYCDVR	0.00125592	0.403433	Bp_GLEAN_10012108	Carbamidomethyl (C)@7C
29107	LWWDYCDVR	0.0013208	0.395434	Bp_GLEAN_10012108	Carbamidomethyl (C)@6C
30339	VPPGALPWQVSVQVRPQNSNAPFR	0.00156631	0.358772	Bp_GLEAN_10012108	-
89646	GECVVTSDPPFFECK	0.00185147	0.331695	Bp_GLEAN_10012108	Carbamidomethyl (C)@3C;Carbamidomethyl (C)@14C
44094	KLWWDYCDVR	0.00189502	0.326873	Bp_GLEAN_10012108	Carbamidomethyl (C)@7C
7277	MPWCFYR	0.00203567	0.314561	Bp_GLEAN_10012108	Carbamidomethyl (C)@4C
30457	VPPGALPWQVSVQVRPQNSNAPFR	0.00206739	0.308324	Bp_GLEAN_10012108	Deamidated (NQ)@9Q;Deamidated (NQ)@18N
93418	LQGHNGVCAEESQFVK	0.00209875	0.305237	Bp_GLEAN_10012108	Deamidated (NQ)@5N;Carbamidomethyl (C)@8C
153894	VPPGALPWQVSVQVRPQNSNAPFR	0.00260145	0.267628	Bp_GLEAN_10012108	-
7280	MPWCFYR	0.00264421	0.261983	Bp_GLEAN_10012108	Carbamidomethyl (C)@4C
89649	GECVVTSDPPFFECK	0.00265399	0.258355	Bp_GLEAN_10012108	Carbamidomethyl (C)@3C;Carbamidomethyl (C)@14C
89645	GECVVTSDPPFFECK	0.00284091	0.241732	Bp_GLEAN_10012108	Carbamidomethyl (C)@3C;Carbamidomethyl (C)@14C
89643	GECVVTSDPPFFECK	0.0031764	0.224798	Bp_GLEAN_10012108	Carbamidomethyl (C)@3C;Carbamidomethyl (C)@14C
44091	KLWWDYCDVR	0.00350584	0.205054	Bp_GLEAN_10012108	Carbamidomethyl (C)@7C
89650	GECVVTSDPPFFECK	0.00373512	0.193012	Bp_GLEAN_10012108	Carbamidomethyl (C)@3C;Carbamidomethyl (C)@14C
89652	GECVVTSDPPFFECK	0.0039568	0.18023	Bp_GLEAN_10012108	Carbamidomethyl (C)@3C;Carbamidomethyl (C)@14C
7276	MPWCFYR	0.00433619	0.165648	Bp_GLEAN_10012108	Carbamidomethyl (C)@4C
153914	VPPGALPWQVSVQVRPQNSNAPFR	0.00625037	0.0934196	Bp_GLEAN_10012108	Deamidated (NQ)@9Q;Deamidated (NQ)@13Q
89647	GECVVTSDPPFFECK	0.00642122	0.0886294	Bp_GLEAN_10012108	Carbamidomethyl (C)@3C;Carbamidomethyl (C)@14C
44106	KLWWDYCDVR	0.00773049	0.0520942	Bp_GLEAN_10012108	Carbamidomethyl (C)@7C
7507	GQNLFVEVR	3.74505e-05	1.22525	Bp_GLEAN_10013520	-
97133	TVMDYTNWYEEEPR	0.00238258	0.287532	Bp_GLEAN_10013520	Deamidated (NQ)@7N
97006	TVMDYTNWYEEEPR	0.00419339	0.169893	Bp_GLEAN_10013520	-
23412	FVWTNTDQVR	0.00895045	0.0237312	Bp_GLEAN_10013520	-
152072	VINDNFGIIEGLMSTVHAITATQK	0	6.19304	Bp_GLEAN_10014099	-
152087	VINDNFGIIEGLMSTVHAITATQK	0	5.18511	Bp_GLEAN_10014099	Deamidated (NQ)@3N
152085	VINDNFGIIEGLMSTVHAITATQK	0	5.09876	Bp_GLEAN_10014099	Deamidated (NQ)@3N
152071	VINDNFGIIEGLMSTVHAITATQK	0	4.1939	Bp_GLEAN_10014099	-
152083	VINDNFGIIEGLMSTVHAITATQK	0	4.19348	Bp_GLEAN_10014099	Deamidated (NQ)@5N
152070	VINDNFGIIEGLMSTVHAITATQK	0	4.14344	Bp_GLEAN_10014099	-
152084	VINDNFGIIEGLMSTVHAITATQK	0	4.13938	Bp_GLEAN_10014099	Deamidated (NQ)@5N
152069	VINDNFGIIEGLMSTVHAITATQK	0	4.04149	Bp_GLEAN_10014099	-
152088	VINDNFGIIEGLMSTVHAITATQK	0	3.81807	Bp_GLEAN_10014099	Deamidated (NQ)@5N
152066	VINDNFGIIEGLMSTVHAITATQK	0	3.80826	Bp_GLEAN_10014099	-
152431	VINDNFGIIEGLMSTVHAITATQK	0	3.66258	Bp_GLEAN_10014099	Oxidation (M)@13M
152089	VINDNFGIIEGLMSTVHAITATQK	0	3.32963	Bp_GLEAN_10014099	Deamidated (NQ)@5N
152081	VINDNFGIIEGLMSTVHAITATQK	0	3.30747	Bp_GLEAN_10014099	Deamidated (NQ)@5N
93998	VVSNASCTTNCLAPLAK	0	3.18874	Bp_GLEAN_10014099	Carbamidomethyl (C)@7C;Carbamidomethyl (C)@11C
94003	VVSNASCTTNCLAPLAK	0	3.07979	Bp_GLEAN_10014099	Carbamidomethyl (C)@7C;Carbamidomethyl (C)@11C
87925	LVTWYDNEFGYSNR	0	2.9549	Bp_GLEAN_10014099	-
152434	VINDNFGIIEGLMSTVHAITATQK	1.02816e-05	2.74138	Bp_GLEAN_10014099	Oxidation (M)@13M
94060	VVSNASCTTNCLAPLAK	1.02816e-05	2.39422	Bp_GLEAN_10014099	Carbamidomethyl (C)@7C;Deamidated (NQ)@10N;Carbamidomethyl (C)@11C
16084	VIDLMAHMAGK	1.02816e-05	2.34013	Bp_GLEAN_10014099	-
94001	VVSNASCTTNCLAPLAK	1.02816e-05	2.3314	Bp_GLEAN_10014099	Carbamidomethyl (C)@7C;Carbamidomethyl (C)@11C
29330	VIDLMAHMAGKE	1.02816e-05	2.32821	Bp_GLEAN_10014099	-
93997	VVSNASCTTNCLAPLAK	1.02816e-05	2.29411	Bp_GLEAN_10014099	Carbamidomethyl (C)@7C;Carbamidomethyl (C)@11C
16068	VIDLMAHMAGK	1.02816e-05	2.29171	Bp_GLEAN_10014099	-
29332	VIDLMAHMAGKE	1.02816e-05	2.266	Bp_GLEAN_10014099	-
29343	VIDLMAHMAGKE	1.02816e-05	2.24937	Bp_GLEAN_10014099	-
94072	VVSNASCTTNCLAPLAK	1.02816e-05	2.22717	Bp_GLEAN_10014099	Carbamidomethyl (C)@7C;Deamidated (NQ)@10N;Carbamidomethyl (C)@11C
56628	ISVFHERDPANIK	1.02816e-05	2.21736	Bp_GLEAN_10014099	-
94067	VVSNASCTTNCLAPLAK	1.02816e-05	2.17368	Bp_GLEAN_10014099	Carbamidomethyl (C)@7C;Deamidated (NQ)@10N;Carbamidomethyl (C)@11C
94144	VVSNASCTTNCLAPLAK	1.02816e-05	2.15766	Bp_GLEAN_10014099	Deamidated (NQ)@4N;Carbamidomethyl (C)@7C;Deamidated (NQ)@10N;Carbamidomethyl (C)@11C
152432	VINDNFGIIEGLMSTVHAITATQK	1.02816e-05	2.15174	Bp_GLEAN_10014099	Oxidation (M)@13M
16069	VIDLMAHMAGK	1.02816e-05	2.14864	Bp_GLEAN_10014099	-
94059	VVSNASCTTNCLAPLAK	1.02816e-05	2.13688	Bp_GLEAN_10014099	Carbamidomethyl (C)@7C;Deamidated (NQ)@10N;Carbamidomethyl (C)@11C
29334	VIDLMAHMAGKE	1.02816e-05	2.05687	Bp_GLEAN_10014099	-
29319	VIDLMAHMAGKE	1.02816e-05	2.04868	Bp_GLEAN_10014099	-
88026	LVTWYDNEFGYSNR	1.02816e-05	2.04457	Bp_GLEAN_10014099	Deamidated (NQ)@7N
29323	VIDLMAHMAGKE	1.02816e-05	2.04202	Bp_GLEAN_10014099	-
88013	LVTWYDNEFGYSNR	1.02816e-05	2.03912	Bp_GLEAN_10014099	Deamidated (NQ)@7N
88011	LVTWYDNEFGYSNR	1.02816e-05	2.00254	Bp_GLEAN_10014099	Deamidated (NQ)@7N
88015	LVTWYDNEFGYSNR	1.02816e-05	1.98297	Bp_GLEAN_10014099	Deamidated (NQ)@7N
94002	VVSNASCTTNCLAPLAK	1.02816e-05	1.96496	Bp_GLEAN_10014099	Carbamidomethyl (C)@7C;Carbamidomethyl (C)@11C
29328	VIDLMAHMAGKE	1.02816e-05	1.91903	Bp_GLEAN_10014099	-
87926	LVTWYDNEFGYSNR	1.02816e-05	1.91492	Bp_GLEAN_10014099	-
29324	VIDLMAHMAGKE	1.02816e-05	1.90468	Bp_GLEAN_10014099	-
29338	VIDLMAHMAGKE	1.02816e-05	1.88851	Bp_GLEAN_10014099	-
29320	VIDLMAHMAGKE	1.02816e-05	1.8619	Bp_GLEAN_10014099	-
56630	ISVFHERDPANIK	1.02816e-05	1.82374	Bp_GLEAN_10014099	-
29327	VIDLMAHMAGKE	1.02816e-05	1.81616	Bp_GLEAN_10014099	-
29318	VIDLMAHMAGKE	1.02816e-05	1.81194	Bp_GLEAN_10014099	-
29316	VIDLMAHMAGKE	1.02816e-05	1.78978	Bp_GLEAN_10014099	-
94147	VVSNASCTTNCLAPLAK	1.02816e-05	1.78611	Bp_GLEAN_10014099	Deamidated (NQ)@4N;Carbamidomethyl (C)@7C;Deamidated (NQ)@10N;Carbamidomethyl (C)@11C
16073	VIDLMAHMAGK	1.02816e-05	1.70925	Bp_GLEAN_10014099	-
29341	VIDLMAHMAGKE	1.02816e-05	1.69974	Bp_GLEAN_10014099	-
167501	GVLGYTEDQVVSTDFNGDTHSSIFDAGAGIALNDHFVK	1.02816e-05	1.6662	Bp_GLEAN_10014099	Deamidated (NQ)@16N
16072	VIDLMAHMAGK	1.02816e-05	1.62355	Bp_GLEAN_10014099	-
29335	VIDLMAHMAGKE	1.02816e-05	1.62122	Bp_GLEAN_10014099	-
29331	VIDLMAHMAGKE	1.02816e-05	1.59426	Bp_GLEAN_10014099	-
29346	VIDLMAHMAGKE	1.02816e-05	1.52003	Bp_GLEAN_10014099	-
94066	VVSNASCTTNCLAPLAK	1.02816e-05	1.5028	Bp_GLEAN_10014099	Deamidated (NQ)@4N;Carbamidomethyl (C)@7C;Carbamidomethyl (C)@11C
167511	GVLGYTEDQVVSTDFNGDTHSSIFDAGAGIALNDHFVK	1.02816e-05	1.46838	Bp_GLEAN_10014099	Deamidated (NQ)@16N
167491	GVLGYTEDQVVSTDFNGDTHSSIFDAGAGIALNDHFVK	1.02816e-05	1.39701	Bp_GLEAN_10014099	-
29355	VIDLMAHMAGKE	1.02816e-05	1.37645	Bp_GLEAN_10014099	-
87936	LVTWYDNEFGYSNR	1.02816e-05	1.37184	Bp_GLEAN_10014099	-
29337	VIDLMAHMAGKE	1.02816e-05	1.37127	Bp_GLEAN_10014099	-
16070	VIDLMAHMAGK	2.92921e-05	1.28262	Bp_GLEAN_10014099	-
167502	GVLGYTEDQVVSTDFNGDTHSSIFDAGAGIALNDHFVK	2.92921e-05	1.28202	Bp_GLEAN_10014099	Deamidated (NQ)@16N
16083	VIDLMAHMAGK	2.92921e-05	1.27309	Bp_GLEAN_10014099	-
29339	VIDLMAHMAGKE	3.74505e-05	1.1862	Bp_GLEAN_10014099	-
29325	VIDLMAHMAGKE	3.74505e-05	1.16709	Bp_GLEAN_10014099	-
16086	VIDLMAHMAGK	4.65247e-05	1.15684	Bp_GLEAN_10014099	-
16085	VIDLMAHMAGK	5.51116e-05	1.14791	Bp_GLEAN_10014099	-
29336	VIDLMAHMAGKE	5.51116e-05	1.13561	Bp_GLEAN_10014099	-
29321	VIDLMAHMAGKE	6.42162e-05	1.12221	Bp_GLEAN_10014099	-
167495	GVLGYTEDQVVSTDFNGDTHSSIFDAGAGIALNDHFVK	7.2408e-05	1.11432	Bp_GLEAN_10014099	Deamidated (NQ)@33N
94071	VVSNASCTTNCLAPLAK	7.2408e-05	1.09552	Bp_GLEAN_10014099	Deamidated (NQ)@4N;Carbamidomethyl (C)@7C;Carbamidomethyl (C)@11C
152463	VINDNFGIIEGLMSTVHAITATQK	0.000134874	0.964606	Bp_GLEAN_10014099	Deamidated (NQ)@5N;Oxidation (M)@13M
94065	VVSNASCTTNCLAPLAK	0.000134874	0.957232	Bp_GLEAN_10014099	Deamidated (NQ)@4N;Carbamidomethyl (C)@7C;Carbamidomethyl (C)@11C
29317	VIDLMAHMAGKE	0.000134874	0.948706	Bp_GLEAN_10014099	-
87938	LVTWYDNEFGYSNR	0.000134874	0.944063	Bp_GLEAN_10014099	-
94058	VVSNASCTTNCLAPLAK	0.000165534	0.897584	Bp_GLEAN_10014099	Carbamidomethyl (C)@7C;Deamidated (NQ)@10N;Carbamidomethyl (C)@11C
94078	VVSNASCTTNCLAPLAK	0.000172652	0.891973	Bp_GLEAN_10014099	Deamidated (NQ)@4N;Carbamidomethyl (C)@7C;Carbamidomethyl (C)@11C
87919	LVTWYDNEFGYSNR	0.000179718	0.878271	Bp_GLEAN_10014099	-
94145	VVSNASCTTNCLAPLAK	0.000187303	0.869109	Bp_GLEAN_10014099	Deamidated (NQ)@4N;Carbamidomethyl (C)@7C;Deamidated (NQ)@10N;Carbamidomethyl (C)@11C
29380	VIDLMAHMAGKE	0.000187303	0.867601	Bp_GLEAN_10014099	-
167512	GVLGYTEDQVVSTDFNGDTHSSIFDAGAGIALNDHFVK	0.000194195	0.857448	Bp_GLEAN_10014099	Deamidated (NQ)@16N
167503	GVLGYTEDQVVSTDFNGDTHSSIFDAGAGIALNDHFVK	0.000215466	0.812625	Bp_GLEAN_10014099	Deamidated (NQ)@33N
167493	GVLGYTEDQVVSTDFNGDTHSSIFDAGAGIALNDHFVK	0.000230058	0.803623	Bp_GLEAN_10014099	-
167492	GVLGYTEDQVVSTDFNGDTHSSIFDAGAGIALNDHFVK	0.000248628	0.777975	Bp_GLEAN_10014099	-
56646	ISVFHERDPANIK	0.000248628	0.77045	Bp_GLEAN_10014099	-
167499	GVLGYTEDQVVSTDFNGDTHSSIFDAGAGIALNDHFVK	0.000248628	0.755104	Bp_GLEAN_10014099	Deamidated (NQ)@33N
370	VGINGFGR	0.000248628	0.751521	Bp_GLEAN_10014099	Deamidated (NQ)@4N
371	VGINGFGR	0.000284383	0.718511	Bp_GLEAN_10014099	Deamidated (NQ)@4N
29358	VIDLMAHMAGKE	0.000340254	0.676183	Bp_GLEAN_10014099	-
16074	VIDLMAHMAGK	0.000351737	0.653181	Bp_GLEAN_10014099	-
167507	GVLGYTEDQVVSTDFNGDTHSSIFDAGAGIALNDHFVK	0.000418854	0.603187	Bp_GLEAN_10014099	Deamidated (NQ)@16N
94079	VVSNASCTTNCLAPLAK	0.000529618	0.558416	Bp_GLEAN_10014099	Deamidated (NQ)@4N;Carbamidomethyl (C)@7C;Carbamidomethyl (C)@11C
29345	VIDLMAHMAGKE	0.000599406	0.549529	Bp_GLEAN_10014099	-
365	VGINGFGR	0.000747521	0.501345	Bp_GLEAN_10014099	Deamidated (NQ)@4N
87927	LVTWYDNEFGYSNR	0.00104934	0.448138	Bp_GLEAN_10014099	-
93992	VVSNASCTTNCLAPLAK	0.00119194	0.418903	Bp_GLEAN_10014099	Carbamidomethyl (C)@7C;Carbamidomethyl (C)@11C
367	VGINGFGR	0.00138524	0.381964	Bp_GLEAN_10014099	Deamidated (NQ)@4N
87932	LVTWYDNEFGYSNR	0.00142314	0.374024	Bp_GLEAN_10014099	-
87931	LVTWYDNEFGYSNR	0.00165132	0.350663	Bp_GLEAN_10014099	-
366	VGINGFGR	0.00165644	0.349199	Bp_GLEAN_10014099	Deamidated (NQ)@4N
167513	GVLGYTEDQVVSTDFNGDTHSSIFDAGAGIALNDHFVK	0.0018837	0.32911	Bp_GLEAN_10014099	Deamidated (NQ)@33N
152097	VINDNFGIIEGLMSTVHAITATQK	0.00194672	0.321915	Bp_GLEAN_10014099	Deamidated (NQ)@3N;Deamidated (NQ)@5N
29374	VIDLMAHMAGKE	0.00204773	0.309469	Bp_GLEAN_10014099	-
56624	ISVFHERDPANIK	0.00209875	0.30473	Bp_GLEAN_10014099	-
56623	ISVFHERDPANIK	0.00239402	0.285087	Bp_GLEAN_10014099	-
152486	VINDNFGIIEGLMSTVHAITATQK	0.00260745	0.266674	Bp_GLEAN_10014099	Deamidated (NQ)@3N;Deamidated (NQ)@5N;Oxidation (M)@13M
29371	VIDLMAHMAGKE	0.00275453	0.2499	Bp_GLEAN_10014099	-
37476	GASQNIIPASTGAAK	0.0027735	0.249066	Bp_GLEAN_10014099	-
152086	VINDNFGIIEGLMSTVHAITATQK	0.00320039	0.222838	Bp_GLEAN_10014099	Deamidated (NQ)@5N
93984	VVSNASCTTNCLAPLAK	0.00529329	0.128397	Bp_GLEAN_10014099	Carbamidomethyl (C)@7C;Carbamidomethyl (C)@11C
37475	GASQNIIPASTGAAK	0.0068335	0.0785232	Bp_GLEAN_10014099	-
37474	GASQNIIPASTGAAK	0.00889796	0.0250585	Bp_GLEAN_10014099	-
23333	TSFDNDIALIR	1.02816e-05	2.64969	Bp_GLEAN_10014112	-
51656	LSTNDLGTIAGFGVK	1.02816e-05	2.14541	Bp_GLEAN_10014112	-
123944	ILGGEPASLGYMPWYLLIK	0.000187303	0.868513	Bp_GLEAN_10014112	-
123945	ILGGEPASLGYMPWYLLIK	0.000365109	0.637316	Bp_GLEAN_10014112	-
51640	LSTNDLGTIAGFGVK	0.000379321	0.633089	Bp_GLEAN_10014112	-
123943	ILGGEPASLGYMPWYLLIK	0.000413734	0.615053	Bp_GLEAN_10014112	-
23441	TSFDNDIALIR	0.000928579	0.466928	Bp_GLEAN_10014112	Deamidated (NQ)@5N
123941	ILGGEPASLGYMPWYLLIK	0.00235673	0.288888	Bp_GLEAN_10014112	-
123942	ILGGEPASLGYMPWYLLIK	0.00550342	0.122231	Bp_GLEAN_10014112	-
102473	TYFSHWSDLTPGSGPIK	0	4.0452	Bp_GLEAN_10015530	-
102481	TYFSHWSDLTPGSGPIK	0	3.83721	Bp_GLEAN_10015530	-
110900	IILSGVCLAVENIDDITK	0	3.53604	Bp_GLEAN_10015530	Carbamidomethyl (C)@7C
102475	TYFSHWSDLTPGSGPIK	0	3.48116	Bp_GLEAN_10015530	-
102472	TYFSHWSDLTPGSGPIK	0	3.42064	Bp_GLEAN_10015530	-
110831	IILSGVCLAVENIDDITK	0	3.35592	Bp_GLEAN_10015530	Carbamidomethyl (C)@7C
102470	TYFSHWSDLTPGSGPIK	0	3.35466	Bp_GLEAN_10015530	-
102476	TYFSHWSDLTPGSGPIK	0	3.34763	Bp_GLEAN_10015530	-
102474	TYFSHWSDLTPGSGPIK	0	3.32653	Bp_GLEAN_10015530	-
110838	IILSGVCLAVENIDDITK	0	3.27896	Bp_GLEAN_10015530	Carbamidomethyl (C)@7C
110852	IILSGVCLAVENIDDITK	0	3.2344	Bp_GLEAN_10015530	Carbamidomethyl (C)@7C
102471	TYFSHWSDLTPGSGPIK	0	3.19481	Bp_GLEAN_10015530	-
110820	IILSGVCLAVENIDDITK	0	3.18877	Bp_GLEAN_10015530	Carbamidomethyl (C)@7C
110689	IILSGVCLAVENIDDITK	0	3.18855	Bp_GLEAN_10015530	Carbamidomethyl (C)@7C
110719	IILSGVCLAVENIDDITK	0	3.16924	Bp_GLEAN_10015530	Carbamidomethyl (C)@7C
110865	IILSGVCLAVENIDDITK	0	3.14028	Bp_GLEAN_10015530	Carbamidomethyl (C)@7C
110722	IILSGVCLAVENIDDITK	0	3.13224	Bp_GLEAN_10015530	Carbamidomethyl (C)@7C
110832	IILSGVCLAVENIDDITK	0	3.12493	Bp_GLEAN_10015530	Carbamidomethyl (C)@7C
110643	IILSGVCLAVENIDDITK	0	3.12219	Bp_GLEAN_10015530	Carbamidomethyl (C)@7C
110863	IILSGVCLAVENIDDITK	0	3.08816	Bp_GLEAN_10015530	Carbamidomethyl (C)@7C
110843	IILSGVCLAVENIDDITK	0	3.07462	Bp_GLEAN_10015530	Carbamidomethyl (C)@7C
110713	IILSGVCLAVENIDDITK	0	3.04617	Bp_GLEAN_10015530	Carbamidomethyl (C)@7C
110704	IILSGVCLAVENIDDITK	0	3.04597	Bp_GLEAN_10015530	Carbamidomethyl (C)@7C
110683	IILSGVCLAVENIDDITK	0	3.03648	Bp_GLEAN_10015530	Carbamidomethyl (C)@7C
110677	IILSGVCLAVENIDDITK	0	3.0185	Bp_GLEAN_10015530	Carbamidomethyl (C)@7C
110669	IILSGVCLAVENIDDITK	0	3.01059	Bp_GLEAN_10015530	Carbamidomethyl (C)@7C
110873	IILSGVCLAVENIDDITK	0	3.00674	Bp_GLEAN_10015530	Carbamidomethyl (C)@7C
110660	IILSGVCLAVENIDDITK	0	2.99673	Bp_GLEAN_10015530	Carbamidomethyl (C)@7C
110778	IILSGVCLAVENIDDITK	0	2.94885	Bp_GLEAN_10015530	Carbamidomethyl (C)@7C
110839	IILSGVCLAVENIDDITK	1.02816e-05	2.93521	Bp_GLEAN_10015530	Carbamidomethyl (C)@7C
110760	IILSGVCLAVENIDDITK	1.02816e-05	2.91988	Bp_GLEAN_10015530	Carbamidomethyl (C)@7C
110806	IILSGVCLAVENIDDITK	1.02816e-05	2.91675	Bp_GLEAN_10015530	Carbamidomethyl (C)@7C
110844	IILSGVCLAVENIDDITK	1.02816e-05	2.90699	Bp_GLEAN_10015530	Carbamidomethyl (C)@7C
110813	IILSGVCLAVENIDDITK	1.02816e-05	2.89975	Bp_GLEAN_10015530	Carbamidomethyl (C)@7C
110674	IILSGVCLAVENIDDITK	1.02816e-05	2.86606	Bp_GLEAN_10015530	Carbamidomethyl (C)@7C
110793	IILSGVCLAVENIDDITK	1.02816e-05	2.83895	Bp_GLEAN_10015530	Carbamidomethyl (C)@7C
110836	IILSGVCLAVENIDDITK	1.02816e-05	2.83851	Bp_GLEAN_10015530	Carbamidomethyl (C)@7C
110864	IILSGVCLAVENIDDITK	1.02816e-05	2.81788	Bp_GLEAN_10015530	Carbamidomethyl (C)@7C
102477	TYFSHWSDLTPGSGPIK	1.02816e-05	2.78603	Bp_GLEAN_10015530	-
110702	IILSGVCLAVENIDDITK	1.02816e-05	2.78182	Bp_GLEAN_10015530	Carbamidomethyl (C)@7C
110794	IILSGVCLAVENIDDITK	1.02816e-05	2.76561	Bp_GLEAN_10015530	Carbamidomethyl (C)@7C
110842	IILSGVCLAVENIDDITK	1.02816e-05	2.75886	Bp_GLEAN_10015530	Carbamidomethyl (C)@7C
110874	IILSGVCLAVENIDDITK	1.02816e-05	2.70931	Bp_GLEAN_10015530	Carbamidomethyl (C)@7C
110637	IILSGVCLAVENIDDITK	1.02816e-05	2.70431	Bp_GLEAN_10015530	Carbamidomethyl (C)@7C
110764	IILSGVCLAVENIDDITK	1.02816e-05	2.69733	Bp_GLEAN_10015530	Carbamidomethyl (C)@7C
110602	IILSGVCLAVENIDDITK	1.02816e-05	2.69183	Bp_GLEAN_10015530	Carbamidomethyl (C)@7C
110690	IILSGVCLAVENIDDITK	1.02816e-05	2.68136	Bp_GLEAN_10015530	Carbamidomethyl (C)@7C
110650	IILSGVCLAVENIDDITK	1.02816e-05	2.66635	Bp_GLEAN_10015530	Carbamidomethyl (C)@7C
39242	FMDCVAQALSEK	1.02816e-05	2.64124	Bp_GLEAN_10015530	Carbamidomethyl (C)@4C
110726	IILSGVCLAVENIDDITK	1.02816e-05	2.6239	Bp_GLEAN_10015530	Carbamidomethyl (C)@7C
110808	IILSGVCLAVENIDDITK	1.02816e-05	2.61625	Bp_GLEAN_10015530	Carbamidomethyl (C)@7C
110856	IILSGVCLAVENIDDITK	1.02816e-05	2.61567	Bp_GLEAN_10015530	Carbamidomethyl (C)@7C
110875	IILSGVCLAVENIDDITK	1.02816e-05	2.59726	Bp_GLEAN_10015530	Carbamidomethyl (C)@7C
110747	IILSGVCLAVENIDDITK	1.02816e-05	2.58721	Bp_GLEAN_10015530	Carbamidomethyl (C)@7C
110622	IILSGVCLAVENIDDITK	1.02816e-05	2.58337	Bp_GLEAN_10015530	Carbamidomethyl (C)@7C
110684	IILSGVCLAVENIDDITK	1.02816e-05	2.57768	Bp_GLEAN_10015530	Carbamidomethyl (C)@7C
110703	IILSGVCLAVENIDDITK	1.02816e-05	2.57007	Bp_GLEAN_10015530	Carbamidomethyl (C)@7C
110698	IILSGVCLAVENIDDITK	1.02816e-05	2.56869	Bp_GLEAN_10015530	Carbamidomethyl (C)@7C
39243	FMDCVAQALSEK	1.02816e-05	2.53534	Bp_GLEAN_10015530	Carbamidomethyl (C)@4C
110697	IILSGVCLAVENIDDITK	1.02816e-05	2.53328	Bp_GLEAN_10015530	Carbamidomethyl (C)@7C
110632	IILSGVCLAVENIDDITK	1.02816e-05	2.51719	Bp_GLEAN_10015530	Carbamidomethyl (C)@7C
110753	IILSGVCLAVENIDDITK	1.02816e-05	2.51687	Bp_GLEAN_10015530	Carbamidomethyl (C)@7C
110625	IILSGVCLAVENIDDITK	1.02816e-05	2.5154	Bp_GLEAN_10015530	Carbamidomethyl (C)@7C
38516	DFTPEVHASFDK	1.02816e-05	2.51063	Bp_GLEAN_10015530	-
110686	IILSGVCLAVENIDDITK	1.02816e-05	2.49901	Bp_GLEAN_10015530	Carbamidomethyl (C)@7C
110814	IILSGVCLAVENIDDITK	1.02816e-05	2.47426	Bp_GLEAN_10015530	Carbamidomethyl (C)@7C
39246	FMDCVAQALSEK	1.02816e-05	2.47005	Bp_GLEAN_10015530	Carbamidomethyl (C)@4C
110601	IILSGVCLAVENIDDITK	1.02816e-05	2.45184	Bp_GLEAN_10015530	Carbamidomethyl (C)@7C
110626	IILSGVCLAVENIDDITK	1.02816e-05	2.44887	Bp_GLEAN_10015530	Carbamidomethyl (C)@7C
110809	IILSGVCLAVENIDDITK	1.02816e-05	2.44174	Bp_GLEAN_10015530	Carbamidomethyl (C)@7C
110648	IILSGVCLAVENIDDITK	1.02816e-05	2.423	Bp_GLEAN_10015530	Carbamidomethyl (C)@7C
110829	IILSGVCLAVENIDDITK	1.02816e-05	2.40806	Bp_GLEAN_10015530	Carbamidomethyl (C)@7C
110685	IILSGVCLAVENIDDITK	1.02816e-05	2.40687	Bp_GLEAN_10015530	Carbamidomethyl (C)@7C
110746	IILSGVCLAVENIDDITK	1.02816e-05	2.40067	Bp_GLEAN_10015530	Carbamidomethyl (C)@7C
110783	IILSGVCLAVENIDDITK	1.02816e-05	2.38164	Bp_GLEAN_10015530	Carbamidomethyl (C)@7C
110892	IILSGVCLAVENIDDITK	1.02816e-05	2.37808	Bp_GLEAN_10015530	Carbamidomethyl (C)@7C
110791	IILSGVCLAVENIDDITK	1.02816e-05	2.3604	Bp_GLEAN_10015530	Carbamidomethyl (C)@7C
110651	IILSGVCLAVENIDDITK	1.02816e-05	2.34035	Bp_GLEAN_10015530	Carbamidomethyl (C)@7C
110652	IILSGVCLAVENIDDITK	1.02816e-05	2.33434	Bp_GLEAN_10015530	Carbamidomethyl (C)@7C
110771	IILSGVCLAVENIDDITK	1.02816e-05	2.32849	Bp_GLEAN_10015530	Carbamidomethyl (C)@7C
110897	IILSGVCLAVENIDDITK	1.02816e-05	2.32376	Bp_GLEAN_10015530	Carbamidomethyl (C)@7C
110841	IILSGVCLAVENIDDITK	1.02816e-05	2.318	Bp_GLEAN_10015530	Carbamidomethyl (C)@7C
110682	IILSGVCLAVENIDDITK	1.02816e-05	2.31685	Bp_GLEAN_10015530	Carbamidomethyl (C)@7C
110696	IILSGVCLAVENIDDITK	1.02816e-05	2.30438	Bp_GLEAN_10015530	Carbamidomethyl (C)@7C
110630	IILSGVCLAVENIDDITK	1.02816e-05	2.298	Bp_GLEAN_10015530	Carbamidomethyl (C)@7C
101015	FMAHCLMVVIATLFPK	1.02816e-05	2.29342	Bp_GLEAN_10015530	Carbamidomethyl (C)@5C
110615	IILSGVCLAVENIDDITK	1.02816e-05	2.28874	Bp_GLEAN_10015530	Carbamidomethyl (C)@7C
110786	IILSGVCLAVENIDDITK	1.02816e-05	2.28531	Bp_GLEAN_10015530	Carbamidomethyl (C)@7C
21938	SADVVGCDTLGR	1.02816e-05	2.281	Bp_GLEAN_10015530	Carbamidomethyl (C)@7C
110885	IILSGVCLAVENIDDITK	1.02816e-05	2.27176	Bp_GLEAN_10015530	Carbamidomethyl (C)@7C
110861	IILSGVCLAVENIDDITK	1.02816e-05	2.26745	Bp_GLEAN_10015530	Carbamidomethyl (C)@7C
110857	IILSGVCLAVENIDDITK	1.02816e-05	2.25861	Bp_GLEAN_10015530	Carbamidomethyl (C)@7C
110876	IILSGVCLAVENIDDITK	1.02816e-05	2.25808	Bp_GLEAN_10015530	Carbamidomethyl (C)@7C
110717	IILSGVCLAVENIDDITK	1.02816e-05	2.25003	Bp_GLEAN_10015530	Carbamidomethyl (C)@7C
110889	IILSGVCLAVENIDDITK	1.02816e-05	2.24823	Bp_GLEAN_10015530	Carbamidomethyl (C)@7C
110675	IILSGVCLAVENIDDITK	1.02816e-05	2.24067	Bp_GLEAN_10015530	Carbamidomethyl (C)@7C
110636	IILSGVCLAVENIDDITK	1.02816e-05	2.23911	Bp_GLEAN_10015530	Carbamidomethyl (C)@7C
29519	IILSGVCLAVENIDDITK	1.02816e-05	2.23716	Bp_GLEAN_10015530	Carbamidomethyl (C)@7C
110655	IILSGVCLAVENIDDITK	1.02816e-05	2.23035	Bp_GLEAN_10015530	Carbamidomethyl (C)@7C
110596	IILSGVCLAVENIDDITK	1.02816e-05	2.22651	Bp_GLEAN_10015530	Carbamidomethyl (C)@7C
110617	IILSGVCLAVENIDDITK	1.02816e-05	2.22455	Bp_GLEAN_10015530	Carbamidomethyl (C)@7C
21937	SADVVGCDTLGR	1.02816e-05	2.22271	Bp_GLEAN_10015530	Carbamidomethyl (C)@7C
29528	IILSGVCLAVENIDDITK	1.02816e-05	2.21671	Bp_GLEAN_10015530	Carbamidomethyl (C)@7C
110670	IILSGVCLAVENIDDITK	1.02816e-05	2.20691	Bp_GLEAN_10015530	Carbamidomethyl (C)@7C
110823	IILSGVCLAVENIDDITK	1.02816e-05	2.20345	Bp_GLEAN_10015530	Carbamidomethyl (C)@7C
110708	IILSGVCLAVENIDDITK	1.02816e-05	2.20292	Bp_GLEAN_10015530	Carbamidomethyl (C)@7C
110762	IILSGVCLAVENIDDITK	1.02816e-05	2.16785	Bp_GLEAN_10015530	Carbamidomethyl (C)@7C
21941	SADVVGCDTLGR	1.02816e-05	2.16293	Bp_GLEAN_10015530	Carbamidomethyl (C)@7C
110665	IILSGVCLAVENIDDITK	1.02816e-05	2.1623	Bp_GLEAN_10015530	Carbamidomethyl (C)@7C
110803	IILSGVCLAVENIDDITK	1.02816e-05	2.15939	Bp_GLEAN_10015530	Carbamidomethyl (C)@7C
39244	FMDCVAQALSEK	1.02816e-05	2.15576	Bp_GLEAN_10015530	Carbamidomethyl (C)@4C
110886	IILSGVCLAVENIDDITK	1.02816e-05	2.1554	Bp_GLEAN_10015530	Carbamidomethyl (C)@7C
110620	IILSGVCLAVENIDDITK	1.02816e-05	2.15171	Bp_GLEAN_10015530	Carbamidomethyl (C)@7C
110902	IILSGVCLAVENIDDITK	1.02816e-05	2.13991	Bp_GLEAN_10015530	Carbamidomethyl (C)@7C
110645	IILSGVCLAVENIDDITK	1.02816e-05	2.13922	Bp_GLEAN_10015530	Carbamidomethyl (C)@7C
110751	IILSGVCLAVENIDDITK	1.02816e-05	2.13901	Bp_GLEAN_10015530	Carbamidomethyl (C)@7C
110593	IILSGVCLAVENIDDITK	1.02816e-05	2.12533	Bp_GLEAN_10015530	Carbamidomethyl (C)@7C
110824	IILSGVCLAVENIDDITK	1.02816e-05	2.12302	Bp_GLEAN_10015530	Carbamidomethyl (C)@7C
110862	IILSGVCLAVENIDDITK	1.02816e-05	2.10731	Bp_GLEAN_10015530	Carbamidomethyl (C)@7C
110657	IILSGVCLAVENIDDITK	1.02816e-05	2.08749	Bp_GLEAN_10015530	Carbamidomethyl (C)@7C
110761	IILSGVCLAVENIDDITK	1.02816e-05	2.0857	Bp_GLEAN_10015530	Carbamidomethyl (C)@7C
110756	IILSGVCLAVENIDDITK	1.02816e-05	2.08008	Bp_GLEAN_10015530	Carbamidomethyl (C)@7C
110846	IILSGVCLAVENIDDITK	1.02816e-05	2.06283	Bp_GLEAN_10015530	Carbamidomethyl (C)@7C
110629	IILSGVCLAVENIDDITK	1.02816e-05	2.05812	Bp_GLEAN_10015530	Carbamidomethyl (C)@7C
39247	FMDCVAQALSEK	1.02816e-05	2.04049	Bp_GLEAN_10015530	Carbamidomethyl (C)@4C
110694	IILSGVCLAVENIDDITK	1.02816e-05	2.02572	Bp_GLEAN_10015530	Carbamidomethyl (C)@7C
29506	IILSGVCLAVENIDDITK	1.02816e-05	2.02337	Bp_GLEAN_10015530	Carbamidomethyl (C)@7C
110640	IILSGVCLAVENIDDITK	1.02816e-05	2.02062	Bp_GLEAN_10015530	Carbamidomethyl (C)@7C
110646	IILSGVCLAVENIDDITK	1.02816e-05	1.98387	Bp_GLEAN_10015530	Carbamidomethyl (C)@7C
110867	IILSGVCLAVENIDDITK	1.02816e-05	1.97029	Bp_GLEAN_10015530	Carbamidomethyl (C)@7C
39245	FMDCVAQALSEK	1.02816e-05	1.96744	Bp_GLEAN_10015530	Carbamidomethyl (C)@4C
110614	IILSGVCLAVENIDDITK	1.02816e-05	1.95385	Bp_GLEAN_10015530	Carbamidomethyl (C)@7C
110631	IILSGVCLAVENIDDITK	1.02816e-05	1.95299	Bp_GLEAN_10015530	Carbamidomethyl (C)@7C
110776	IILSGVCLAVENIDDITK	1.02816e-05	1.93939	Bp_GLEAN_10015530	Carbamidomethyl (C)@7C
110833	IILSGVCLAVENIDDITK	1.02816e-05	1.93688	Bp_GLEAN_10015530	Carbamidomethyl (C)@7C
110606	IILSGVCLAVENIDDITK	1.02816e-05	1.9341	Bp_GLEAN_10015530	Carbamidomethyl (C)@7C
110582	IILSGVCLAVENIDDITK	1.02816e-05	1.92664	Bp_GLEAN_10015530	Carbamidomethyl (C)@7C
110628	IILSGVCLAVENIDDITK	1.02816e-05	1.92078	Bp_GLEAN_10015530	Carbamidomethyl (C)@7C
110639	IILSGVCLAVENIDDITK	1.02816e-05	1.92022	Bp_GLEAN_10015530	Carbamidomethyl (C)@7C
110805	IILSGVCLAVENIDDITK	1.02816e-05	1.90928	Bp_GLEAN_10015530	Carbamidomethyl (C)@7C
21940	SADVVGCDTLGR	1.02816e-05	1.90866	Bp_GLEAN_10015530	Carbamidomethyl (C)@7C
110880	IILSGVCLAVENIDDITK	1.02816e-05	1.90693	Bp_GLEAN_10015530	Carbamidomethyl (C)@7C
101016	FMAHCLMVVIATLFPK	1.02816e-05	1.90175	Bp_GLEAN_10015530	Carbamidomethyl (C)@5C
110635	IILSGVCLAVENIDDITK	1.02816e-05	1.87377	Bp_GLEAN_10015530	Carbamidomethyl (C)@7C
110837	IILSGVCLAVENIDDITK	1.02816e-05	1.8651	Bp_GLEAN_10015530	Carbamidomethyl (C)@7C
110711	IILSGVCLAVENIDDITK	1.02816e-05	1.86466	Bp_GLEAN_10015530	Carbamidomethyl (C)@7C
38513	DFTPEVHASFDK	1.02816e-05	1.86106	Bp_GLEAN_10015530	-
29517	IILSGVCLAVENIDDITK	1.02816e-05	1.8604	Bp_GLEAN_10015530	Carbamidomethyl (C)@7C
110720	IILSGVCLAVENIDDITK	1.02816e-05	1.85347	Bp_GLEAN_10015530	Carbamidomethyl (C)@7C
110812	IILSGVCLAVENIDDITK	1.02816e-05	1.85119	Bp_GLEAN_10015530	Carbamidomethyl (C)@7C
110662	IILSGVCLAVENIDDITK	1.02816e-05	1.85072	Bp_GLEAN_10015530	Carbamidomethyl (C)@7C
110818	IILSGVCLAVENIDDITK	1.02816e-05	1.84284	Bp_GLEAN_10015530	Carbamidomethyl (C)@7C
110854	IILSGVCLAVENIDDITK	1.02816e-05	1.84068	Bp_GLEAN_10015530	Carbamidomethyl (C)@7C
110699	IILSGVCLAVENIDDITK	1.02816e-05	1.83941	Bp_GLEAN_10015530	Carbamidomethyl (C)@7C
110784	IILSGVCLAVENIDDITK	1.02816e-05	1.83537	Bp_GLEAN_10015530	Carbamidomethyl (C)@7C
110853	IILSGVCLAVENIDDITK	1.02816e-05	1.83062	Bp_GLEAN_10015530	Carbamidomethyl (C)@7C
110810	IILSGVCLAVENIDDITK	1.02816e-05	1.82928	Bp_GLEAN_10015530	Carbamidomethyl (C)@7C
110739	IILSGVCLAVENIDDITK	1.02816e-05	1.7837	Bp_GLEAN_10015530	Carbamidomethyl (C)@7C
110671	IILSGVCLAVENIDDITK	1.02816e-05	1.77552	Bp_GLEAN_10015530	Carbamidomethyl (C)@7C
110781	IILSGVCLAVENIDDITK	1.02816e-05	1.77084	Bp_GLEAN_10015530	Carbamidomethyl (C)@7C
110624	IILSGVCLAVENIDDITK	1.02816e-05	1.77021	Bp_GLEAN_10015530	Carbamidomethyl (C)@7C
110887	IILSGVCLAVENIDDITK	1.02816e-05	1.7643	Bp_GLEAN_10015530	Carbamidomethyl (C)@7C
110693	IILSGVCLAVENIDDITK	1.02816e-05	1.761	Bp_GLEAN_10015530	Carbamidomethyl (C)@7C
110807	IILSGVCLAVENIDDITK	1.02816e-05	1.72299	Bp_GLEAN_10015530	Carbamidomethyl (C)@7C
29514	IILSGVCLAVENIDDITK	1.02816e-05	1.71034	Bp_GLEAN_10015530	Carbamidomethyl (C)@7C
110672	IILSGVCLAVENIDDITK	1.02816e-05	1.70605	Bp_GLEAN_10015530	Carbamidomethyl (C)@7C
110851	IILSGVCLAVENIDDITK	1.02816e-05	1.70317	Bp_GLEAN_10015530	Carbamidomethyl (C)@7C
110729	IILSGVCLAVENIDDITK	1.02816e-05	1.69702	Bp_GLEAN_10015530	Carbamidomethyl (C)@7C
110644	IILSGVCLAVENIDDITK	1.02816e-05	1.69237	Bp_GLEAN_10015530	Carbamidomethyl (C)@7C
110845	IILSGVCLAVENIDDITK	1.02816e-05	1.69097	Bp_GLEAN_10015530	Carbamidomethyl (C)@7C
110896	IILSGVCLAVENIDDITK	1.02816e-05	1.68885	Bp_GLEAN_10015530	Carbamidomethyl (C)@7C
110642	IILSGVCLAVENIDDITK	1.02816e-05	1.68732	Bp_GLEAN_10015530	Carbamidomethyl (C)@7C
110659	IILSGVCLAVENIDDITK	1.02816e-05	1.67313	Bp_GLEAN_10015530	Carbamidomethyl (C)@7C
110789	IILSGVCLAVENIDDITK	1.02816e-05	1.6691	Bp_GLEAN_10015530	Carbamidomethyl (C)@7C
110727	IILSGVCLAVENIDDITK	1.02816e-05	1.66768	Bp_GLEAN_10015530	Carbamidomethyl (C)@7C
110796	IILSGVCLAVENIDDITK	1.02816e-05	1.66015	Bp_GLEAN_10015530	Carbamidomethyl (C)@7C
38512	DFTPEVHASFDK	1.02816e-05	1.66	Bp_GLEAN_10015530	-
110740	IILSGVCLAVENIDDITK	1.02816e-05	1.65944	Bp_GLEAN_10015530	Carbamidomethyl (C)@7C
110755	IILSGVCLAVENIDDITK	1.02816e-05	1.65654	Bp_GLEAN_10015530	Carbamidomethyl (C)@7C
110767	IILSGVCLAVENIDDITK	1.02816e-05	1.65651	Bp_GLEAN_10015530	Carbamidomethyl (C)@7C
110608	IILSGVCLAVENIDDITK	1.02816e-05	1.65623	Bp_GLEAN_10015530	Carbamidomethyl (C)@7C
110858	IILSGVCLAVENIDDITK	1.02816e-05	1.65419	Bp_GLEAN_10015530	Carbamidomethyl (C)@7C
110825	IILSGVCLAVENIDDITK	1.02816e-05	1.64527	Bp_GLEAN_10015530	Carbamidomethyl (C)@7C
110866	IILSGVCLAVENIDDITK	1.02816e-05	1.64312	Bp_GLEAN_10015530	Carbamidomethyl (C)@7C
110785	IILSGVCLAVENIDDITK	1.02816e-05	1.63235	Bp_GLEAN_10015530	Carbamidomethyl (C)@7C
110828	IILSGVCLAVENIDDITK	1.02816e-05	1.6245	Bp_GLEAN_10015530	Carbamidomethyl (C)@7C
29518	IILSGVCLAVENIDDITK	1.02816e-05	1.61458	Bp_GLEAN_10015530	Carbamidomethyl (C)@7C
110847	IILSGVCLAVENIDDITK	1.02816e-05	1.60567	Bp_GLEAN_10015530	Carbamidomethyl (C)@7C
110748	IILSGVCLAVENIDDITK	1.02816e-05	1.60498	Bp_GLEAN_10015530	Carbamidomethyl (C)@7C
110668	IILSGVCLAVENIDDITK	1.02816e-05	1.60391	Bp_GLEAN_10015530	Carbamidomethyl (C)@7C
110641	IILSGVCLAVENIDDITK	1.02816e-05	1.60276	Bp_GLEAN_10015530	Carbamidomethyl (C)@7C
110599	IILSGVCLAVENIDDITK	1.02816e-05	1.60028	Bp_GLEAN_10015530	Carbamidomethyl (C)@7C
110619	IILSGVCLAVENIDDITK	1.02816e-05	1.59881	Bp_GLEAN_10015530	Carbamidomethyl (C)@7C
110721	IILSGVCLAVENIDDITK	1.02816e-05	1.58276	Bp_GLEAN_10015530	Carbamidomethyl (C)@7C
38520	DFTPEVHASFDK	1.02816e-05	1.57471	Bp_GLEAN_10015530	-
110788	IILSGVCLAVENIDDITK	1.02816e-05	1.56342	Bp_GLEAN_10015530	Carbamidomethyl (C)@7C
110777	IILSGVCLAVENIDDITK	1.02816e-05	1.56307	Bp_GLEAN_10015530	Carbamidomethyl (C)@7C
110710	IILSGVCLAVENIDDITK	1.02816e-05	1.55932	Bp_GLEAN_10015530	Carbamidomethyl (C)@7C
110616	IILSGVCLAVENIDDITK	1.02816e-05	1.54305	Bp_GLEAN_10015530	Carbamidomethyl (C)@7C
110957	IILSGVCLAVENIDDITK	1.02816e-05	1.53229	Bp_GLEAN_10015530	Carbamidomethyl (C)@7C;Deamidated (NQ)@12N
110757	IILSGVCLAVENIDDITK	1.02816e-05	1.51132	Bp_GLEAN_10015530	Carbamidomethyl (C)@7C
110707	IILSGVCLAVENIDDITK	1.02816e-05	1.499	Bp_GLEAN_10015530	Carbamidomethyl (C)@7C
21936	SADVVGCDTLGR	1.02816e-05	1.49395	Bp_GLEAN_10015530	Carbamidomethyl (C)@7C
110878	IILSGVCLAVENIDDITK	1.02816e-05	1.49208	Bp_GLEAN_10015530	Carbamidomethyl (C)@7C
110692	IILSGVCLAVENIDDITK	1.02816e-05	1.4863	Bp_GLEAN_10015530	Carbamidomethyl (C)@7C
110860	IILSGVCLAVENIDDITK	1.02816e-05	1.48268	Bp_GLEAN_10015530	Carbamidomethyl (C)@7C
110680	IILSGVCLAVENIDDITK	1.02816e-05	1.46809	Bp_GLEAN_10015530	Carbamidomethyl (C)@7C
110787	IILSGVCLAVENIDDITK	1.02816e-05	1.45814	Bp_GLEAN_10015530	Carbamidomethyl (C)@7C
110816	IILSGVCLAVENIDDITK	1.02816e-05	1.45459	Bp_GLEAN_10015530	Carbamidomethyl (C)@7C
110770	IILSGVCLAVENIDDITK	1.02816e-05	1.44169	Bp_GLEAN_10015530	Carbamidomethyl (C)@7C
110730	IILSGVCLAVENIDDITK	1.02816e-05	1.43823	Bp_GLEAN_10015530	Carbamidomethyl (C)@7C
110855	IILSGVCLAVENIDDITK	1.02816e-05	1.43731	Bp_GLEAN_10015530	Carbamidomethyl (C)@7C
21945	SADVVGCDTLGR	1.02816e-05	1.43342	Bp_GLEAN_10015530	Carbamidomethyl (C)@7C
110612	IILSGVCLAVENIDDITK	1.02816e-05	1.43153	Bp_GLEAN_10015530	Carbamidomethyl (C)@7C
110611	IILSGVCLAVENIDDITK	1.02816e-05	1.42202	Bp_GLEAN_10015530	Carbamidomethyl (C)@7C
110779	IILSGVCLAVENIDDITK	1.02816e-05	1.42122	Bp_GLEAN_10015530	Carbamidomethyl (C)@7C
110848	IILSGVCLAVENIDDITK	1.02816e-05	1.4131	Bp_GLEAN_10015530	Carbamidomethyl (C)@7C
110618	IILSGVCLAVENIDDITK	1.02816e-05	1.41061	Bp_GLEAN_10015530	Carbamidomethyl (C)@7C
110877	IILSGVCLAVENIDDITK	1.02816e-05	1.40976	Bp_GLEAN_10015530	Carbamidomethyl (C)@7C
21939	SADVVGCDTLGR	1.02816e-05	1.40791	Bp_GLEAN_10015530	Carbamidomethyl (C)@7C
110765	IILSGVCLAVENIDDITK	1.02816e-05	1.40545	Bp_GLEAN_10015530	Carbamidomethyl (C)@7C
110664	IILSGVCLAVENIDDITK	1.02816e-05	1.40335	Bp_GLEAN_10015530	Carbamidomethyl (C)@7C
110667	IILSGVCLAVENIDDITK	1.02816e-05	1.40253	Bp_GLEAN_10015530	Carbamidomethyl (C)@7C
110945	IILSGVCLAVENIDDITK	1.02816e-05	1.38864	Bp_GLEAN_10015530	Carbamidomethyl (C)@7C;Deamidated (NQ)@12N
110744	IILSGVCLAVENIDDITK	1.02816e-05	1.38129	Bp_GLEAN_10015530	Carbamidomethyl (C)@7C
110881	IILSGVCLAVENIDDITK	1.02816e-05	1.37895	Bp_GLEAN_10015530	Carbamidomethyl (C)@7C
110741	IILSGVCLAVENIDDITK	1.02816e-05	1.37388	Bp_GLEAN_10015530	Carbamidomethyl (C)@7C
110928	IILSGVCLAVENIDDITK	1.02816e-05	1.37336	Bp_GLEAN_10015530	Carbamidomethyl (C)@7C;Deamidated (NQ)@12N
110815	IILSGVCLAVENIDDITK	1.02816e-05	1.3731	Bp_GLEAN_10015530	Carbamidomethyl (C)@7C
110819	IILSGVCLAVENIDDITK	1.02816e-05	1.37135	Bp_GLEAN_10015530	Carbamidomethyl (C)@7C
110802	IILSGVCLAVENIDDITK	1.02816e-05	1.36447	Bp_GLEAN_10015530	Carbamidomethyl (C)@7C
110647	IILSGVCLAVENIDDITK	1.02816e-05	1.36431	Bp_GLEAN_10015530	Carbamidomethyl (C)@7C
110605	IILSGVCLAVENIDDITK	1.02816e-05	1.34381	Bp_GLEAN_10015530	Carbamidomethyl (C)@7C
110663	IILSGVCLAVENIDDITK	1.02816e-05	1.34188	Bp_GLEAN_10015530	Carbamidomethyl (C)@7C
110613	IILSGVCLAVENIDDITK	1.02816e-05	1.341	Bp_GLEAN_10015530	Carbamidomethyl (C)@7C
21942	SADVVGCDTLGR	2.04054e-05	1.33863	Bp_GLEAN_10015530	Carbamidomethyl (C)@7C
110759	IILSGVCLAVENIDDITK	2.04054e-05	1.32896	Bp_GLEAN_10015530	Carbamidomethyl (C)@7C
110594	IILSGVCLAVENIDDITK	2.04054e-05	1.32894	Bp_GLEAN_10015530	Carbamidomethyl (C)@7C
110656	IILSGVCLAVENIDDITK	2.92921e-05	1.32106	Bp_GLEAN_10015530	Carbamidomethyl (C)@7C
110888	IILSGVCLAVENIDDITK	2.92921e-05	1.31568	Bp_GLEAN_10015530	Carbamidomethyl (C)@7C
110872	IILSGVCLAVENIDDITK	2.92921e-05	1.30081	Bp_GLEAN_10015530	Carbamidomethyl (C)@7C
110688	IILSGVCLAVENIDDITK	2.92921e-05	1.29789	Bp_GLEAN_10015530	Carbamidomethyl (C)@7C
110849	IILSGVCLAVENIDDITK	2.92921e-05	1.29387	Bp_GLEAN_10015530	Carbamidomethyl (C)@7C
110661	IILSGVCLAVENIDDITK	2.92921e-05	1.2926	Bp_GLEAN_10015530	Carbamidomethyl (C)@7C
110681	IILSGVCLAVENIDDITK	2.92921e-05	1.28795	Bp_GLEAN_10015530	Carbamidomethyl (C)@7C
110666	IILSGVCLAVENIDDITK	2.92921e-05	1.27268	Bp_GLEAN_10015530	Carbamidomethyl (C)@7C
110822	IILSGVCLAVENIDDITK	2.92921e-05	1.27003	Bp_GLEAN_10015530	Carbamidomethyl (C)@7C
110733	IILSGVCLAVENIDDITK	2.92921e-05	1.26086	Bp_GLEAN_10015530	Carbamidomethyl (C)@7C
110623	IILSGVCLAVENIDDITK	2.92921e-05	1.25994	Bp_GLEAN_10015530	Carbamidomethyl (C)@7C
110893	IILSGVCLAVENIDDITK	3.74505e-05	1.244	Bp_GLEAN_10015530	Carbamidomethyl (C)@7C
110932	IILSGVCLAVENIDDITK	3.74505e-05	1.23761	Bp_GLEAN_10015530	Carbamidomethyl (C)@7C;Deamidated (NQ)@12N
110610	IILSGVCLAVENIDDITK	3.74505e-05	1.22705	Bp_GLEAN_10015530	Carbamidomethyl (C)@7C
110752	IILSGVCLAVENIDDITK	3.74505e-05	1.22599	Bp_GLEAN_10015530	Carbamidomethyl (C)@7C
110869	IILSGVCLAVENIDDITK	3.74505e-05	1.22172	Bp_GLEAN_10015530	Carbamidomethyl (C)@7C
110804	IILSGVCLAVENIDDITK	3.74505e-05	1.20625	Bp_GLEAN_10015530	Carbamidomethyl (C)@7C
110701	IILSGVCLAVENIDDITK	3.74505e-05	1.20525	Bp_GLEAN_10015530	Carbamidomethyl (C)@7C
110621	IILSGVCLAVENIDDITK	3.74505e-05	1.18687	Bp_GLEAN_10015530	Carbamidomethyl (C)@7C
110798	IILSGVCLAVENIDDITK	3.74505e-05	1.18146	Bp_GLEAN_10015530	Carbamidomethyl (C)@7C
102468	TYFSHWSDLTPGSGPIK	3.74505e-05	1.17939	Bp_GLEAN_10015530	-
110782	IILSGVCLAVENIDDITK	3.74505e-05	1.17772	Bp_GLEAN_10015530	Carbamidomethyl (C)@7C
110946	IILSGVCLAVENIDDITK	3.74505e-05	1.17513	Bp_GLEAN_10015530	Carbamidomethyl (C)@7C;Deamidated (NQ)@12N
110800	IILSGVCLAVENIDDITK	3.74505e-05	1.17016	Bp_GLEAN_10015530	Carbamidomethyl (C)@7C
110850	IILSGVCLAVENIDDITK	3.74505e-05	1.16958	Bp_GLEAN_10015530	Carbamidomethyl (C)@7C
110801	IILSGVCLAVENIDDITK	4.65247e-05	1.16028	Bp_GLEAN_10015530	Carbamidomethyl (C)@7C
110700	IILSGVCLAVENIDDITK	4.65247e-05	1.15918	Bp_GLEAN_10015530	Carbamidomethyl (C)@7C
110716	IILSGVCLAVENIDDITK	4.65247e-05	1.15412	Bp_GLEAN_10015530	Carbamidomethyl (C)@7C
110595	IILSGVCLAVENIDDITK	4.65247e-05	1.1511	Bp_GLEAN_10015530	Carbamidomethyl (C)@7C
110591	IILSGVCLAVENIDDITK	5.51116e-05	1.14061	Bp_GLEAN_10015530	Carbamidomethyl (C)@7C
110633	IILSGVCLAVENIDDITK	5.51116e-05	1.12348	Bp_GLEAN_10015530	Carbamidomethyl (C)@7C
29533	IILSGVCLAVENIDDITK	6.42162e-05	1.11989	Bp_GLEAN_10015530	Carbamidomethyl (C)@7C;Deamidated (NQ)@12N
110790	IILSGVCLAVENIDDITK	7.2408e-05	1.11256	Bp_GLEAN_10015530	Carbamidomethyl (C)@7C
110638	IILSGVCLAVENIDDITK	7.2408e-05	1.09584	Bp_GLEAN_10015530	Carbamidomethyl (C)@7C
110678	IILSGVCLAVENIDDITK	7.2408e-05	1.09323	Bp_GLEAN_10015530	Carbamidomethyl (C)@7C
110607	IILSGVCLAVENIDDITK	7.89956e-05	1.08929	Bp_GLEAN_10015530	Carbamidomethyl (C)@7C
110879	IILSGVCLAVENIDDITK	7.89956e-05	1.08169	Bp_GLEAN_10015530	Carbamidomethyl (C)@7C
29508	IILSGVCLAVENIDDITK	7.89956e-05	1.07942	Bp_GLEAN_10015530	Carbamidomethyl (C)@7C
110691	IILSGVCLAVENIDDITK	7.89956e-05	1.06461	Bp_GLEAN_10015530	Carbamidomethyl (C)@7C
110600	IILSGVCLAVENIDDITK	7.89956e-05	1.06017	Bp_GLEAN_10015530	Carbamidomethyl (C)@7C
110797	IILSGVCLAVENIDDITK	7.89956e-05	1.05894	Bp_GLEAN_10015530	Carbamidomethyl (C)@7C
110745	IILSGVCLAVENIDDITK	7.89956e-05	1.04244	Bp_GLEAN_10015530	Carbamidomethyl (C)@7C
110714	IILSGVCLAVENIDDITK	8.73066e-05	1.02238	Bp_GLEAN_10015530	Carbamidomethyl (C)@7C
101026	FMAHCLMVVIATLFPK	9.56923e-05	1.00882	Bp_GLEAN_10015530	Carbamidomethyl (C)@5C
110706	IILSGVCLAVENIDDITK	0.000120342	0.993894	Bp_GLEAN_10015530	Carbamidomethyl (C)@7C
110723	IILSGVCLAVENIDDITK	0.000120342	0.993532	Bp_GLEAN_10015530	Carbamidomethyl (C)@7C
110763	IILSGVCLAVENIDDITK	0.000120342	0.990213	Bp_GLEAN_10015530	Carbamidomethyl (C)@7C
110590	IILSGVCLAVENIDDITK	0.000120342	0.988424	Bp_GLEAN_10015530	Carbamidomethyl (C)@7C
110598	IILSGVCLAVENIDDITK	0.000120342	0.987652	Bp_GLEAN_10015530	Carbamidomethyl (C)@7C
110695	IILSGVCLAVENIDDITK	0.000120342	0.982841	Bp_GLEAN_10015530	Carbamidomethyl (C)@7C
110929	IILSGVCLAVENIDDITK	0.000128765	0.981134	Bp_GLEAN_10015530	Carbamidomethyl (C)@7C;Deamidated (NQ)@12N
110709	IILSGVCLAVENIDDITK	0.000134874	0.977838	Bp_GLEAN_10015530	Carbamidomethyl (C)@7C
110840	IILSGVCLAVENIDDITK	0.000134874	0.949987	Bp_GLEAN_10015530	Carbamidomethyl (C)@7C
110834	IILSGVCLAVENIDDITK	0.000134874	0.947486	Bp_GLEAN_10015530	Carbamidomethyl (C)@7C
110835	IILSGVCLAVENIDDITK	0.000134874	0.940667	Bp_GLEAN_10015530	Carbamidomethyl (C)@7C
110712	IILSGVCLAVENIDDITK	0.000141612	0.938039	Bp_GLEAN_10015530	Carbamidomethyl (C)@7C
110627	IILSGVCLAVENIDDITK	0.000141612	0.933229	Bp_GLEAN_10015530	Carbamidomethyl (C)@7C
110634	IILSGVCLAVENIDDITK	0.000141612	0.925606	Bp_GLEAN_10015530	Carbamidomethyl (C)@7C
110859	IILSGVCLAVENIDDITK	0.000141612	0.921729	Bp_GLEAN_10015530	Carbamidomethyl (C)@7C
110830	IILSGVCLAVENIDDITK	0.000141612	0.916465	Bp_GLEAN_10015530	Carbamidomethyl (C)@7C
110589	IILSGVCLAVENIDDITK	0.000141612	0.916142	Bp_GLEAN_10015530	Carbamidomethyl (C)@7C
110738	IILSGVCLAVENIDDITK	0.000141612	0.914454	Bp_GLEAN_10015530	Carbamidomethyl (C)@7C
110718	IILSGVCLAVENIDDITK	0.000149355	0.912693	Bp_GLEAN_10015530	Carbamidomethyl (C)@7C
110734	IILSGVCLAVENIDDITK	0.000149355	0.90687	Bp_GLEAN_10015530	Carbamidomethyl (C)@7C
110731	IILSGVCLAVENIDDITK	0.000149355	0.905201	Bp_GLEAN_10015530	Carbamidomethyl (C)@7C
29516	IILSGVCLAVENIDDITK	0.000157586	0.903547	Bp_GLEAN_10015530	Carbamidomethyl (C)@7C
110749	IILSGVCLAVENIDDITK	0.000172652	0.89546	Bp_GLEAN_10015530	Carbamidomethyl (C)@7C
110795	IILSGVCLAVENIDDITK	0.000172652	0.89391	Bp_GLEAN_10015530	Carbamidomethyl (C)@7C
110653	IILSGVCLAVENIDDITK	0.000179718	0.87607	Bp_GLEAN_10015530	Carbamidomethyl (C)@7C
110766	IILSGVCLAVENIDDITK	0.000179718	0.872061	Bp_GLEAN_10015530	Carbamidomethyl (C)@7C
110769	IILSGVCLAVENIDDITK	0.000187303	0.861529	Bp_GLEAN_10015530	Carbamidomethyl (C)@7C
110732	IILSGVCLAVENIDDITK	0.000200877	0.843459	Bp_GLEAN_10015530	Carbamidomethyl (C)@7C
13961	LFTCYPQTK	0.000200877	0.843295	Bp_GLEAN_10015530	Carbamidomethyl (C)@4C
110930	IILSGVCLAVENIDDITK	0.000200877	0.835656	Bp_GLEAN_10015530	Carbamidomethyl (C)@7C;Deamidated (NQ)@12N
110891	IILSGVCLAVENIDDITK	0.000207587	0.828347	Bp_GLEAN_10015530	Carbamidomethyl (C)@7C
110792	IILSGVCLAVENIDDITK	0.000207587	0.813937	Bp_GLEAN_10015530	Carbamidomethyl (C)@7C
110780	IILSGVCLAVENIDDITK	0.000237558	0.793536	Bp_GLEAN_10015530	Carbamidomethyl (C)@7C
110890	IILSGVCLAVENIDDITK	0.000245249	0.789749	Bp_GLEAN_10015530	Carbamidomethyl (C)@7C
110799	IILSGVCLAVENIDDITK	0.000248628	0.776159	Bp_GLEAN_10015530	Carbamidomethyl (C)@7C
110895	IILSGVCLAVENIDDITK	0.000248628	0.758016	Bp_GLEAN_10015530	Carbamidomethyl (C)@7C
110654	IILSGVCLAVENIDDITK	0.000248628	0.757999	Bp_GLEAN_10015530	Carbamidomethyl (C)@7C
29515	IILSGVCLAVENIDDITK	0.000248628	0.754549	Bp_GLEAN_10015530	Carbamidomethyl (C)@7C
102479	TYFSHWSDLTPGSGPIK	0.000248628	0.748928	Bp_GLEAN_10015530	-
110868	IILSGVCLAVENIDDITK	0.000255114	0.735031	Bp_GLEAN_10015530	Carbamidomethyl (C)@7C
110750	IILSGVCLAVENIDDITK	0.000255114	0.733867	Bp_GLEAN_10015530	Carbamidomethyl (C)@7C
110679	IILSGVCLAVENIDDITK	0.000277045	0.725843	Bp_GLEAN_10015530	Carbamidomethyl (C)@7C
110604	IILSGVCLAVENIDDITK	0.000277045	0.721023	Bp_GLEAN_10015530	Carbamidomethyl (C)@7C
110715	IILSGVCLAVENIDDITK	0.000284383	0.71992	Bp_GLEAN_10015530	Carbamidomethyl (C)@7C
110904	IILSGVCLAVENIDDITK	0.000312713	0.701894	Bp_GLEAN_10015530	Carbamidomethyl (C)@7C
110817	IILSGVCLAVENIDDITK	0.000333333	0.681281	Bp_GLEAN_10015530	Carbamidomethyl (C)@7C
110735	IILSGVCLAVENIDDITK	0.000345549	0.669887	Bp_GLEAN_10015530	Carbamidomethyl (C)@7C
110768	IILSGVCLAVENIDDITK	0.000351737	0.652458	Bp_GLEAN_10015530	Carbamidomethyl (C)@7C
110609	IILSGVCLAVENIDDITK	0.000365109	0.635754	Bp_GLEAN_10015530	Carbamidomethyl (C)@7C
110947	IILSGVCLAVENIDDITK	0.000379321	0.632885	Bp_GLEAN_10015530	Carbamidomethyl (C)@7C;Deamidated (NQ)@12N
110579	IILSGVCLAVENIDDITK	0.000385421	0.623605	Bp_GLEAN_10015530	Carbamidomethyl (C)@7C
110939	IILSGVCLAVENIDDITK	0.000392236	0.617407	Bp_GLEAN_10015530	Carbamidomethyl (C)@7C;Deamidated (NQ)@12N
110826	IILSGVCLAVENIDDITK	0.000413734	0.615184	Bp_GLEAN_10015530	Carbamidomethyl (C)@7C
110926	IILSGVCLAVENIDDITK	0.000418854	0.602229	Bp_GLEAN_10015530	Carbamidomethyl (C)@7C;Deamidated (NQ)@12N
110649	IILSGVCLAVENIDDITK	0.000453779	0.592786	Bp_GLEAN_10015530	Carbamidomethyl (C)@7C
110592	IILSGVCLAVENIDDITK	0.000453779	0.5882	Bp_GLEAN_10015530	Carbamidomethyl (C)@7C
110775	IILSGVCLAVENIDDITK	0.000516381	0.56971	Bp_GLEAN_10015530	Carbamidomethyl (C)@7C
110935	IILSGVCLAVENIDDITK	0.000522808	0.565612	Bp_GLEAN_10015530	Carbamidomethyl (C)@7C;Deamidated (NQ)@12N
110894	IILSGVCLAVENIDDITK	0.000550729	0.557167	Bp_GLEAN_10015530	Carbamidomethyl (C)@7C
156510	DFTPEVHASFDKFMDCVAQALSEK	0.000572195	0.552881	Bp_GLEAN_10015530	Carbamidomethyl (C)@16C
110951	IILSGVCLAVENIDDITK	0.000647547	0.53288	Bp_GLEAN_10015530	Carbamidomethyl (C)@7C;Deamidated (NQ)@12N
110927	IILSGVCLAVENIDDITK	0.000681258	0.527116	Bp_GLEAN_10015530	Carbamidomethyl (C)@7C;Deamidated (NQ)@12N
110898	IILSGVCLAVENIDDITK	0.000694056	0.517013	Bp_GLEAN_10015530	Carbamidomethyl (C)@7C
110821	IILSGVCLAVENIDDITK	0.000707971	0.514293	Bp_GLEAN_10015530	Carbamidomethyl (C)@7C
1007	GLLDLSEK	0.000720711	0.510709	Bp_GLEAN_10015530	-
1013	GLLDLSEK	0.000720711	0.508975	Bp_GLEAN_10015530	-
13968	LFTCYPQTK	0.000720711	0.508155	Bp_GLEAN_10015530	Carbamidomethyl (C)@4C
110953	IILSGVCLAVENIDDITK	0.000720711	0.507091	Bp_GLEAN_10015530	Carbamidomethyl (C)@7C;Deamidated (NQ)@12N
110658	IILSGVCLAVENIDDITK	0.000740827	0.502837	Bp_GLEAN_10015530	Carbamidomethyl (C)@7C
13966	LFTCYPQTK	0.000747521	0.502536	Bp_GLEAN_10015530	Carbamidomethyl (C)@4C
110883	IILSGVCLAVENIDDITK	0.000775027	0.497324	Bp_GLEAN_10015530	Carbamidomethyl (C)@7C
110758	IILSGVCLAVENIDDITK	0.000868431	0.477147	Bp_GLEAN_10015530	Carbamidomethyl (C)@7C
1014	GLLDLSEK	0.000942324	0.465152	Bp_GLEAN_10015530	-
110603	IILSGVCLAVENIDDITK	0.000949177	0.464493	Bp_GLEAN_10015530	Carbamidomethyl (C)@7C
110754	IILSGVCLAVENIDDITK	0.00100901	0.453774	Bp_GLEAN_10015530	Carbamidomethyl (C)@7C
156512	DFTPEVHASFDKFMDCVAQALSEK	0.00104272	0.449211	Bp_GLEAN_10015530	Carbamidomethyl (C)@16C
1009	GLLDLSEK	0.00106918	0.447692	Bp_GLEAN_10015530	-
110728	IILSGVCLAVENIDDITK	0.00111914	0.432372	Bp_GLEAN_10015530	Carbamidomethyl (C)@7C
1011	GLLDLSEK	0.00111914	0.429526	Bp_GLEAN_10015530	-
1006	GLLDLSEK	0.00116556	0.421874	Bp_GLEAN_10015530	-
110955	IILSGVCLAVENIDDITK	0.0012052	0.414983	Bp_GLEAN_10015530	Carbamidomethyl (C)@7C;Deamidated (NQ)@12N
110724	IILSGVCLAVENIDDITK	0.00122317	0.410676	Bp_GLEAN_10015530	Carbamidomethyl (C)@7C
13967	LFTCYPQTK	0.00137919	0.383505	Bp_GLEAN_10015530	Carbamidomethyl (C)@4C
110811	IILSGVCLAVENIDDITK	0.00139685	0.378373	Bp_GLEAN_10015530	Carbamidomethyl (C)@7C
1004	GLLDLSEK	0.00141017	0.375912	Bp_GLEAN_10015530	-
13962	LFTCYPQTK	0.00141647	0.375134	Bp_GLEAN_10015530	Carbamidomethyl (C)@4C
1012	GLLDLSEK	0.00141647	0.375076	Bp_GLEAN_10015530	-
1010	GLLDLSEK	0.00150113	0.364715	Bp_GLEAN_10015530	-
29534	IILSGVCLAVENIDDITK	0.00156631	0.358969	Bp_GLEAN_10015530	Carbamidomethyl (C)@7C;Deamidated (NQ)@12N
13959	LFTCYPQTK	0.00161866	0.354043	Bp_GLEAN_10015530	Carbamidomethyl (C)@4C
110743	IILSGVCLAVENIDDITK	0.00166875	0.345878	Bp_GLEAN_10015530	Carbamidomethyl (C)@7C
110960	IILSGVCLAVENIDDITK	0.00170052	0.340173	Bp_GLEAN_10015530	Carbamidomethyl (C)@7C;Deamidated (NQ)@12N
1005	GLLDLSEK	0.00192073	0.323244	Bp_GLEAN_10015530	-
110871	IILSGVCLAVENIDDITK	0.00204773	0.309328	Bp_GLEAN_10015530	Carbamidomethyl (C)@7C
110882	IILSGVCLAVENIDDITK	0.002189	0.298342	Bp_GLEAN_10015530	Carbamidomethyl (C)@7C
110827	IILSGVCLAVENIDDITK	0.00242369	0.279367	Bp_GLEAN_10015530	Carbamidomethyl (C)@7C
1008	GLLDLSEK	0.0028987	0.239864	Bp_GLEAN_10015530	-
110705	IILSGVCLAVENIDDITK	0.00312585	0.227305	Bp_GLEAN_10015530	Carbamidomethyl (C)@7C
110774	IILSGVCLAVENIDDITK	0.0034867	0.205375	Bp_GLEAN_10015530	Carbamidomethyl (C)@7C
110773	IILSGVCLAVENIDDITK	0.00361989	0.201455	Bp_GLEAN_10015530	Carbamidomethyl (C)@7C
110742	IILSGVCLAVENIDDITK	0.0040188	0.177572	Bp_GLEAN_10015530	Carbamidomethyl (C)@7C
1003	GLLDLSEK	0.00487202	0.142291	Bp_GLEAN_10015530	-
110673	IILSGVCLAVENIDDITK	0.00654348	0.0854049	Bp_GLEAN_10015530	Carbamidomethyl (C)@7C
110937	IILSGVCLAVENIDDITK	0.00678101	0.0799192	Bp_GLEAN_10015530	Carbamidomethyl (C)@7C;Deamidated (NQ)@12N
110934	IILSGVCLAVENIDDITK	0.00705581	0.0711005	Bp_GLEAN_10015530	Carbamidomethyl (C)@7C;Deamidated (NQ)@12N
110959	IILSGVCLAVENIDDITK	0.00756901	0.0569674	Bp_GLEAN_10015530	Carbamidomethyl (C)@7C;Deamidated (NQ)@12N
110870	IILSGVCLAVENIDDITK	0.00802143	0.0450957	Bp_GLEAN_10015530	Carbamidomethyl (C)@7C
124323	YFGSFGNLYNAEAIMSNPK	0	5.04719	Bp_GLEAN_10015531	Deamidated (NQ)@7N
124178	YFGSFGNLYNAEAIMSNPK	0	4.59195	Bp_GLEAN_10015531	-
124349	YFGSFGNLYNAEAIMSNPK	0	4.55931	Bp_GLEAN_10015531	Deamidated (NQ)@7N
124325	YFGSFGNLYNAEAIMSNPK	0	4.50609	Bp_GLEAN_10015531	Deamidated (NQ)@7N
124080	YFGSFGNLYNAEAIMSNPK	0	4.48245	Bp_GLEAN_10015531	-
124324	YFGSFGNLYNAEAIMSNPK	0	4.41315	Bp_GLEAN_10015531	Deamidated (NQ)@7N
124112	YFGSFGNLYNAEAIMSNPK	0	4.40666	Bp_GLEAN_10015531	-
124336	YFGSFGNLYNAEAIMSNPK	0	4.22481	Bp_GLEAN_10015531	Deamidated (NQ)@7N
124346	YFGSFGNLYNAEAIMSNPK	0	4.20844	Bp_GLEAN_10015531	Deamidated (NQ)@7N
124132	YFGSFGNLYNAEAIMSNPK	0	4.14347	Bp_GLEAN_10015531	-
124331	YFGSFGNLYNAEAIMSNPK	0	4.13513	Bp_GLEAN_10015531	Deamidated (NQ)@10N
124359	YFGSFGNLYNAEAIMSNPK	0	4.07519	Bp_GLEAN_10015531	Deamidated (NQ)@10N
124330	YFGSFGNLYNAEAIMSNPK	0	4.01473	Bp_GLEAN_10015531	Deamidated (NQ)@10N
124089	YFGSFGNLYNAEAIMSNPK	0	3.99329	Bp_GLEAN_10015531	-
124360	YFGSFGNLYNAEAIMSNPK	0	3.99149	Bp_GLEAN_10015531	Deamidated (NQ)@7N
124118	YFGSFGNLYNAEAIMSNPK	0	3.96775	Bp_GLEAN_10015531	-
124152	YFGSFGNLYNAEAIMSNPK	0	3.96208	Bp_GLEAN_10015531	-
124357	YFGSFGNLYNAEAIMSNPK	0	3.94707	Bp_GLEAN_10015531	Deamidated (NQ)@10N
124185	YFGSFGNLYNAEAIMSNPK	0	3.93608	Bp_GLEAN_10015531	-
124169	YFGSFGNLYNAEAIMSNPK	0	3.92424	Bp_GLEAN_10015531	-
124153	YFGSFGNLYNAEAIMSNPK	0	3.91729	Bp_GLEAN_10015531	-
124341	YFGSFGNLYNAEAIMSNPK	0	3.89549	Bp_GLEAN_10015531	Deamidated (NQ)@10N
124338	YFGSFGNLYNAEAIMSNPK	0	3.89428	Bp_GLEAN_10015531	Deamidated (NQ)@10N
124361	YFGSFGNLYNAEAIMSNPK	0	3.87674	Bp_GLEAN_10015531	Deamidated (NQ)@10N
124143	YFGSFGNLYNAEAIMSNPK	0	3.83385	Bp_GLEAN_10015531	-
124102	YFGSFGNLYNAEAIMSNPK	0	3.77907	Bp_GLEAN_10015531	-
124163	YFGSFGNLYNAEAIMSNPK	0	3.77203	Bp_GLEAN_10015531	-
124114	YFGSFGNLYNAEAIMSNPK	0	3.76543	Bp_GLEAN_10015531	-
124117	YFGSFGNLYNAEAIMSNPK	0	3.7396	Bp_GLEAN_10015531	-
124101	YFGSFGNLYNAEAIMSNPK	0	3.7319	Bp_GLEAN_10015531	-
124076	YFGSFGNLYNAEAIMSNPK	0	3.72213	Bp_GLEAN_10015531	-
124184	YFGSFGNLYNAEAIMSNPK	0	3.71653	Bp_GLEAN_10015531	-
124348	YFGSFGNLYNAEAIMSNPK	0	3.70614	Bp_GLEAN_10015531	Deamidated (NQ)@7N
124180	YFGSFGNLYNAEAIMSNPK	0	3.69438	Bp_GLEAN_10015531	-
124223	YFGSFGNLYNAEAIMSNPK	0	3.68202	Bp_GLEAN_10015531	-
124077	YFGSFGNLYNAEAIMSNPK	0	3.67897	Bp_GLEAN_10015531	-
124113	YFGSFGNLYNAEAIMSNPK	0	3.67572	Bp_GLEAN_10015531	-
124321	YFGSFGNLYNAEAIMSNPK	0	3.64588	Bp_GLEAN_10015531	Deamidated (NQ)@7N
124090	YFGSFGNLYNAEAIMSNPK	0	3.62143	Bp_GLEAN_10015531	-
124326	YFGSFGNLYNAEAIMSNPK	0	3.61503	Bp_GLEAN_10015531	Deamidated (NQ)@7N
124352	YFGSFGNLYNAEAIMSNPK	0	3.60452	Bp_GLEAN_10015531	Deamidated (NQ)@7N
124181	YFGSFGNLYNAEAIMSNPK	0	3.60191	Bp_GLEAN_10015531	-
124105	YFGSFGNLYNAEAIMSNPK	0	3.60184	Bp_GLEAN_10015531	-
126173	YFGSFGNLYNAEAIMSNPK	0	3.56913	Bp_GLEAN_10015531	Oxidation (M)@15M
124120	YFGSFGNLYNAEAIMSNPK	0	3.54954	Bp_GLEAN_10015531	-
124337	YFGSFGNLYNAEAIMSNPK	0	3.54829	Bp_GLEAN_10015531	Deamidated (NQ)@7N
124613	YFGSFGNLYNAEAIMSNPK	0	3.53779	Bp_GLEAN_10015531	Deamidated (NQ)@7N;Deamidated (NQ)@10N
124362	YFGSFGNLYNAEAIMSNPK	0	3.53573	Bp_GLEAN_10015531	Deamidated (NQ)@10N
124154	YFGSFGNLYNAEAIMSNPK	0	3.53234	Bp_GLEAN_10015531	-
152293	CIITNLFANMDYNEIGPQALQR	0	3.48146	Bp_GLEAN_10015531	Carbamidomethyl (C)@1C
124126	YFGSFGNLYNAEAIMSNPK	0	3.42907	Bp_GLEAN_10015531	-
124138	YFGSFGNLYNAEAIMSNPK	0	3.41853	Bp_GLEAN_10015531	-
126166	YFGSFGNLYNAEAIMSNPK	0	3.4071	Bp_GLEAN_10015531	Oxidation (M)@15M
124356	YFGSFGNLYNAEAIMSNPK	0	3.39712	Bp_GLEAN_10015531	Deamidated (NQ)@10N
124344	YFGSFGNLYNAEAIMSNPK	0	3.39484	Bp_GLEAN_10015531	Deamidated (NQ)@7N
124354	YFGSFGNLYNAEAIMSNPK	0	3.38246	Bp_GLEAN_10015531	Deamidated (NQ)@7N
124358	YFGSFGNLYNAEAIMSNPK	0	3.37394	Bp_GLEAN_10015531	Deamidated (NQ)@10N
124165	YFGSFGNLYNAEAIMSNPK	0	3.35705	Bp_GLEAN_10015531	-
124182	YFGSFGNLYNAEAIMSNPK	0	3.35194	Bp_GLEAN_10015531	-
124293	YFGSFGNLYNAEAIMSNPK	0	3.33899	Bp_GLEAN_10015531	Deamidated (NQ)@10N
124116	YFGSFGNLYNAEAIMSNPK	0	3.3006	Bp_GLEAN_10015531	-
124318	YFGSFGNLYNAEAIMSNPK	0	3.29861	Bp_GLEAN_10015531	Deamidated (NQ)@7N
124379	YFGSFGNLYNAEAIMSNPK	0	3.27949	Bp_GLEAN_10015531	Deamidated (NQ)@10N
124316	YFGSFGNLYNAEAIMSNPK	0	3.2543	Bp_GLEAN_10015531	Deamidated (NQ)@10N
124347	YFGSFGNLYNAEAIMSNPK	0	3.24938	Bp_GLEAN_10015531	Deamidated (NQ)@10N
152294	CIITNLFANMDYNEIGPQALQR	0	3.23897	Bp_GLEAN_10015531	Carbamidomethyl (C)@1C
124078	YFGSFGNLYNAEAIMSNPK	0	3.23271	Bp_GLEAN_10015531	-
124155	YFGSFGNLYNAEAIMSNPK	0	3.22057	Bp_GLEAN_10015531	-
126172	YFGSFGNLYNAEAIMSNPK	0	3.21215	Bp_GLEAN_10015531	Oxidation (M)@15M
124059	YFGSFGNLYNAEAIMSNPK	0	3.19871	Bp_GLEAN_10015531	-
124074	YFGSFGNLYNAEAIMSNPK	0	3.19569	Bp_GLEAN_10015531	-
124376	YFGSFGNLYNAEAIMSNPK	0	3.19217	Bp_GLEAN_10015531	Deamidated (NQ)@7N
124137	YFGSFGNLYNAEAIMSNPK	0	3.16624	Bp_GLEAN_10015531	-
152287	CIITNLFANMDYNEIGPQALQR	0	3.15805	Bp_GLEAN_10015531	Carbamidomethyl (C)@1C
38280	LLGNCLTVVMAAK	0	3.15791	Bp_GLEAN_10015531	Carbamidomethyl (C)@5C
152316	CIITNLFANMDYNEIGPQALQR	0	3.15596	Bp_GLEAN_10015531	Carbamidomethyl (C)@1C;Deamidated (NQ)@9N
152319	CIITNLFANMDYNEIGPQALQR	0	3.14389	Bp_GLEAN_10015531	Carbamidomethyl (C)@1C;Deamidated (NQ)@13N
124060	YFGSFGNLYNAEAIMSNPK	0	3.13377	Bp_GLEAN_10015531	-
124164	YFGSFGNLYNAEAIMSNPK	0	3.12384	Bp_GLEAN_10015531	-
38262	LLGNCLTVVMAAK	0	3.09963	Bp_GLEAN_10015531	Carbamidomethyl (C)@5C
124329	YFGSFGNLYNAEAIMSNPK	0	3.09423	Bp_GLEAN_10015531	Deamidated (NQ)@10N
38288	LLGNCLTVVMAAK	0	3.08617	Bp_GLEAN_10015531	Carbamidomethyl (C)@5C
124158	YFGSFGNLYNAEAIMSNPK	0	3.08509	Bp_GLEAN_10015531	-
124277	YFGSFGNLYNAEAIMSNPK	0	3.07933	Bp_GLEAN_10015531	Deamidated (NQ)@10N
152290	CIITNLFANMDYNEIGPQALQR	0	3.07454	Bp_GLEAN_10015531	Carbamidomethyl (C)@1C
126174	YFGSFGNLYNAEAIMSNPK	0	3.06694	Bp_GLEAN_10015531	Oxidation (M)@15M
124139	YFGSFGNLYNAEAIMSNPK	0	3.06574	Bp_GLEAN_10015531	-
38284	LLGNCLTVVMAAK	0	3.05927	Bp_GLEAN_10015531	Carbamidomethyl (C)@5C
124282	YFGSFGNLYNAEAIMSNPK	0	3.0521	Bp_GLEAN_10015531	Deamidated (NQ)@10N
124075	YFGSFGNLYNAEAIMSNPK	0	3.04985	Bp_GLEAN_10015531	-
152288	CIITNLFANMDYNEIGPQALQR	0	3.04912	Bp_GLEAN_10015531	Carbamidomethyl (C)@1C
38277	LLGNCLTVVMAAK	0	3.03735	Bp_GLEAN_10015531	Carbamidomethyl (C)@5C
38285	LLGNCLTVVMAAK	0	3.02678	Bp_GLEAN_10015531	Carbamidomethyl (C)@5C
152289	CIITNLFANMDYNEIGPQALQR	0	3.0266	Bp_GLEAN_10015531	Carbamidomethyl (C)@1C
152332	CIITNLFANMDYNEIGPQALQR	0	3.01449	Bp_GLEAN_10015531	Carbamidomethyl (C)@1C;Deamidated (NQ)@9N
124159	YFGSFGNLYNAEAIMSNPK	0	2.99295	Bp_GLEAN_10015531	-
124140	YFGSFGNLYNAEAIMSNPK	0	2.99097	Bp_GLEAN_10015531	-
124350	YFGSFGNLYNAEAIMSNPK	0	2.99011	Bp_GLEAN_10015531	Deamidated (NQ)@7N
124068	YFGSFGNLYNAEAIMSNPK	0	2.98642	Bp_GLEAN_10015531	-
126167	YFGSFGNLYNAEAIMSNPK	0	2.98315	Bp_GLEAN_10015531	Oxidation (M)@15M
124079	YFGSFGNLYNAEAIMSNPK	0	2.97448	Bp_GLEAN_10015531	-
124271	YFGSFGNLYNAEAIMSNPK	0	2.97095	Bp_GLEAN_10015531	Deamidated (NQ)@7N
38367	LLGNCLTVVMAAK	0	2.97051	Bp_GLEAN_10015531	Deamidated (NQ)@4N;Carbamidomethyl (C)@5C
38362	LLGNCLTVVMAAK	0	2.9511	Bp_GLEAN_10015531	Deamidated (NQ)@4N;Carbamidomethyl (C)@5C
38272	LLGNCLTVVMAAK	1.02816e-05	2.94703	Bp_GLEAN_10015531	Carbamidomethyl (C)@5C
152292	CIITNLFANMDYNEIGPQALQR	1.02816e-05	2.91677	Bp_GLEAN_10015531	Carbamidomethyl (C)@1C
124270	YFGSFGNLYNAEAIMSNPK	1.02816e-05	2.90992	Bp_GLEAN_10015531	Deamidated (NQ)@7N
38276	LLGNCLTVVMAAK	1.02816e-05	2.88073	Bp_GLEAN_10015531	Carbamidomethyl (C)@5C
124104	YFGSFGNLYNAEAIMSNPK	1.02816e-05	2.88045	Bp_GLEAN_10015531	-
124340	YFGSFGNLYNAEAIMSNPK	1.02816e-05	2.87939	Bp_GLEAN_10015531	Deamidated (NQ)@10N
124345	YFGSFGNLYNAEAIMSNPK	1.02816e-05	2.87896	Bp_GLEAN_10015531	Deamidated (NQ)@7N
124061	YFGSFGNLYNAEAIMSNPK	1.02816e-05	2.87327	Bp_GLEAN_10015531	-
152295	CIITNLFANMDYNEIGPQALQR	1.02816e-05	2.86221	Bp_GLEAN_10015531	Carbamidomethyl (C)@1C
124187	YFGSFGNLYNAEAIMSNPK	1.02816e-05	2.86161	Bp_GLEAN_10015531	-
38281	LLGNCLTVVMAAK	1.02816e-05	2.86119	Bp_GLEAN_10015531	Carbamidomethyl (C)@5C
38287	LLGNCLTVVMAAK	1.02816e-05	2.84879	Bp_GLEAN_10015531	Carbamidomethyl (C)@5C
124328	YFGSFGNLYNAEAIMSNPK	1.02816e-05	2.84685	Bp_GLEAN_10015531	Deamidated (NQ)@7N
124046	YFGSFGNLYNAEAIMSNPK	1.02816e-05	2.84424	Bp_GLEAN_10015531	-
124072	YFGSFGNLYNAEAIMSNPK	1.02816e-05	2.83329	Bp_GLEAN_10015531	-
124343	YFGSFGNLYNAEAIMSNPK	1.02816e-05	2.82857	Bp_GLEAN_10015531	Deamidated (NQ)@10N
38267	LLGNCLTVVMAAK	1.02816e-05	2.82823	Bp_GLEAN_10015531	Carbamidomethyl (C)@5C
38364	LLGNCLTVVMAAK	1.02816e-05	2.81404	Bp_GLEAN_10015531	Deamidated (NQ)@4N;Carbamidomethyl (C)@5C
124605	YFGSFGNLYNAEAIMSNPK	1.02816e-05	2.81375	Bp_GLEAN_10015531	Deamidated (NQ)@7N;Deamidated (NQ)@10N
124375	YFGSFGNLYNAEAIMSNPK	1.02816e-05	2.81308	Bp_GLEAN_10015531	Deamidated (NQ)@10N
124278	YFGSFGNLYNAEAIMSNPK	1.02816e-05	2.81148	Bp_GLEAN_10015531	Deamidated (NQ)@10N
38240	LLGNCLTVVMAAK	1.02816e-05	2.8093	Bp_GLEAN_10015531	Carbamidomethyl (C)@5C
124096	YFGSFGNLYNAEAIMSNPK	1.02816e-05	2.80879	Bp_GLEAN_10015531	-
38273	LLGNCLTVVMAAK	1.02816e-05	2.79779	Bp_GLEAN_10015531	Carbamidomethyl (C)@5C
38294	LLGNCLTVVMAAK	1.02816e-05	2.78215	Bp_GLEAN_10015531	Carbamidomethyl (C)@5C
124043	YFGSFGNLYNAEAIMSNPK	1.02816e-05	2.7724	Bp_GLEAN_10015531	-
124372	YFGSFGNLYNAEAIMSNPK	1.02816e-05	2.76754	Bp_GLEAN_10015531	Deamidated (NQ)@10N
124173	YFGSFGNLYNAEAIMSNPK	1.02816e-05	2.76424	Bp_GLEAN_10015531	-
124365	YFGSFGNLYNAEAIMSNPK	1.02816e-05	2.76115	Bp_GLEAN_10015531	Deamidated (NQ)@7N
38261	LLGNCLTVVMAAK	1.02816e-05	2.75039	Bp_GLEAN_10015531	Carbamidomethyl (C)@5C
38271	LLGNCLTVVMAAK	1.02816e-05	2.74773	Bp_GLEAN_10015531	Carbamidomethyl (C)@5C
124353	YFGSFGNLYNAEAIMSNPK	1.02816e-05	2.73402	Bp_GLEAN_10015531	Deamidated (NQ)@7N
124100	YFGSFGNLYNAEAIMSNPK	1.02816e-05	2.73397	Bp_GLEAN_10015531	-
8956	FLAVVVAALGK	1.02816e-05	2.72435	Bp_GLEAN_10015531	-
38235	LLGNCLTVVMAAK	1.02816e-05	2.71589	Bp_GLEAN_10015531	Carbamidomethyl (C)@5C
124272	YFGSFGNLYNAEAIMSNPK	1.02816e-05	2.71404	Bp_GLEAN_10015531	Deamidated (NQ)@7N
38260	LLGNCLTVVMAAK	1.02816e-05	2.70346	Bp_GLEAN_10015531	Carbamidomethyl (C)@5C
38361	LLGNCLTVVMAAK	1.02816e-05	2.68928	Bp_GLEAN_10015531	Deamidated (NQ)@4N;Carbamidomethyl (C)@5C
38374	LLGNCLTVVMAAK	1.02816e-05	2.68389	Bp_GLEAN_10015531	Deamidated (NQ)@4N;Carbamidomethyl (C)@5C
38222	LLGNCLTVVMAAK	1.02816e-05	2.68319	Bp_GLEAN_10015531	Carbamidomethyl (C)@5C
38292	LLGNCLTVVMAAK	1.02816e-05	2.678	Bp_GLEAN_10015531	Carbamidomethyl (C)@5C
8980	FLAVVVAALGK	1.02816e-05	2.67581	Bp_GLEAN_10015531	-
124369	YFGSFGNLYNAEAIMSNPK	1.02816e-05	2.67118	Bp_GLEAN_10015531	Deamidated (NQ)@10N
124099	YFGSFGNLYNAEAIMSNPK	1.02816e-05	2.66283	Bp_GLEAN_10015531	-
152314	CIITNLFANMDYNEIGPQALQR	1.02816e-05	2.66191	Bp_GLEAN_10015531	Carbamidomethyl (C)@1C;Deamidated (NQ)@13N
38270	LLGNCLTVVMAAK	1.02816e-05	2.66038	Bp_GLEAN_10015531	Carbamidomethyl (C)@5C
124334	YFGSFGNLYNAEAIMSNPK	1.02816e-05	2.6599	Bp_GLEAN_10015531	Deamidated (NQ)@7N
152313	CIITNLFANMDYNEIGPQALQR	1.02816e-05	2.65699	Bp_GLEAN_10015531	Carbamidomethyl (C)@1C;Deamidated (NQ)@13N
124160	YFGSFGNLYNAEAIMSNPK	1.02816e-05	2.64622	Bp_GLEAN_10015531	-
124380	YFGSFGNLYNAEAIMSNPK	1.02816e-05	2.64603	Bp_GLEAN_10015531	Deamidated (NQ)@7N
124082	YFGSFGNLYNAEAIMSNPK	1.02816e-05	2.64018	Bp_GLEAN_10015531	-
9287	FLAVVVAALGK	1.02816e-05	2.63441	Bp_GLEAN_10015531	-
124098	YFGSFGNLYNAEAIMSNPK	1.02816e-05	2.62799	Bp_GLEAN_10015531	-
124041	YFGSFGNLYNAEAIMSNPK	1.02816e-05	2.61072	Bp_GLEAN_10015531	-
38283	LLGNCLTVVMAAK	1.02816e-05	2.60231	Bp_GLEAN_10015531	Carbamidomethyl (C)@5C
38266	LLGNCLTVVMAAK	1.02816e-05	2.59736	Bp_GLEAN_10015531	Carbamidomethyl (C)@5C
126277	YFGSFGNLYNAEAIMSNPK	1.02816e-05	2.58329	Bp_GLEAN_10015531	Deamidated (NQ)@10N;Oxidation (M)@15M
9217	FLAVVVAALGK	1.02816e-05	2.58282	Bp_GLEAN_10015531	-
124196	YFGSFGNLYNAEAIMSNPK	1.02816e-05	2.58007	Bp_GLEAN_10015531	-
124599	YFGSFGNLYNAEAIMSNPK	1.02816e-05	2.57711	Bp_GLEAN_10015531	Deamidated (NQ)@7N;Deamidated (NQ)@10N
8891	FLAVVVAALGK	1.02816e-05	2.56902	Bp_GLEAN_10015531	-
38282	LLGNCLTVVMAAK	1.02816e-05	2.56838	Bp_GLEAN_10015531	Carbamidomethyl (C)@5C
9310	FLAVVVAALGK	1.02816e-05	2.5658	Bp_GLEAN_10015531	-
38348	LLGNCLTVVMAAK	1.02816e-05	2.56545	Bp_GLEAN_10015531	Deamidated (NQ)@4N;Carbamidomethyl (C)@5C
152291	CIITNLFANMDYNEIGPQALQR	1.02816e-05	2.56403	Bp_GLEAN_10015531	Carbamidomethyl (C)@1C
124268	YFGSFGNLYNAEAIMSNPK	1.02816e-05	2.56347	Bp_GLEAN_10015531	Deamidated (NQ)@10N
152330	CIITNLFANMDYNEIGPQALQR	1.02816e-05	2.56276	Bp_GLEAN_10015531	Carbamidomethyl (C)@1C;Deamidated (NQ)@9N
38373	LLGNCLTVVMAAK	1.02816e-05	2.55466	Bp_GLEAN_10015531	Deamidated (NQ)@4N;Carbamidomethyl (C)@5C
124205	YFGSFGNLYNAEAIMSNPK	1.02816e-05	2.54255	Bp_GLEAN_10015531	-
152333	CIITNLFANMDYNEIGPQALQR	1.02816e-05	2.53926	Bp_GLEAN_10015531	Carbamidomethyl (C)@1C;Deamidated (NQ)@9N
38279	LLGNCLTVVMAAK	1.02816e-05	2.53694	Bp_GLEAN_10015531	Carbamidomethyl (C)@5C
8979	FLAVVVAALGK	1.02816e-05	2.52851	Bp_GLEAN_10015531	-
124157	YFGSFGNLYNAEAIMSNPK	1.02816e-05	2.5225	Bp_GLEAN_10015531	-
8955	FLAVVVAALGK	1.02816e-05	2.51733	Bp_GLEAN_10015531	-
9160	FLAVVVAALGK	1.02816e-05	2.51387	Bp_GLEAN_10015531	-
124094	YFGSFGNLYNAEAIMSNPK	1.02816e-05	2.51057	Bp_GLEAN_10015531	-
124624	YFGSFGNLYNAEAIMSNPK	1.02816e-05	2.50868	Bp_GLEAN_10015531	Deamidated (NQ)@7N;Deamidated (NQ)@17N
124598	YFGSFGNLYNAEAIMSNPK	1.02816e-05	2.50569	Bp_GLEAN_10015531	Deamidated (NQ)@7N;Deamidated (NQ)@10N
9058	FLAVVVAALGK	1.02816e-05	2.50382	Bp_GLEAN_10015531	-
124168	YFGSFGNLYNAEAIMSNPK	1.02816e-05	2.50269	Bp_GLEAN_10015531	-
8889	FLAVVVAALGK	1.02816e-05	2.4987	Bp_GLEAN_10015531	-
152308	CIITNLFANMDYNEIGPQALQR	1.02816e-05	2.48992	Bp_GLEAN_10015531	Carbamidomethyl (C)@1C;Deamidated (NQ)@5N
152329	CIITNLFANMDYNEIGPQALQR	1.02816e-05	2.48366	Bp_GLEAN_10015531	Carbamidomethyl (C)@1C;Deamidated (NQ)@13N
8899	FLAVVVAALGK	1.02816e-05	2.46876	Bp_GLEAN_10015531	-
124279	YFGSFGNLYNAEAIMSNPK	1.02816e-05	2.4679	Bp_GLEAN_10015531	Deamidated (NQ)@10N
124131	YFGSFGNLYNAEAIMSNPK	1.02816e-05	2.46771	Bp_GLEAN_10015531	-
8926	FLAVVVAALGK	1.02816e-05	2.46711	Bp_GLEAN_10015531	-
84262	LGTAFSPEIQCAWQK	1.02816e-05	2.46485	Bp_GLEAN_10015531	Carbamidomethyl (C)@11C
152309	CIITNLFANMDYNEIGPQALQR	1.02816e-05	2.4581	Bp_GLEAN_10015531	Carbamidomethyl (C)@1C;Deamidated (NQ)@5N
152324	CIITNLFANMDYNEIGPQALQR	1.02816e-05	2.45359	Bp_GLEAN_10015531	Carbamidomethyl (C)@1C;Deamidated (NQ)@5N
124052	YFGSFGNLYNAEAIMSNPK	1.02816e-05	2.43666	Bp_GLEAN_10015531	-
124142	YFGSFGNLYNAEAIMSNPK	1.02816e-05	2.43595	Bp_GLEAN_10015531	-
126162	YFGSFGNLYNAEAIMSNPK	1.02816e-05	2.43251	Bp_GLEAN_10015531	Oxidation (M)@15M
124035	YFGSFGNLYNAEAIMSNPK	1.02816e-05	2.42638	Bp_GLEAN_10015531	-
8887	FLAVVVAALGK	1.02816e-05	2.42555	Bp_GLEAN_10015531	-
124319	YFGSFGNLYNAEAIMSNPK	1.02816e-05	2.42302	Bp_GLEAN_10015531	Deamidated (NQ)@10N
8991	FLAVVVAALGK	1.02816e-05	2.42284	Bp_GLEAN_10015531	-
124302	YFGSFGNLYNAEAIMSNPK	1.02816e-05	2.41984	Bp_GLEAN_10015531	Deamidated (NQ)@7N
124285	YFGSFGNLYNAEAIMSNPK	1.02816e-05	2.4197	Bp_GLEAN_10015531	Deamidated (NQ)@7N
124286	YFGSFGNLYNAEAIMSNPK	1.02816e-05	2.41886	Bp_GLEAN_10015531	Deamidated (NQ)@10N
38286	LLGNCLTVVMAAK	1.02816e-05	2.41867	Bp_GLEAN_10015531	Carbamidomethyl (C)@5C
124047	YFGSFGNLYNAEAIMSNPK	1.02816e-05	2.4124	Bp_GLEAN_10015531	-
124288	YFGSFGNLYNAEAIMSNPK	1.02816e-05	2.40896	Bp_GLEAN_10015531	Deamidated (NQ)@10N
38375	LLGNCLTVVMAAK	1.02816e-05	2.39659	Bp_GLEAN_10015531	Deamidated (NQ)@4N;Carbamidomethyl (C)@5C
124273	YFGSFGNLYNAEAIMSNPK	1.02816e-05	2.39442	Bp_GLEAN_10015531	Deamidated (NQ)@10N
9029	FLAVVVAALGK	1.02816e-05	2.38792	Bp_GLEAN_10015531	-
38265	LLGNCLTVVMAAK	1.02816e-05	2.38533	Bp_GLEAN_10015531	Carbamidomethyl (C)@5C
124107	YFGSFGNLYNAEAIMSNPK	1.02816e-05	2.37883	Bp_GLEAN_10015531	-
38250	LLGNCLTVVMAAK	1.02816e-05	2.37798	Bp_GLEAN_10015531	Carbamidomethyl (C)@5C
152365	CIITNLFANMDYNEIGPQALQR	1.02816e-05	2.37671	Bp_GLEAN_10015531	Carbamidomethyl (C)@1C;Deamidated (NQ)@5N;Deamidated (NQ)@9N
9225	FLAVVVAALGK	1.02816e-05	2.37089	Bp_GLEAN_10015531	-
124335	YFGSFGNLYNAEAIMSNPK	1.02816e-05	2.37019	Bp_GLEAN_10015531	Deamidated (NQ)@7N
124290	YFGSFGNLYNAEAIMSNPK	1.02816e-05	2.36531	Bp_GLEAN_10015531	Deamidated (NQ)@10N
38372	LLGNCLTVVMAAK	1.02816e-05	2.36413	Bp_GLEAN_10015531	Deamidated (NQ)@4N;Carbamidomethyl (C)@5C
9252	FLAVVVAALGK	1.02816e-05	2.35983	Bp_GLEAN_10015531	-
9004	FLAVVVAALGK	1.02816e-05	2.35974	Bp_GLEAN_10015531	-
124070	YFGSFGNLYNAEAIMSNPK	1.02816e-05	2.35531	Bp_GLEAN_10015531	-
124342	YFGSFGNLYNAEAIMSNPK	1.02816e-05	2.33796	Bp_GLEAN_10015531	Deamidated (NQ)@7N
124106	YFGSFGNLYNAEAIMSNPK	1.02816e-05	2.33747	Bp_GLEAN_10015531	-
124377	YFGSFGNLYNAEAIMSNPK	1.02816e-05	2.32826	Bp_GLEAN_10015531	Deamidated (NQ)@7N
38232	LLGNCLTVVMAAK	1.02816e-05	2.32697	Bp_GLEAN_10015531	Carbamidomethyl (C)@5C
38278	LLGNCLTVVMAAK	1.02816e-05	2.32289	Bp_GLEAN_10015531	Carbamidomethyl (C)@5C
38354	LLGNCLTVVMAAK	1.02816e-05	2.32223	Bp_GLEAN_10015531	Deamidated (NQ)@4N;Carbamidomethyl (C)@5C
124600	YFGSFGNLYNAEAIMSNPK	1.02816e-05	2.31953	Bp_GLEAN_10015531	Deamidated (NQ)@7N;Deamidated (NQ)@10N
9105	FLAVVVAALGK	1.02816e-05	2.31771	Bp_GLEAN_10015531	-
152363	CIITNLFANMDYNEIGPQALQR	1.02816e-05	2.31465	Bp_GLEAN_10015531	Carbamidomethyl (C)@1C;Deamidated (NQ)@5N;Deamidated (NQ)@9N
9115	FLAVVVAALGK	1.02816e-05	2.3125	Bp_GLEAN_10015531	-
152327	CIITNLFANMDYNEIGPQALQR	1.02816e-05	2.30552	Bp_GLEAN_10015531	Carbamidomethyl (C)@1C;Deamidated (NQ)@13N
124617	YFGSFGNLYNAEAIMSNPK	1.02816e-05	2.29926	Bp_GLEAN_10015531	Deamidated (NQ)@7N;Deamidated (NQ)@10N
41117	YFGSFGNLYNAEAIMSNPK	1.02816e-05	2.29918	Bp_GLEAN_10015531	-
9292	FLAVVVAALGK	1.02816e-05	2.29911	Bp_GLEAN_10015531	-
9232	FLAVVVAALGK	1.02816e-05	2.29013	Bp_GLEAN_10015531	-
124283	YFGSFGNLYNAEAIMSNPK	1.02816e-05	2.28868	Bp_GLEAN_10015531	Deamidated (NQ)@7N
152286	CIITNLFANMDYNEIGPQALQR	1.02816e-05	2.28284	Bp_GLEAN_10015531	Carbamidomethyl (C)@1C
124292	YFGSFGNLYNAEAIMSNPK	1.02816e-05	2.27994	Bp_GLEAN_10015531	Deamidated (NQ)@7N
38255	LLGNCLTVVMAAK	1.02816e-05	2.2761	Bp_GLEAN_10015531	Carbamidomethyl (C)@5C
84260	LGTAFSPEIQCAWQK	1.02816e-05	2.27157	Bp_GLEAN_10015531	Carbamidomethyl (C)@11C
152326	CIITNLFANMDYNEIGPQALQR	1.02816e-05	2.26531	Bp_GLEAN_10015531	Carbamidomethyl (C)@1C;Deamidated (NQ)@5N
82808	CIITNLFANMDYNEIGPQALQR	1.02816e-05	2.25346	Bp_GLEAN_10015531	Carbamidomethyl (C)@1C;Deamidated (NQ)@5N
38289	LLGNCLTVVMAAK	1.02816e-05	2.25079	Bp_GLEAN_10015531	Carbamidomethyl (C)@5C
124280	YFGSFGNLYNAEAIMSNPK	1.02816e-05	2.24517	Bp_GLEAN_10015531	Deamidated (NQ)@7N
124058	YFGSFGNLYNAEAIMSNPK	1.02816e-05	2.24412	Bp_GLEAN_10015531	-
38357	LLGNCLTVVMAAK	1.02816e-05	2.2423	Bp_GLEAN_10015531	Deamidated (NQ)@4N;Carbamidomethyl (C)@5C
9270	FLAVVVAALGK	1.02816e-05	2.23704	Bp_GLEAN_10015531	-
9128	FLAVVVAALGK	1.02816e-05	2.23202	Bp_GLEAN_10015531	-
38371	LLGNCLTVVMAAK	1.02816e-05	2.23173	Bp_GLEAN_10015531	Deamidated (NQ)@4N;Carbamidomethyl (C)@5C
38291	LLGNCLTVVMAAK	1.02816e-05	2.2309	Bp_GLEAN_10015531	Carbamidomethyl (C)@5C
9145	FLAVVVAALGK	1.02816e-05	2.22869	Bp_GLEAN_10015531	-
9264	FLAVVVAALGK	1.02816e-05	2.22814	Bp_GLEAN_10015531	-
124062	YFGSFGNLYNAEAIMSNPK	1.02816e-05	2.22775	Bp_GLEAN_10015531	-
124179	YFGSFGNLYNAEAIMSNPK	1.02816e-05	2.22731	Bp_GLEAN_10015531	-
9241	FLAVVVAALGK	1.02816e-05	2.22484	Bp_GLEAN_10015531	-
124373	YFGSFGNLYNAEAIMSNPK	1.02816e-05	2.21982	Bp_GLEAN_10015531	Deamidated (NQ)@7N
9302	FLAVVVAALGK	1.02816e-05	2.21936	Bp_GLEAN_10015531	-
124332	YFGSFGNLYNAEAIMSNPK	1.02816e-05	2.21145	Bp_GLEAN_10015531	Deamidated (NQ)@10N
124040	YFGSFGNLYNAEAIMSNPK	1.02816e-05	2.21115	Bp_GLEAN_10015531	-
38378	LLGNCLTVVMAAK	1.02816e-05	2.20759	Bp_GLEAN_10015531	Deamidated (NQ)@4N;Carbamidomethyl (C)@5C
8946	FLAVVVAALGK	1.02816e-05	2.20496	Bp_GLEAN_10015531	-
124144	YFGSFGNLYNAEAIMSNPK	1.02816e-05	2.19968	Bp_GLEAN_10015531	-
9001	FLAVVVAALGK	1.02816e-05	2.19776	Bp_GLEAN_10015531	-
84264	LGTAFSPEIQCAWQK	1.02816e-05	2.19501	Bp_GLEAN_10015531	Carbamidomethyl (C)@11C
9211	FLAVVVAALGK	1.02816e-05	2.19426	Bp_GLEAN_10015531	-
9100	FLAVVVAALGK	1.02816e-05	2.19397	Bp_GLEAN_10015531	-
9013	FLAVVVAALGK	1.02816e-05	2.1918	Bp_GLEAN_10015531	-
9133	FLAVVVAALGK	1.02816e-05	2.18514	Bp_GLEAN_10015531	-
9228	FLAVVVAALGK	1.02816e-05	2.18416	Bp_GLEAN_10015531	-
8970	FLAVVVAALGK	1.02816e-05	2.18403	Bp_GLEAN_10015531	-
9260	FLAVVVAALGK	1.02816e-05	2.17785	Bp_GLEAN_10015531	-
124191	YFGSFGNLYNAEAIMSNPK	1.02816e-05	2.17418	Bp_GLEAN_10015531	-
9199	FLAVVVAALGK	1.02816e-05	2.16799	Bp_GLEAN_10015531	-
124217	YFGSFGNLYNAEAIMSNPK	1.02816e-05	2.16719	Bp_GLEAN_10015531	-
124055	YFGSFGNLYNAEAIMSNPK	1.02816e-05	2.15978	Bp_GLEAN_10015531	-
124162	YFGSFGNLYNAEAIMSNPK	1.02816e-05	2.15637	Bp_GLEAN_10015531	-
38368	LLGNCLTVVMAAK	1.02816e-05	2.15236	Bp_GLEAN_10015531	Deamidated (NQ)@4N;Carbamidomethyl (C)@5C
9303	FLAVVVAALGK	1.02816e-05	2.14921	Bp_GLEAN_10015531	-
9154	FLAVVVAALGK	1.02816e-05	2.14505	Bp_GLEAN_10015531	-
8962	FLAVVVAALGK	1.02816e-05	2.14492	Bp_GLEAN_10015531	-
8912	FLAVVVAALGK	1.02816e-05	2.14305	Bp_GLEAN_10015531	-
9134	FLAVVVAALGK	1.02816e-05	2.14159	Bp_GLEAN_10015531	-
9290	FLAVVVAALGK	1.02816e-05	2.14098	Bp_GLEAN_10015531	-
9165	FLAVVVAALGK	1.02816e-05	2.14067	Bp_GLEAN_10015531	-
124200	YFGSFGNLYNAEAIMSNPK	1.02816e-05	2.13946	Bp_GLEAN_10015531	-
9073	FLAVVVAALGK	1.02816e-05	2.1372	Bp_GLEAN_10015531	-
9249	FLAVVVAALGK	1.02816e-05	2.13459	Bp_GLEAN_10015531	-
8941	FLAVVVAALGK	1.02816e-05	2.13456	Bp_GLEAN_10015531	-
9030	FLAVVVAALGK	1.02816e-05	2.12733	Bp_GLEAN_10015531	-
38389	LLGNCLTVVMAAK	1.02816e-05	2.1214	Bp_GLEAN_10015531	Deamidated (NQ)@4N;Carbamidomethyl (C)@5C
9037	FLAVVVAALGK	1.02816e-05	2.11747	Bp_GLEAN_10015531	-
8915	FLAVVVAALGK	1.02816e-05	2.1128	Bp_GLEAN_10015531	-
8990	FLAVVVAALGK	1.02816e-05	2.11252	Bp_GLEAN_10015531	-
9261	FLAVVVAALGK	1.02816e-05	2.11109	Bp_GLEAN_10015531	-
38344	LLGNCLTVVMAAK	1.02816e-05	2.11005	Bp_GLEAN_10015531	Deamidated (NQ)@4N;Carbamidomethyl (C)@5C
9052	FLAVVVAALGK	1.02816e-05	2.10892	Bp_GLEAN_10015531	-
8896	FLAVVVAALGK	1.02816e-05	2.1071	Bp_GLEAN_10015531	-
9000	FLAVVVAALGK	1.02816e-05	2.10362	Bp_GLEAN_10015531	-
9094	FLAVVVAALGK	1.02816e-05	2.10362	Bp_GLEAN_10015531	-
124317	YFGSFGNLYNAEAIMSNPK	1.02816e-05	2.1036	Bp_GLEAN_10015531	Deamidated (NQ)@10N
84265	LGTAFSPEIQCAWQK	1.02816e-05	2.10272	Bp_GLEAN_10015531	Carbamidomethyl (C)@11C
9108	FLAVVVAALGK	1.02816e-05	2.09861	Bp_GLEAN_10015531	-
9253	FLAVVVAALGK	1.02816e-05	2.09501	Bp_GLEAN_10015531	-
9084	FLAVVVAALGK	1.02816e-05	2.09413	Bp_GLEAN_10015531	-
9212	FLAVVVAALGK	1.02816e-05	2.09342	Bp_GLEAN_10015531	-
8894	FLAVVVAALGK	1.02816e-05	2.09337	Bp_GLEAN_10015531	-
9061	FLAVVVAALGK	1.02816e-05	2.08829	Bp_GLEAN_10015531	-
124621	YFGSFGNLYNAEAIMSNPK	1.02816e-05	2.0841	Bp_GLEAN_10015531	Deamidated (NQ)@7N;Deamidated (NQ)@10N
9142	FLAVVVAALGK	1.02816e-05	2.08189	Bp_GLEAN_10015531	-
9130	FLAVVVAALGK	1.02816e-05	2.07709	Bp_GLEAN_10015531	-
124216	YFGSFGNLYNAEAIMSNPK	1.02816e-05	2.07392	Bp_GLEAN_10015531	-
9196	FLAVVVAALGK	1.02816e-05	2.07316	Bp_GLEAN_10015531	-
8916	FLAVVVAALGK	1.02816e-05	2.07278	Bp_GLEAN_10015531	-
124071	YFGSFGNLYNAEAIMSNPK	1.02816e-05	2.07213	Bp_GLEAN_10015531	-
38290	LLGNCLTVVMAAK	1.02816e-05	2.07005	Bp_GLEAN_10015531	Carbamidomethyl (C)@5C
124224	YFGSFGNLYNAEAIMSNPK	1.02816e-05	2.0693	Bp_GLEAN_10015531	-
9186	FLAVVVAALGK	1.02816e-05	2.06904	Bp_GLEAN_10015531	-
8996	FLAVVVAALGK	1.02816e-05	2.06887	Bp_GLEAN_10015531	-
124194	YFGSFGNLYNAEAIMSNPK	1.02816e-05	2.06885	Bp_GLEAN_10015531	-
152317	CIITNLFANMDYNEIGPQALQR	1.02816e-05	2.06659	Bp_GLEAN_10015531	Carbamidomethyl (C)@1C;Deamidated (NQ)@9N
124129	YFGSFGNLYNAEAIMSNPK	1.02816e-05	2.06421	Bp_GLEAN_10015531	-
9185	FLAVVVAALGK	1.02816e-05	2.05927	Bp_GLEAN_10015531	-
124305	YFGSFGNLYNAEAIMSNPK	1.02816e-05	2.05885	Bp_GLEAN_10015531	Deamidated (NQ)@7N
9096	FLAVVVAALGK	1.02816e-05	2.05869	Bp_GLEAN_10015531	-
8993	FLAVVVAALGK	1.02816e-05	2.05617	Bp_GLEAN_10015531	-
38369	LLGNCLTVVMAAK	1.02816e-05	2.05553	Bp_GLEAN_10015531	Deamidated (NQ)@4N;Carbamidomethyl (C)@5C
8981	FLAVVVAALGK	1.02816e-05	2.05518	Bp_GLEAN_10015531	-
9266	FLAVVVAALGK	1.02816e-05	2.05256	Bp_GLEAN_10015531	-
9183	FLAVVVAALGK	1.02816e-05	2.05099	Bp_GLEAN_10015531	-
124086	YFGSFGNLYNAEAIMSNPK	1.02816e-05	2.05082	Bp_GLEAN_10015531	-
8964	FLAVVVAALGK	1.02816e-05	2.04871	Bp_GLEAN_10015531	-
124327	YFGSFGNLYNAEAIMSNPK	1.02816e-05	2.04849	Bp_GLEAN_10015531	Deamidated (NQ)@7N
124064	YFGSFGNLYNAEAIMSNPK	1.02816e-05	2.04542	Bp_GLEAN_10015531	-
9276	FLAVVVAALGK	1.02816e-05	2.04306	Bp_GLEAN_10015531	-
9192	FLAVVVAALGK	1.02816e-05	2.04285	Bp_GLEAN_10015531	-
9009	FLAVVVAALGK	1.02816e-05	2.03638	Bp_GLEAN_10015531	-
8930	FLAVVVAALGK	1.02816e-05	2.03362	Bp_GLEAN_10015531	-
38343	LLGNCLTVVMAAK	1.02816e-05	2.03329	Bp_GLEAN_10015531	Deamidated (NQ)@4N;Carbamidomethyl (C)@5C
38248	LLGNCLTVVMAAK	1.02816e-05	2.02952	Bp_GLEAN_10015531	Carbamidomethyl (C)@5C
9044	FLAVVVAALGK	1.02816e-05	2.02885	Bp_GLEAN_10015531	-
9117	FLAVVVAALGK	1.02816e-05	2.0287	Bp_GLEAN_10015531	-
9050	FLAVVVAALGK	1.02816e-05	2.02287	Bp_GLEAN_10015531	-
8944	FLAVVVAALGK	1.02816e-05	2.02262	Bp_GLEAN_10015531	-
9143	FLAVVVAALGK	1.02816e-05	2.0207	Bp_GLEAN_10015531	-
9005	FLAVVVAALGK	1.02816e-05	2.01993	Bp_GLEAN_10015531	-
9152	FLAVVVAALGK	1.02816e-05	2.01915	Bp_GLEAN_10015531	-
38254	LLGNCLTVVMAAK	1.02816e-05	2.01791	Bp_GLEAN_10015531	Carbamidomethyl (C)@5C
8893	FLAVVVAALGK	1.02816e-05	2.01576	Bp_GLEAN_10015531	-
9035	FLAVVVAALGK	1.02816e-05	2.01409	Bp_GLEAN_10015531	-
9119	FLAVVVAALGK	1.02816e-05	2.01025	Bp_GLEAN_10015531	-
9063	FLAVVVAALGK	1.02816e-05	2.0079	Bp_GLEAN_10015531	-
9088	FLAVVVAALGK	1.02816e-05	2.00683	Bp_GLEAN_10015531	-
9016	FLAVVVAALGK	1.02816e-05	2.00406	Bp_GLEAN_10015531	-
9262	FLAVVVAALGK	1.02816e-05	2.00268	Bp_GLEAN_10015531	-
9251	FLAVVVAALGK	1.02816e-05	1.99956	Bp_GLEAN_10015531	-
124103	YFGSFGNLYNAEAIMSNPK	1.02816e-05	1.99881	Bp_GLEAN_10015531	-
8971	FLAVVVAALGK	1.02816e-05	1.99313	Bp_GLEAN_10015531	-
8967	FLAVVVAALGK	1.02816e-05	1.9888	Bp_GLEAN_10015531	-
9236	FLAVVVAALGK	1.02816e-05	1.98807	Bp_GLEAN_10015531	-
8932	FLAVVVAALGK	1.02816e-05	1.98718	Bp_GLEAN_10015531	-
9156	FLAVVVAALGK	1.02816e-05	1.98707	Bp_GLEAN_10015531	-
8963	FLAVVVAALGK	1.02816e-05	1.98539	Bp_GLEAN_10015531	-
8975	FLAVVVAALGK	1.02816e-05	1.9814	Bp_GLEAN_10015531	-
8954	FLAVVVAALGK	1.02816e-05	1.97932	Bp_GLEAN_10015531	-
124109	YFGSFGNLYNAEAIMSNPK	1.02816e-05	1.97624	Bp_GLEAN_10015531	-
8931	FLAVVVAALGK	1.02816e-05	1.97527	Bp_GLEAN_10015531	-
9051	FLAVVVAALGK	1.02816e-05	1.9742	Bp_GLEAN_10015531	-
8892	FLAVVVAALGK	1.02816e-05	1.97419	Bp_GLEAN_10015531	-
9237	FLAVVVAALGK	1.02816e-05	1.97275	Bp_GLEAN_10015531	-
9123	FLAVVVAALGK	1.02816e-05	1.96962	Bp_GLEAN_10015531	-
9093	FLAVVVAALGK	1.02816e-05	1.96381	Bp_GLEAN_10015531	-
9248	FLAVVVAALGK	1.02816e-05	1.96321	Bp_GLEAN_10015531	-
8904	FLAVVVAALGK	1.02816e-05	1.96137	Bp_GLEAN_10015531	-
[truncated: 1,844 more rows]

## Sheet: pmMS
ID	Gene Name	Brain	Gill	Liver	Muscle	Skin
Pm_GLEAN_10001416	GAPDH1	1.85504	677.922	167.152	20951.1	8152.55
Pm_GLEAN_10001645	BPTI26	4.10863	1.60718	1.91372	0	10.3807
Pm_GLEAN_10002217	β2M1	1597.35	7234.79	4373.07	743.127	2349.12
Pm_GLEAN_10004120	Thrombin1	3.20213	0.365495	628.302	0.260791	0.213332
Pm_GLEAN_10004133	Thrombin4	0.17978	0.902644	399.111	0.241504	0.316162
Pm_GLEAN_10004542	Ubq_RPL40e	1008.09	2223.23	1356.65	529.951	1718.79
Pm_GLEAN_10004561	ubiquicidin	81.2724	132.941	84.7807	31.1881	142.186
Pm_GLEAN_10005051	Thrombin46	0.120817	0.176578	239.284	0.188874	7.73978
Pm_GLEAN_10005533	Ubql4	13.7755	10.9174	10.6923	5.86234	14.2866
Pm_GLEAN_10006919	Ubql5	11.4577	5.37381	3.41723	3.0655	8.07242
Pm_GLEAN_10007166	Ubq_RPS27a	522.952	1426.61	695.954	285.354	995.705
Pm_GLEAN_10008005	Misgurin2	0.211926	117.478	0.0507763	828.835	605.107
Pm_GLEAN_10008252	Thymosin6	0	32.9492	0	0	34.8228
Pm_GLEAN_10008429	Thrombin20	0	0.165801	303.841	0.472811	9.84973
Pm_GLEAN_10008658	PLA2_5	0.132769	0.0216166	0	0	0
Pm_GLEAN_10008861	BPTI22	0.0670277	1.30982	0	26.2777	15.1441
Pm_GLEAN_10010593	GAPDH6	67.9046	307.89	27.0766	14.1396	706.84
Pm_GLEAN_10011202	BPTI24	0.347692	4.96588	5.53185	5.80907	101.088
Pm_GLEAN_10011608	Serpin2	0.200829	0.902521	1417.48	0.182013	2.55542
Pm_GLEAN_10012261	Lectin7	0.60428	0.469931	0.423438	0.670779	29.371
Pm_GLEAN_10012566	Hbα2	230.165	2928.19	8908.93	1678.62	1529.95
Pm_GLEAN_10012567	Hbβ1	128.064	1652.96	4448.83	919.649	996.733
Pm_GLEAN_10012568	Hbβ2	0	0	0.235675	0	0
Pm_GLEAN_10012676	Thrombin8	0.108696	0.0265134	75.0431	0.075654	0.297274
Pm_GLEAN_10013132	CcAMP	19.9009	32.2823	40.3826	108.94	74.7937
Pm_GLEAN_10013929	BPTI10	0.0392273	20.3486	0.141047	0.0818906	31.539
Pm_GLEAN_10014231	transferrin	11.5669	18.2454	1074.42	5.97683	11.1933
Pm_GLEAN_10014642	Thrombin36	0.168196	0	401.721	0	0.171972
Pm_GLEAN_10014664	Thrombin22	0.154793	0.0565049	288.251	0.966779	8.16775
Pm_GLEAN_10014704	Ubq_poly1	1361.26	2328.14	1116.94	1271.89	2392.46
Pm_GLEAN_10015102	Thrombin28	0.105744	39.5054	0.963536	0.0921227	36.0036
Pm_GLEAN_10015468	Ubql6	14.9294	23.0239	22.8701	53.2072	17.1617
Pm_GLEAN_10016632	Hbα1	63.6188	768.131	1422.59	339.075	354.463
Pm_GLEAN_10017384	Thrombin15	3.78619	0.163602	190.034	0.0269439	0.687264
Pm_GLEAN_10017543	BPTI11	0.0424983	0.217615	682.561	0.266095	0.174317
Pm_GLEAN_10018037	serotransferrin	0	5.92021	0	53.3814	173.124
Pm_GLEAN_10018380	SK84_1	218.123	107.132	6.51845	600.124	182.969
Pm_GLEAN_10019191	Serpin1	0.0734307	0.0268664	103.293	0.0766606	0.188273
Pm_GLEAN_10019885	Thrombin12	0.0344195	25.9957	0.990153	0.0359394	15.0033
Pm_GLEAN_10020011	Ubql2	86.6112	125.719	43.7775	70.7208	62.1533
Pm_GLEAN_10020212	Ap	3.7309	3.62633	0.492332	80.2492	85.4706
Pm_GLEAN_10020288	BPTI21	0.0606023	0.355401	0	0.0264219	3.49358
Pm_GLEAN_10020537	Thrombin27	0.0894955	31.0744	1.0172	0.168406	41.8913
Pm_GLEAN_10020629	GAPDH2	869.555	39.0916	2.36616	1.16167	3.8411
Pm_GLEAN_10020691	Thrombin13	0	0.0648792	34.5704	0.0308578	0.121214
Pm_GLEAN_10021636	BPTI17	0.716389	75.1688	1.59052	0.325304	51.2452
Pm_GLEAN_10022499	Lectin8	4.169	1.62191	0.814644	3.4347	9.56033
Pm_GLEAN_10003588	Lectin17	0.328037	3.0527	28.9377	0.42669	13.1904

## Sheet: PM_muscle
query_number	peptide_seq	PSM_FDR	ions_score	Protein_ID	Modification
126417	VIHDNFGIVEGLMSTVHAITATQK	0	6.07243	Pm_GLEAN_10001416	-
126415	VIHDNFGIVEGLMSTVHAITATQK	0	5.22088	Pm_GLEAN_10001416	-
105705	VIISAPSADAPMFVMGVNHEK	0	5.0557	Pm_GLEAN_10001416	Deamidated (NQ)@18N
126457	VIHDNFGIVEGLMSTVHAITATQK	0	4.50394	Pm_GLEAN_10001416	Deamidated (NQ)@5N
126409	VIHDNFGIVEGLMSTVHAITATQK	0	4.429	Pm_GLEAN_10001416	-
126397	VIHDNFGIVEGLMSTVHAITATQK	0	4.40376	Pm_GLEAN_10001416	-
126401	VIHDNFGIVEGLMSTVHAITATQK	0	4.36725	Pm_GLEAN_10001416	-
126389	VIHDNFGIVEGLMSTVHAITATQK	0	4.29704	Pm_GLEAN_10001416	-
126404	VIHDNFGIVEGLMSTVHAITATQK	0	4.28694	Pm_GLEAN_10001416	-
105536	VIISAPSADAPMFVMGVNHEK	0	4.17497	Pm_GLEAN_10001416	-
126410	VIHDNFGIVEGLMSTVHAITATQK	0	4.14974	Pm_GLEAN_10001416	-
33208	VIISAPSADAPMFVMGVNHEK	0	4.10418	Pm_GLEAN_10001416	-
126413	VIHDNFGIVEGLMSTVHAITATQK	0	4.08964	Pm_GLEAN_10001416	-
105541	VIISAPSADAPMFVMGVNHEK	0	3.99488	Pm_GLEAN_10001416	-
105703	VIISAPSADAPMFVMGVNHEK	0	3.98603	Pm_GLEAN_10001416	Deamidated (NQ)@18N
107674	VIISAPSADAPMFVMGVNHEK	0	3.95713	Pm_GLEAN_10001416	Oxidation (M)@15M
126414	VIHDNFGIVEGLMSTVHAITATQK	0	3.94663	Pm_GLEAN_10001416	-
126385	VIHDNFGIVEGLMSTVHAITATQK	0	3.93653	Pm_GLEAN_10001416	-
105535	VIISAPSADAPMFVMGVNHEK	0	3.91843	Pm_GLEAN_10001416	-
105538	VIISAPSADAPMFVMGVNHEK	0	3.8999	Pm_GLEAN_10001416	-
105540	VIISAPSADAPMFVMGVNHEK	0	3.87993	Pm_GLEAN_10001416	-
105531	VIISAPSADAPMFVMGVNHEK	0	3.86621	Pm_GLEAN_10001416	-
105690	VIISAPSADAPMFVMGVNHEK	0	3.83046	Pm_GLEAN_10001416	Deamidated (NQ)@18N
105687	VIISAPSADAPMFVMGVNHEK	0	3.80748	Pm_GLEAN_10001416	Deamidated (NQ)@18N
126405	VIHDNFGIVEGLMSTVHAITATQK	0	3.79639	Pm_GLEAN_10001416	-
126952	VIHDNFGIVEGLMSTVHAITATQK	0	3.73155	Pm_GLEAN_10001416	Oxidation (M)@13M
126382	VIHDNFGIVEGLMSTVHAITATQK	0	3.72485	Pm_GLEAN_10001416	-
126392	VIHDNFGIVEGLMSTVHAITATQK	0	3.71058	Pm_GLEAN_10001416	-
126449	VIHDNFGIVEGLMSTVHAITATQK	0	3.70119	Pm_GLEAN_10001416	Deamidated (NQ)@5N
126444	VIHDNFGIVEGLMSTVHAITATQK	0	3.69586	Pm_GLEAN_10001416	Deamidated (NQ)@5N
126442	VIHDNFGIVEGLMSTVHAITATQK	0	3.68071	Pm_GLEAN_10001416	Deamidated (NQ)@5N
105542	VIISAPSADAPMFVMGVNHEK	0	3.63651	Pm_GLEAN_10001416	-
126388	VIHDNFGIVEGLMSTVHAITATQK	0	3.63156	Pm_GLEAN_10001416	-
99884	SLQVVSNASCTTNCLAPLAK	0	3.62325	Pm_GLEAN_10001416	Carbamidomethyl (C)@10C;Carbamidomethyl (C)@14C
126384	VIHDNFGIVEGLMSTVHAITATQK	0	3.59564	Pm_GLEAN_10001416	-
126391	VIHDNFGIVEGLMSTVHAITATQK	0	3.58255	Pm_GLEAN_10001416	-
126408	VIHDNFGIVEGLMSTVHAITATQK	0	3.57186	Pm_GLEAN_10001416	-
105704	VIISAPSADAPMFVMGVNHEK	0	3.54236	Pm_GLEAN_10001416	Deamidated (NQ)@18N
126402	VIHDNFGIVEGLMSTVHAITATQK	0	3.50883	Pm_GLEAN_10001416	-
126447	VIHDNFGIVEGLMSTVHAITATQK	0	3.48389	Pm_GLEAN_10001416	Deamidated (NQ)@5N
126403	VIHDNFGIVEGLMSTVHAITATQK	0	3.47324	Pm_GLEAN_10001416	-
126440	VIHDNFGIVEGLMSTVHAITATQK	0	3.45127	Pm_GLEAN_10001416	Deamidated (NQ)@5N
105532	VIISAPSADAPMFVMGVNHEK	0	3.4107	Pm_GLEAN_10001416	-
126398	VIHDNFGIVEGLMSTVHAITATQK	0	3.39098	Pm_GLEAN_10001416	-
126387	VIHDNFGIVEGLMSTVHAITATQK	0	3.38662	Pm_GLEAN_10001416	-
99875	SLQVVSNASCTTNCLAPLAK	0	3.36446	Pm_GLEAN_10001416	Carbamidomethyl (C)@10C;Carbamidomethyl (C)@14C
126386	VIHDNFGIVEGLMSTVHAITATQK	0	3.3381	Pm_GLEAN_10001416	-
126441	VIHDNFGIVEGLMSTVHAITATQK	0	3.3271	Pm_GLEAN_10001416	Deamidated (NQ)@5N
99990	SLQVVSNASCTTNCLAPLAK	0	3.32637	Pm_GLEAN_10001416	Deamidated (NQ)@7N;Carbamidomethyl (C)@10C;Carbamidomethyl (C)@14C
126459	VIHDNFGIVEGLMSTVHAITATQK	0	3.29159	Pm_GLEAN_10001416	Deamidated (NQ)@5N
99891	SLQVVSNASCTTNCLAPLAK	0	3.29117	Pm_GLEAN_10001416	Carbamidomethyl (C)@10C;Carbamidomethyl (C)@14C
126395	VIHDNFGIVEGLMSTVHAITATQK	0	3.23781	Pm_GLEAN_10001416	-
126448	VIHDNFGIVEGLMSTVHAITATQK	0	3.21678	Pm_GLEAN_10001416	Deamidated (NQ)@5N
126947	VIHDNFGIVEGLMSTVHAITATQK	0	3.19729	Pm_GLEAN_10001416	Oxidation (M)@13M
126396	VIHDNFGIVEGLMSTVHAITATQK	0	3.19418	Pm_GLEAN_10001416	-
100010	SLQVVSNASCTTNCLAPLAK	0	3.19323	Pm_GLEAN_10001416	Carbamidomethyl (C)@10C;Deamidated (NQ)@13N;Carbamidomethyl (C)@14C
126446	VIHDNFGIVEGLMSTVHAITATQK	0	3.19121	Pm_GLEAN_10001416	Deamidated (NQ)@5N
126452	VIHDNFGIVEGLMSTVHAITATQK	0	3.18026	Pm_GLEAN_10001416	Deamidated (NQ)@5N
126390	VIHDNFGIVEGLMSTVHAITATQK	0	3.16703	Pm_GLEAN_10001416	-
126951	VIHDNFGIVEGLMSTVHAITATQK	0	3.1337	Pm_GLEAN_10001416	Oxidation (M)@13M
100011	SLQVVSNASCTTNCLAPLAK	0	3.10876	Pm_GLEAN_10001416	Carbamidomethyl (C)@10C;Deamidated (NQ)@13N;Carbamidomethyl (C)@14C
99997	SLQVVSNASCTTNCLAPLAK	0	3.05717	Pm_GLEAN_10001416	Carbamidomethyl (C)@10C;Deamidated (NQ)@13N;Carbamidomethyl (C)@14C
107683	VIISAPSADAPMFVMGVNHEK	0	3.05396	Pm_GLEAN_10001416	Oxidation (M)@12M
126458	VIHDNFGIVEGLMSTVHAITATQK	0	3.02069	Pm_GLEAN_10001416	Deamidated (NQ)@5N
99988	SLQVVSNASCTTNCLAPLAK	0	2.99641	Pm_GLEAN_10001416	Deamidated (NQ)@7N;Carbamidomethyl (C)@10C;Carbamidomethyl (C)@14C
126443	VIHDNFGIVEGLMSTVHAITATQK	0	2.98254	Pm_GLEAN_10001416	Deamidated (NQ)@5N
105539	VIISAPSADAPMFVMGVNHEK	0	2.9796	Pm_GLEAN_10001416	-
99910	SLQVVSNASCTTNCLAPLAK	0	2.97619	Pm_GLEAN_10001416	Carbamidomethyl (C)@10C;Carbamidomethyl (C)@14C
99994	SLQVVSNASCTTNCLAPLAK	0	2.96203	Pm_GLEAN_10001416	Carbamidomethyl (C)@10C;Deamidated (NQ)@13N;Carbamidomethyl (C)@14C
107682	VIISAPSADAPMFVMGVNHEK	0	2.95769	Pm_GLEAN_10001416	Oxidation (M)@15M
99991	SLQVVSNASCTTNCLAPLAK	0	2.93295	Pm_GLEAN_10001416	Carbamidomethyl (C)@10C;Deamidated (NQ)@13N;Carbamidomethyl (C)@14C
128911	KVEIVAINDPFIDLEYMVYMFK	0	2.8876	Pm_GLEAN_10001416	-
126450	VIHDNFGIVEGLMSTVHAITATQK	0	2.86275	Pm_GLEAN_10001416	Deamidated (NQ)@5N
126955	VIHDNFGIVEGLMSTVHAITATQK	0	2.85212	Pm_GLEAN_10001416	Oxidation (M)@13M
126954	VIHDNFGIVEGLMSTVHAITATQK	0	2.84155	Pm_GLEAN_10001416	Oxidation (M)@13M
99874	SLQVVSNASCTTNCLAPLAK	0	2.83956	Pm_GLEAN_10001416	Carbamidomethyl (C)@10C;Carbamidomethyl (C)@14C
100008	SLQVVSNASCTTNCLAPLAK	0	2.81677	Pm_GLEAN_10001416	Deamidated (NQ)@7N;Carbamidomethyl (C)@10C;Carbamidomethyl (C)@14C
126399	VIHDNFGIVEGLMSTVHAITATQK	0	2.8117	Pm_GLEAN_10001416	-
126380	VIHDNFGIVEGLMSTVHAITATQK	0	2.80788	Pm_GLEAN_10001416	-
100007	SLQVVSNASCTTNCLAPLAK	0	2.79784	Pm_GLEAN_10001416	Deamidated (NQ)@7N;Carbamidomethyl (C)@10C;Carbamidomethyl (C)@14C
100535	SLQVVSNASCTTNCLAPLAK	0	2.78149	Pm_GLEAN_10001416	Deamidated (NQ)@7N;Carbamidomethyl (C)@10C;Deamidated (NQ)@13N;Carbamidomethyl (C)@14C
99909	SLQVVSNASCTTNCLAPLAK	0	2.77303	Pm_GLEAN_10001416	Carbamidomethyl (C)@10C;Carbamidomethyl (C)@14C
99992	SLQVVSNASCTTNCLAPLAK	0	2.7504	Pm_GLEAN_10001416	Deamidated (NQ)@7N;Carbamidomethyl (C)@10C;Carbamidomethyl (C)@14C
100539	SLQVVSNASCTTNCLAPLAK	0	2.74912	Pm_GLEAN_10001416	Deamidated (NQ)@7N;Carbamidomethyl (C)@10C;Deamidated (NQ)@13N;Carbamidomethyl (C)@14C
99984	SLQVVSNASCTTNCLAPLAK	0	2.73893	Pm_GLEAN_10001416	Carbamidomethyl (C)@10C;Deamidated (NQ)@13N;Carbamidomethyl (C)@14C
100003	SLQVVSNASCTTNCLAPLAK	0	2.73789	Pm_GLEAN_10001416	Carbamidomethyl (C)@10C;Deamidated (NQ)@13N;Carbamidomethyl (C)@14C
99998	SLQVVSNASCTTNCLAPLAK	0	2.68506	Pm_GLEAN_10001416	Carbamidomethyl (C)@10C;Deamidated (NQ)@13N;Carbamidomethyl (C)@14C
99985	SLQVVSNASCTTNCLAPLAK	0	2.66647	Pm_GLEAN_10001416	Carbamidomethyl (C)@10C;Deamidated (NQ)@13N;Carbamidomethyl (C)@14C
128910	KVEIVAINDPFIDLEYMVYMFK	0	2.66634	Pm_GLEAN_10001416	-
39337	ISVFHERDPANIK	0	2.64016	Pm_GLEAN_10001416	-
126393	VIHDNFGIVEGLMSTVHAITATQK	0	2.62712	Pm_GLEAN_10001416	-
99890	SLQVVSNASCTTNCLAPLAK	0	2.5697	Pm_GLEAN_10001416	Carbamidomethyl (C)@10C;Carbamidomethyl (C)@14C
99993	SLQVVSNASCTTNCLAPLAK	0	2.5495	Pm_GLEAN_10001416	Deamidated (NQ)@7N;Carbamidomethyl (C)@10C;Carbamidomethyl (C)@14C
126406	VIHDNFGIVEGLMSTVHAITATQK	0	2.5466	Pm_GLEAN_10001416	-
100005	SLQVVSNASCTTNCLAPLAK	0	2.5365	Pm_GLEAN_10001416	Deamidated (NQ)@7N;Carbamidomethyl (C)@10C;Carbamidomethyl (C)@14C
100013	SLQVVSNASCTTNCLAPLAK	0	2.49017	Pm_GLEAN_10001416	Carbamidomethyl (C)@10C;Deamidated (NQ)@13N;Carbamidomethyl (C)@14C
105544	VIISAPSADAPMFVMGVNHEK	0	2.46756	Pm_GLEAN_10001416	-
126950	VIHDNFGIVEGLMSTVHAITATQK	0	2.46665	Pm_GLEAN_10001416	Oxidation (M)@13M
116781	RVIISAPSADAPMFVMGVNHEK	0	2.45406	Pm_GLEAN_10001416	-
126456	VIHDNFGIVEGLMSTVHAITATQK	0	2.41932	Pm_GLEAN_10001416	Deamidated (NQ)@5N
100541	SLQVVSNASCTTNCLAPLAK	0	2.4159	Pm_GLEAN_10001416	Deamidated (NQ)@7N;Carbamidomethyl (C)@10C;Deamidated (NQ)@13N;Carbamidomethyl (C)@14C
107684	VIISAPSADAPMFVMGVNHEK	0	2.3924	Pm_GLEAN_10001416	Oxidation (M)@15M
100542	SLQVVSNASCTTNCLAPLAK	0	2.37399	Pm_GLEAN_10001416	Deamidated (NQ)@7N;Carbamidomethyl (C)@10C;Deamidated (NQ)@13N;Carbamidomethyl (C)@14C
99893	SLQVVSNASCTTNCLAPLAK	0	2.32576	Pm_GLEAN_10001416	Carbamidomethyl (C)@10C;Carbamidomethyl (C)@14C
105682	VIISAPSADAPMFVMGVNHEK	0	2.32043	Pm_GLEAN_10001416	Deamidated (NQ)@18N
107667	VIISAPSADAPMFVMGVNHEK	0	2.29888	Pm_GLEAN_10001416	Oxidation (M)@12M
107666	VIISAPSADAPMFVMGVNHEK	0	2.29443	Pm_GLEAN_10001416	Oxidation (M)@12M
100015	SLQVVSNASCTTNCLAPLAK	0	2.2605	Pm_GLEAN_10001416	Deamidated (NQ)@7N;Carbamidomethyl (C)@10C;Carbamidomethyl (C)@14C
100006	SLQVVSNASCTTNCLAPLAK	0	2.22432	Pm_GLEAN_10001416	Carbamidomethyl (C)@10C;Deamidated (NQ)@13N;Carbamidomethyl (C)@14C
100004	SLQVVSNASCTTNCLAPLAK	0	2.22233	Pm_GLEAN_10001416	Deamidated (NQ)@7N;Carbamidomethyl (C)@10C;Carbamidomethyl (C)@14C
99906	SLQVVSNASCTTNCLAPLAK	0	2.22129	Pm_GLEAN_10001416	Carbamidomethyl (C)@10C;Carbamidomethyl (C)@14C
100001	SLQVVSNASCTTNCLAPLAK	0	2.18465	Pm_GLEAN_10001416	Carbamidomethyl (C)@10C;Deamidated (NQ)@13N;Carbamidomethyl (C)@14C
105699	VIISAPSADAPMFVMGVNHEK	0	2.16575	Pm_GLEAN_10001416	Deamidated (NQ)@18N
126445	VIHDNFGIVEGLMSTVHAITATQK	0	2.16037	Pm_GLEAN_10001416	Deamidated (NQ)@5N
99911	SLQVVSNASCTTNCLAPLAK	0	2.13603	Pm_GLEAN_10001416	Carbamidomethyl (C)@10C;Carbamidomethyl (C)@14C
100536	SLQVVSNASCTTNCLAPLAK	0	2.12997	Pm_GLEAN_10001416	Deamidated (NQ)@7N;Carbamidomethyl (C)@10C;Deamidated (NQ)@13N;Carbamidomethyl (C)@14C
126407	VIHDNFGIVEGLMSTVHAITATQK	0	2.11043	Pm_GLEAN_10001416	-
126400	VIHDNFGIVEGLMSTVHAITATQK	0	2.07569	Pm_GLEAN_10001416	-
100009	SLQVVSNASCTTNCLAPLAK	0	2.06595	Pm_GLEAN_10001416	Carbamidomethyl (C)@10C;Deamidated (NQ)@13N;Carbamidomethyl (C)@14C
99989	SLQVVSNASCTTNCLAPLAK	0	2.06368	Pm_GLEAN_10001416	Deamidated (NQ)@7N;Carbamidomethyl (C)@10C;Carbamidomethyl (C)@14C
107673	VIISAPSADAPMFVMGVNHEK	0	2.03217	Pm_GLEAN_10001416	Oxidation (M)@15M
107685	VIISAPSADAPMFVMGVNHEK	0	2.02154	Pm_GLEAN_10001416	Oxidation (M)@15M
105533	VIISAPSADAPMFVMGVNHEK	0	1.98642	Pm_GLEAN_10001416	-
126460	VIHDNFGIVEGLMSTVHAITATQK	0	1.97649	Pm_GLEAN_10001416	Deamidated (NQ)@5N
126455	VIHDNFGIVEGLMSTVHAITATQK	0	1.97163	Pm_GLEAN_10001416	Deamidated (NQ)@5N
105679	VIISAPSADAPMFVMGVNHEK	0	1.95752	Pm_GLEAN_10001416	Deamidated (NQ)@18N
19169	IEGDKLVIDGQK	0	1.94879	Pm_GLEAN_10001416	-
126451	VIHDNFGIVEGLMSTVHAITATQK	0	1.85831	Pm_GLEAN_10001416	Deamidated (NQ)@5N
99987	SLQVVSNASCTTNCLAPLAK	0	1.83899	Pm_GLEAN_10001416	Deamidated (NQ)@7N;Carbamidomethyl (C)@10C;Carbamidomethyl (C)@14C
99892	SLQVVSNASCTTNCLAPLAK	0	1.82734	Pm_GLEAN_10001416	Carbamidomethyl (C)@10C;Carbamidomethyl (C)@14C
116783	RVIISAPSADAPMFVMGVNHEK	0	1.80638	Pm_GLEAN_10001416	-
99896	SLQVVSNASCTTNCLAPLAK	0	1.79993	Pm_GLEAN_10001416	Carbamidomethyl (C)@10C;Carbamidomethyl (C)@14C
99980	SLQVVSNASCTTNCLAPLAK	0	1.78842	Pm_GLEAN_10001416	Deamidated (NQ)@3Q;Carbamidomethyl (C)@10C;Carbamidomethyl (C)@14C
116785	RVIISAPSADAPMFVMGVNHEK	0	1.78432	Pm_GLEAN_10001416	-
126411	VIHDNFGIVEGLMSTVHAITATQK	0	1.77892	Pm_GLEAN_10001416	-
39314	ISVFHERDPANIK	0	1.77663	Pm_GLEAN_10001416	-
19171	IEGDKLVIDGQK	0	1.73651	Pm_GLEAN_10001416	-
99878	SLQVVSNASCTTNCLAPLAK	0	1.73319	Pm_GLEAN_10001416	Carbamidomethyl (C)@10C;Carbamidomethyl (C)@14C
99996	SLQVVSNASCTTNCLAPLAK	0	1.68851	Pm_GLEAN_10001416	Carbamidomethyl (C)@10C;Deamidated (NQ)@13N;Carbamidomethyl (C)@14C
105701	VIISAPSADAPMFVMGVNHEK	0	1.68699	Pm_GLEAN_10001416	Deamidated (NQ)@18N
24131	GASQNIIPASTGAAK	0	1.67679	Pm_GLEAN_10001416	-
99865	SLQVVSNASCTTNCLAPLAK	1.58469e-05	1.65807	Pm_GLEAN_10001416	Carbamidomethyl (C)@10C;Carbamidomethyl (C)@14C
126948	VIHDNFGIVEGLMSTVHAITATQK	1.58469e-05	1.61653	Pm_GLEAN_10001416	Oxidation (M)@13M
99977	SLQVVSNASCTTNCLAPLAK	1.58469e-05	1.59139	Pm_GLEAN_10001416	Carbamidomethyl (C)@10C;Deamidated (NQ)@13N;Carbamidomethyl (C)@14C
99983	SLQVVSNASCTTNCLAPLAK	3.04378e-05	1.55446	Pm_GLEAN_10001416	Deamidated (NQ)@7N;Carbamidomethyl (C)@10C;Carbamidomethyl (C)@14C
105524	VIISAPSADAPMFVMGVNHEK	3.04378e-05	1.54626	Pm_GLEAN_10001416	-
99900	SLQVVSNASCTTNCLAPLAK	3.04378e-05	1.52354	Pm_GLEAN_10001416	Carbamidomethyl (C)@10C;Carbamidomethyl (C)@14C
24134	GASQNIIPASTGAAK	3.04378e-05	1.50194	Pm_GLEAN_10001416	-
99905	SLQVVSNASCTTNCLAPLAK	5.82868e-05	1.48898	Pm_GLEAN_10001416	Carbamidomethyl (C)@10C;Carbamidomethyl (C)@14C
99907	SLQVVSNASCTTNCLAPLAK	5.82868e-05	1.48358	Pm_GLEAN_10001416	Carbamidomethyl (C)@10C;Carbamidomethyl (C)@14C
126381	VIHDNFGIVEGLMSTVHAITATQK	5.82868e-05	1.46277	Pm_GLEAN_10001416	-
126454	VIHDNFGIVEGLMSTVHAITATQK	5.82868e-05	1.44681	Pm_GLEAN_10001416	Deamidated (NQ)@5N
126394	VIHDNFGIVEGLMSTVHAITATQK	5.82868e-05	1.41194	Pm_GLEAN_10001416	-
99972	SLQVVSNASCTTNCLAPLAK	6.99732e-05	1.40411	Pm_GLEAN_10001416	Deamidated (NQ)@7N;Carbamidomethyl (C)@10C;Carbamidomethyl (C)@14C
89238	GVLGYTEDQVVSTDFNGDTHSSIFDAGAGIALNDNFVK	6.99732e-05	1.36046	Pm_GLEAN_10001416	Deamidated (NQ)@16N
99979	SLQVVSNASCTTNCLAPLAK	7.64919e-05	1.31652	Pm_GLEAN_10001416	Deamidated (NQ)@7N;Carbamidomethyl (C)@10C;Carbamidomethyl (C)@14C
99880	SLQVVSNASCTTNCLAPLAK	7.64919e-05	1.3041	Pm_GLEAN_10001416	Carbamidomethyl (C)@10C;Carbamidomethyl (C)@14C
100537	SLQVVSNASCTTNCLAPLAK	7.64919e-05	1.30179	Pm_GLEAN_10001416	Deamidated (NQ)@7N;Carbamidomethyl (C)@10C;Deamidated (NQ)@13N;Carbamidomethyl (C)@14C
100522	SLQVVSNASCTTNCLAPLAK	7.64919e-05	1.29014	Pm_GLEAN_10001416	Deamidated (NQ)@7N;Carbamidomethyl (C)@10C;Deamidated (NQ)@13N;Carbamidomethyl (C)@14C
142332	GVLGYTEDQVVSTDFNGDTHSSIFDAGAGIALNDNFVK	7.64919e-05	1.28406	Pm_GLEAN_10001416	Deamidated (NQ)@9Q
116780	RVIISAPSADAPMFVMGVNHEK	7.64919e-05	1.25239	Pm_GLEAN_10001416	-
126953	VIHDNFGIVEGLMSTVHAITATQK	7.64919e-05	1.24972	Pm_GLEAN_10001416	Oxidation (M)@13M
105543	VIISAPSADAPMFVMGVNHEK	7.64919e-05	1.21186	Pm_GLEAN_10001416	-
100012	SLQVVSNASCTTNCLAPLAK	7.64919e-05	1.19035	Pm_GLEAN_10001416	Carbamidomethyl (C)@10C;Deamidated (NQ)@13N;Carbamidomethyl (C)@14C
116793	RVIISAPSADAPMFVMGVNHEK	7.64919e-05	1.16724	Pm_GLEAN_10001416	-
105686	VIISAPSADAPMFVMGVNHEK	7.64919e-05	1.1409	Pm_GLEAN_10001416	Deamidated (NQ)@18N
126383	VIHDNFGIVEGLMSTVHAITATQK	7.64919e-05	1.13341	Pm_GLEAN_10001416	-
39309	ISVFHERDPANIK	7.64919e-05	1.13064	Pm_GLEAN_10001416	-
100538	SLQVVSNASCTTNCLAPLAK	7.64919e-05	1.1277	Pm_GLEAN_10001416	Deamidated (NQ)@7N;Carbamidomethyl (C)@10C;Deamidated (NQ)@13N;Carbamidomethyl (C)@14C
116791	RVIISAPSADAPMFVMGVNHEK	7.64919e-05	1.12595	Pm_GLEAN_10001416	-
614	IEGDKLVIDGQK	7.64919e-05	1.10435	Pm_GLEAN_10001416	-
105700	VIISAPSADAPMFVMGVNHEK	7.64919e-05	1.09386	Pm_GLEAN_10001416	Deamidated (NQ)@18N
19181	IEGDKLVIDGQK	8.86121e-05	1.08653	Pm_GLEAN_10001416	-
116794	RVIISAPSADAPMFVMGVNHEK	9.61488e-05	1.0481	Pm_GLEAN_10001416	-
99986	SLQVVSNASCTTNCLAPLAK	9.61488e-05	1.01129	Pm_GLEAN_10001416	Carbamidomethyl (C)@10C;Deamidated (NQ)@13N;Carbamidomethyl (C)@14C
19170	IEGDKLVIDGQK	9.61488e-05	1.00245	Pm_GLEAN_10001416	-
100014	SLQVVSNASCTTNCLAPLAK	9.61488e-05	0.99508	Pm_GLEAN_10001416	Deamidated (NQ)@7N;Carbamidomethyl (C)@10C;Carbamidomethyl (C)@14C
100002	SLQVVSNASCTTNCLAPLAK	9.61488e-05	0.977763	Pm_GLEAN_10001416	Carbamidomethyl (C)@10C;Deamidated (NQ)@13N;Carbamidomethyl (C)@14C
126453	VIHDNFGIVEGLMSTVHAITATQK	9.61488e-05	0.969496	Pm_GLEAN_10001416	Deamidated (NQ)@5N
105545	VIISAPSADAPMFVMGVNHEK	9.61488e-05	0.96569	Pm_GLEAN_10001416	-
39308	ISVFHERDPANIK	9.61488e-05	0.957431	Pm_GLEAN_10001416	-
100000	SLQVVSNASCTTNCLAPLAK	0.000106526	0.922953	Pm_GLEAN_10001416	Carbamidomethyl (C)@10C;Deamidated (NQ)@13N;Carbamidomethyl (C)@14C
24135	GASQNIIPASTGAAK	0.000106526	0.901793	Pm_GLEAN_10001416	-
100602	SLQVVSNASCTTNCLAPLAK	0.000117859	0.887712	Pm_GLEAN_10001416	Deamidated (NQ)@3Q;Deamidated (NQ)@7N;Carbamidomethyl (C)@10C;Deamidated (NQ)@13N;Carbamidomethyl (C)@14C
24130	GASQNIIPASTGAAK	0.000140047	0.871764	Pm_GLEAN_10001416	-
126461	VIHDNFGIVEGLMSTVHAITATQK	0.00017889	0.780803	Pm_GLEAN_10001416	Deamidated (NQ)@5N
24132	GASQNIIPASTGAAK	0.00017889	0.76845	Pm_GLEAN_10001416	-
99887	SLQVVSNASCTTNCLAPLAK	0.00017889	0.730085	Pm_GLEAN_10001416	Carbamidomethyl (C)@10C;Carbamidomethyl (C)@14C
99868	SLQVVSNASCTTNCLAPLAK	0.000189707	0.713055	Pm_GLEAN_10001416	Carbamidomethyl (C)@10C;Carbamidomethyl (C)@14C
99995	SLQVVSNASCTTNCLAPLAK	0.000197299	0.707896	Pm_GLEAN_10001416	Deamidated (NQ)@7N;Carbamidomethyl (C)@10C;Carbamidomethyl (C)@14C
100531	SLQVVSNASCTTNCLAPLAK	0.000197299	0.698294	Pm_GLEAN_10001416	Deamidated (NQ)@7N;Carbamidomethyl (C)@10C;Deamidated (NQ)@13N;Carbamidomethyl (C)@14C
99982	SLQVVSNASCTTNCLAPLAK	0.000197299	0.687579	Pm_GLEAN_10001416	Deamidated (NQ)@7N;Carbamidomethyl (C)@10C;Carbamidomethyl (C)@14C
105694	VIISAPSADAPMFVMGVNHEK	0.000197299	0.654971	Pm_GLEAN_10001416	Deamidated (NQ)@18N
126492	VIHDNFGIVEGLMSTVHAITATQK	0.00020759	0.638492	Pm_GLEAN_10001416	Deamidated (NQ)@5N;Deamidated (NQ)@23Q
99999	SLQVVSNASCTTNCLAPLAK	0.000217725	0.625867	Pm_GLEAN_10001416	Deamidated (NQ)@3Q;Carbamidomethyl (C)@10C;Carbamidomethyl (C)@14C
105527	VIISAPSADAPMFVMGVNHEK	0.000217725	0.621296	Pm_GLEAN_10001416	-
126946	VIHDNFGIVEGLMSTVHAITATQK	0.000249127	0.60476	Pm_GLEAN_10001416	Oxidation (M)@13M
100540	SLQVVSNASCTTNCLAPLAK	0.000258963	0.589609	Pm_GLEAN_10001416	Deamidated (NQ)@3Q;Deamidated (NQ)@7N;Carbamidomethyl (C)@10C;Carbamidomethyl (C)@14C
99872	SLQVVSNASCTTNCLAPLAK	0.00061935	0.472559	Pm_GLEAN_10001416	Carbamidomethyl (C)@10C;Carbamidomethyl (C)@14C
105546	VIISAPSADAPMFVMGVNHEK	0.000859039	0.417956	Pm_GLEAN_10001416	-
19180	IEGDKLVIDGQK	0.000961014	0.404545	Pm_GLEAN_10001416	-
100608	SLQVVSNASCTTNCLAPLAK	0.000970377	0.40193	Pm_GLEAN_10001416	Deamidated (NQ)@3Q;Deamidated (NQ)@7N;Carbamidomethyl (C)@10C;Deamidated (NQ)@13N;Carbamidomethyl (C)@14C
27062	SLQVVSNASCTTNCLAPLAK	0.00126512	0.351093	Pm_GLEAN_10001416	Carbamidomethyl (C)@10C;Deamidated (NQ)@13N;Carbamidomethyl (C)@14C
24133	GASQNIIPASTGAAK	0.00149095	0.323002	Pm_GLEAN_10001416	-
39307	ISVFHERDPANIK	0.00152063	0.320222	Pm_GLEAN_10001416	-
99879	SLQVVSNASCTTNCLAPLAK	0.00160852	0.310548	Pm_GLEAN_10001416	Carbamidomethyl (C)@10C;Carbamidomethyl (C)@14C
100600	SLQVVSNASCTTNCLAPLAK	0.00194581	0.271336	Pm_GLEAN_10001416	Deamidated (NQ)@3Q;Deamidated (NQ)@7N;Carbamidomethyl (C)@10C;Deamidated (NQ)@13N;Carbamidomethyl (C)@14C
105714	VIISAPSADAPMFVMGVNHEK	0.00210878	0.252867	Pm_GLEAN_10001416	Deamidated (NQ)@18N
105713	VIISAPSADAPMFVMGVNHEK	0.00256148	0.219349	Pm_GLEAN_10001416	Deamidated (NQ)@18N
99973	SLQVVSNASCTTNCLAPLAK	0.00397228	0.151061	Pm_GLEAN_10001416	Deamidated (NQ)@7N;Carbamidomethyl (C)@10C;Carbamidomethyl (C)@14C
99976	SLQVVSNASCTTNCLAPLAK	0.00668858	0.066068	Pm_GLEAN_10001416	Deamidated (NQ)@7N;Carbamidomethyl (C)@10C;Carbamidomethyl (C)@14C
139463	MSVPSGPEMYSKLIDEDGLYNNFIPEQSR	0.00362155	0.170425	Pm_GLEAN_10003588	Deamidated (NQ)@27Q
84034	IVAIDNIIVHPKYNWK	0.00558118	0.0957429	Pm_GLEAN_10004120	Deamidated (NQ)@14N
69889	TITLEVEPSDTIENVK	0	2.78489	Pm_GLEAN_10004542;Pm_GLEAN_10007166;Pm_GLEAN_10014704	-
69890	TITLEVEPSDTIENVK	0	3.12578	Pm_GLEAN_10004542;Pm_GLEAN_10007166;Pm_GLEAN_10014704	-
69891	TITLEVEPSDTIENVK	0	1.89131	Pm_GLEAN_10004542;Pm_GLEAN_10007166;Pm_GLEAN_10014704	-
69892	TITLEVEPSDTIENVK	0	1.96148	Pm_GLEAN_10004542;Pm_GLEAN_10007166;Pm_GLEAN_10014704	-
69893	TITLEVEPSDTIENVK	0	2.66948	Pm_GLEAN_10004542;Pm_GLEAN_10007166;Pm_GLEAN_10014704	-
69894	TITLEVEPSDTIENVK	7.65e-05	1.30296	Pm_GLEAN_10004542;Pm_GLEAN_10007166;Pm_GLEAN_10014704	-
69895	TITLEVEPSDTIENVK	0	3.13474	Pm_GLEAN_10004542;Pm_GLEAN_10007166;Pm_GLEAN_10014704	-
69896	TITLEVEPSDTIENVK	0	2.76046	Pm_GLEAN_10004542;Pm_GLEAN_10007166;Pm_GLEAN_10014704	-
69897	TITLEVEPSDTIENVK	7.65e-05	1.14176	Pm_GLEAN_10004542;Pm_GLEAN_10007166;Pm_GLEAN_10014704	-
64315	IALTNMGSGYSSHLQR	0	5.07315	Pm_GLEAN_10008005	Deamidated (NQ)@5N
64232	IALTNMGSGYSSHLQR	0	4.38533	Pm_GLEAN_10008005	-
64231	IALTNMGSGYSSHLQR	0	4.35796	Pm_GLEAN_10008005	-
64230	IALTNMGSGYSSHLQR	0	4.17582	Pm_GLEAN_10008005	-
64229	IALTNMGSGYSSHLQR	0	4.15274	Pm_GLEAN_10008005	-
64234	IALTNMGSGYSSHLQR	0	4.09404	Pm_GLEAN_10008005	-
64306	IALTNMGSGYSSHLQR	0	4.04493	Pm_GLEAN_10008005	Deamidated (NQ)@5N
64233	IALTNMGSGYSSHLQR	0	3.98887	Pm_GLEAN_10008005	-
64304	IALTNMGSGYSSHLQR	0	3.87366	Pm_GLEAN_10008005	Deamidated (NQ)@5N
64301	IALTNMGSGYSSHLQR	0	3.8113	Pm_GLEAN_10008005	Deamidated (NQ)@5N
64305	IALTNMGSGYSSHLQR	0	3.68068	Pm_GLEAN_10008005	Deamidated (NQ)@5N
64307	IALTNMGSGYSSHLQR	0	3.52193	Pm_GLEAN_10008005	Deamidated (NQ)@5N
70493	ANELWELLHNLEAIK	0	3.50446	Pm_GLEAN_10008005	-
93650	DKANELWELLHNLEAIK	0	3.50197	Pm_GLEAN_10008005	Deamidated (NQ)@4N
70494	ANELWELLHNLEAIK	0	3.46213	Pm_GLEAN_10008005	-
64299	IALTNMGSGYSSHLQR	0	3.44799	Pm_GLEAN_10008005	Deamidated (NQ)@5N
64311	IALTNMGSGYSSHLQR	0	3.32715	Pm_GLEAN_10008005	Deamidated (NQ)@5N
64302	IALTNMGSGYSSHLQR	0	3.32694	Pm_GLEAN_10008005	Deamidated (NQ)@5N
70491	ANELWELLHNLEAIK	0	3.2878	Pm_GLEAN_10008005	-
93614	DKANELWELLHNLEAIK	0	3.22539	Pm_GLEAN_10008005	-
64303	IALTNMGSGYSSHLQR	0	3.16242	Pm_GLEAN_10008005	Deamidated (NQ)@5N
70486	ANELWELLHNLEAIK	0	3.16184	Pm_GLEAN_10008005	-
70484	ANELWELLHNLEAIK	0	3.13383	Pm_GLEAN_10008005	-
70485	ANELWELLHNLEAIK	0	3.13189	Pm_GLEAN_10008005	-
93619	DKANELWELLHNLEAIK	0	3.11732	Pm_GLEAN_10008005	-
70488	ANELWELLHNLEAIK	0	3.03674	Pm_GLEAN_10008005	-
70578	ANELWELLHNLEAIK	0	2.93094	Pm_GLEAN_10008005	Deamidated (NQ)@10N
70490	ANELWELLHNLEAIK	0	2.92975	Pm_GLEAN_10008005	-
64314	IALTNMGSGYSSHLQR	0	2.85799	Pm_GLEAN_10008005	Deamidated (NQ)@5N
70489	ANELWELLHNLEAIK	0	2.85559	Pm_GLEAN_10008005	-
93615	DKANELWELLHNLEAIK	0	2.76651	Pm_GLEAN_10008005	-
70560	ANELWELLHNLEAIK	0	2.67265	Pm_GLEAN_10008005	Deamidated (NQ)@2N
93618	DKANELWELLHNLEAIK	0	2.58059	Pm_GLEAN_10008005	-
64308	IALTNMGSGYSSHLQR	0	2.53342	Pm_GLEAN_10008005	Deamidated (NQ)@5N
93629	DKANELWELLHNLEAIK	0	2.46731	Pm_GLEAN_10008005	-
70564	ANELWELLHNLEAIK	0	2.4135	Pm_GLEAN_10008005	Deamidated (NQ)@2N
64245	IALTNMGSGYSSHLQR	0	2.29311	Pm_GLEAN_10008005	-
70566	ANELWELLHNLEAIK	0	2.19309	Pm_GLEAN_10008005	Deamidated (NQ)@2N
70483	ANELWELLHNLEAIK	0	2.18713	Pm_GLEAN_10008005	-
64317	IALTNMGSGYSSHLQR	0	2.16662	Pm_GLEAN_10008005	Deamidated (NQ)@5N
70559	ANELWELLHNLEAIK	0	2.12157	Pm_GLEAN_10008005	Deamidated (NQ)@2N
70562	ANELWELLHNLEAIK	0	1.9619	Pm_GLEAN_10008005	Deamidated (NQ)@10N
93649	DKANELWELLHNLEAIK	0	1.88457	Pm_GLEAN_10008005	Deamidated (NQ)@4N
70561	ANELWELLHNLEAIK	0	1.79738	Pm_GLEAN_10008005	Deamidated (NQ)@2N
70569	ANELWELLHNLEAIK	0	1.74507	Pm_GLEAN_10008005	Deamidated (NQ)@10N
70568	ANELWELLHNLEAIK	0	1.7441	Pm_GLEAN_10008005	Deamidated (NQ)@2N
70570	ANELWELLHNLEAIK	0	1.67593	Pm_GLEAN_10008005	Deamidated (NQ)@10N
64318	IALTNMGSGYSSHLQR	1.58469e-05	1.58286	Pm_GLEAN_10008005	Deamidated (NQ)@5N
93652	DKANELWELLHNLEAIK	3.04378e-05	1.50895	Pm_GLEAN_10008005	Deamidated (NQ)@4N
70492	ANELWELLHNLEAIK	6.99732e-05	1.37088	Pm_GLEAN_10008005	-
93651	DKANELWELLHNLEAIK	6.99732e-05	1.32837	Pm_GLEAN_10008005	Deamidated (NQ)@4N
647	YEVISLR	7.64919e-05	1.26199	Pm_GLEAN_10008005	-
70487	ANELWELLHNLEAIK	7.64919e-05	1.13379	Pm_GLEAN_10008005	-
64321	IALTNMGSGYSSHLQR	0.000106526	0.907628	Pm_GLEAN_10008005	Deamidated (NQ)@5N
70576	ANELWELLHNLEAIK	0.000140047	0.857571	Pm_GLEAN_10008005	Deamidated (NQ)@2N
70575	ANELWELLHNLEAIK	0.000150353	0.851256	Pm_GLEAN_10008005	Deamidated (NQ)@2N
64244	IALTNMGSGYSSHLQR	0.00016126	0.819672	Pm_GLEAN_10008005	-
642	YEVISLR	0.00016126	0.815382	Pm_GLEAN_10008005	-
643	YEVISLR	0.00017889	0.785885	Pm_GLEAN_10008005	-
47182	CKPLNIQDFSEDK	0.00017889	0.781614	Pm_GLEAN_10008005	Carbamidomethyl (C)@1C
70565	ANELWELLHNLEAIK	0.000394558	0.535988	Pm_GLEAN_10008005	Deamidated (NQ)@2N
65898	IALTNMGSGYSSHLQR	0.00111894	0.376697	Pm_GLEAN_10008005	Oxidation (M)@6M
645	YEVISLR	0.00124582	0.35439	Pm_GLEAN_10008005	-
64227	IALTNMGSGYSSHLQR	0.00132304	0.33988	Pm_GLEAN_10008005	-
641	YEVISLR	0.00162673	0.305367	Pm_GLEAN_10008005	-
65907	IALTNMGSGYSSHLQR	0.00200336	0.264166	Pm_GLEAN_10008005	Oxidation (M)@6M
644	YEVISLR	0.00204227	0.260052	Pm_GLEAN_10008005	-
646	YEVISLR	0.00210069	0.256149	Pm_GLEAN_10008005	-
70567	ANELWELLHNLEAIK	0.00342045	0.178042	Pm_GLEAN_10008005	Deamidated (NQ)@2N
103182	EVAPTEVTDVWQYEEDKK	0	2.78355	Pm_GLEAN_10008861	-
103181	EVAPTEVTDVWQYEEDKK	0	2.47171	Pm_GLEAN_10008861	-
103176	EVAPTEVTDVWQYEEDKK	0	2.05332	Pm_GLEAN_10008861	-
30999	WEPFTEFPQER	3.04378e-05	1.50281	Pm_GLEAN_10008861	-
31003	WEPFTEFPQER	7.64919e-05	1.20858	Pm_GLEAN_10008861	-
30998	WEPFTEFPQER	7.64919e-05	1.11705	Pm_GLEAN_10008861	-
31004	WEPFTEFPQER	0.000117859	0.889831	Pm_GLEAN_10008861	-
10162	YAAGSSCVSMR	0.00117712	0.368466	Pm_GLEAN_10008861	Carbamidomethyl (C)@7C
10164	YAAGSSCVSMR	0.00153027	0.318695	Pm_GLEAN_10008861	Carbamidomethyl (C)@7C
271	VGINGFGR	0.00017889	0.723322	Pm_GLEAN_10010593	Deamidated (NQ)@4N
269	VGINGFGR	0.00105892	0.382836	Pm_GLEAN_10010593	Deamidated (NQ)@4N
87457	NLGQALEFLNSDMITAAR	0	3.52495	Pm_GLEAN_10011202	-
87452	NLGQALEFLNSDMITAAR	0	3.4831	Pm_GLEAN_10011202	-
38145	VDSFNQLPSIENR	0	3.39558	Pm_GLEAN_10011202	-
63870	KDEGTPQILMLITGGR	0	3.35042	Pm_GLEAN_10011202	-
60760	SLQGVPQMLILLNGGR	0	3.31773	Pm_GLEAN_10011202	Deamidated (NQ)@13N
87451	NLGQALEFLNSDMITAAR	0	3.26369	Pm_GLEAN_10011202	-
24036	SPQDVAIFGPLLK	0	3.21677	Pm_GLEAN_10011202	-
63868	KDEGTPQILMLITGGR	0	3.20456	Pm_GLEAN_10011202	-
38149	VDSFNQLPSIENR	0	3.12947	Pm_GLEAN_10011202	-
87456	NLGQALEFLNSDMITAAR	0	3.10628	Pm_GLEAN_10011202	-
63596	GPFVLNGDTISAYNTR	0	3.08797	Pm_GLEAN_10011202	Deamidated (NQ)@6N
60762	SLQGVPQMLILLNGGR	0	3.06863	Pm_GLEAN_10011202	Deamidated (NQ)@13N
87475	NLGQALEFLNSDMITAAR	0	3.00266	Pm_GLEAN_10011202	Deamidated (NQ)@10N
38146	VDSFNQLPSIENR	0	3.00121	Pm_GLEAN_10011202	-
126901	AGTYLELSELNEQILEALDDEVK	0	2.99425	Pm_GLEAN_10011202	-
63865	KDEGTPQILMLITGGR	0	2.92271	Pm_GLEAN_10011202	-
63594	GPFVLNGDTISAYNTR	0	2.77121	Pm_GLEAN_10011202	Deamidated (NQ)@6N
19850	SSDDVSSAADQLK	0	2.71936	Pm_GLEAN_10011202	-
19851	SSDDVSSAADQLK	0	2.71881	Pm_GLEAN_10011202	-
24034	SPQDVAIFGPLLK	0	2.6536	Pm_GLEAN_10011202	-
87453	NLGQALEFLNSDMITAAR	0	2.63286	Pm_GLEAN_10011202	-
14722	ISVVQYSEDPK	0	2.62181	Pm_GLEAN_10011202	-
38148	VDSFNQLPSIENR	0	2.61292	Pm_GLEAN_10011202	-
63606	GPFVLNGDTISAYNTR	0	2.57617	Pm_GLEAN_10011202	Deamidated (NQ)@6N
63603	GPFVLNGDTISAYNTR	0	2.51782	Pm_GLEAN_10011202	Deamidated (NQ)@6N
60763	SLQGVPQMLILLNGGR	0	2.5104	Pm_GLEAN_10011202	Deamidated (NQ)@13N
24037	SPQDVAIFGPLLK	0	2.48652	Pm_GLEAN_10011202	-
24038	SPQDVAIFGPLLK	0	2.47213	Pm_GLEAN_10011202	-
122030	RQEGVPQFVIAVSSGPATDNIQR	0	2.44108	Pm_GLEAN_10011202	-
87448	NLGQALEFLNSDMITAAR	0	2.41881	Pm_GLEAN_10011202	-
87436	NLGQALEFLNSDMITAAR	0	2.37233	Pm_GLEAN_10011202	-
126900	AGTYLELSELNEQILEALDDEVK	0	2.31994	Pm_GLEAN_10011202	-
44273	GGRPLNTGAALQYVR	0	2.28397	Pm_GLEAN_10011202	-
63602	GPFVLNGDTISAYNTR	0	2.2667	Pm_GLEAN_10011202	Deamidated (NQ)@6N
1422	ETVLNLVR	0	2.25493	Pm_GLEAN_10011202	-
24035	SPQDVAIFGPLLK	0	2.25458	Pm_GLEAN_10011202	-
10926	VVETLNVGENK	0	2.17984	Pm_GLEAN_10011202	-
63593	GPFVLNGDTISAYNTR	0	2.17223	Pm_GLEAN_10011202	Deamidated (NQ)@6N
38150	VDSFNQLPSIENR	0	2.16985	Pm_GLEAN_10011202	-
22455	SGVSSFILVGLER	0	2.14458	Pm_GLEAN_10011202	-
87479	NLGQALEFLNSDMITAAR	0	2.13676	Pm_GLEAN_10011202	Deamidated (NQ)@10N
1423	ETVLNLVR	0	2.11561	Pm_GLEAN_10011202	-
53340	NLATAMSFVAQNTFK	0	2.11439	Pm_GLEAN_10011202	-
18804	EFPILQEFMR	0	2.11251	Pm_GLEAN_10011202	-
60758	SLQGVPQMLILLNGGR	0	2.10323	Pm_GLEAN_10011202	Deamidated (NQ)@13N
22466	SGVSSFILVGLER	0	2.07943	Pm_GLEAN_10011202	-
18835	EFPILQEFMR	0	2.0716	Pm_GLEAN_10011202	-
63601	GPFVLNGDTISAYNTR	0	2.04837	Pm_GLEAN_10011202	Deamidated (NQ)@6N
87450	NLGQALEFLNSDMITAAR	0	2.04426	Pm_GLEAN_10011202	-
63595	GPFVLNGDTISAYNTR	0	2.03791	Pm_GLEAN_10011202	Deamidated (NQ)@6N
63877	KDEGTPQILMLITGGR	0	2.02508	Pm_GLEAN_10011202	-
24033	SPQDVAIFGPLLK	0	2.0186	Pm_GLEAN_10011202	-
22464	SGVSSFILVGLER	0	1.97377	Pm_GLEAN_10011202	-
18803	EFPILQEFMR	0	1.91804	Pm_GLEAN_10011202	-
129213	QLAQIATSSEDVLHVPTFPSLPVLK	0	1.88623	Pm_GLEAN_10011202	-
22467	SGVSSFILVGLER	0	1.86365	Pm_GLEAN_10011202	-
77000	VVIHLTDGVDAPYAEMK	0	1.86081	Pm_GLEAN_10011202	-
18811	EFPILQEFMR	0	1.83628	Pm_GLEAN_10011202	-
38250	VDSFNQLPSIENR	0	1.82875	Pm_GLEAN_10011202	Deamidated (NQ)@5N
10928	VVETLNVGENK	0	1.81774	Pm_GLEAN_10011202	-
63599	GPFVLNGDTISAYNTR	0	1.80928	Pm_GLEAN_10011202	Deamidated (NQ)@6N
18814	EFPILQEFMR	0	1.8065	Pm_GLEAN_10011202	-
18826	EFPILQEFMR	0	1.79471	Pm_GLEAN_10011202	-
119784	IGVVQYADSPQADMYLNSHSTK	0	1.76839	Pm_GLEAN_10011202	Deamidated (NQ)@17N
76600	LHDVGVATLLLVNSENR	0	1.75693	Pm_GLEAN_10011202	-
6834	DAVLNAISGLR	0	1.75068	Pm_GLEAN_10011202	-
18824	EFPILQEFMR	0	1.74931	Pm_GLEAN_10011202	-
1770	LDVGLDAVR	0	1.74463	Pm_GLEAN_10011202	-
76993	VVIHLTDGVDAPYAEMK	0	1.72914	Pm_GLEAN_10011202	-
63604	GPFVLNGDTISAYNTR	0	1.72828	Pm_GLEAN_10011202	Deamidated (NQ)@6N
1424	ETVLNLVR	0	1.72416	Pm_GLEAN_10011202	-
131042	AGTYLELSELNEQILEALDDEVKGK	0	1.71004	Pm_GLEAN_10011202	-
18817	EFPILQEFMR	0	1.70291	Pm_GLEAN_10011202	-
6837	DAVLNAISGLR	0	1.69773	Pm_GLEAN_10011202	-
33457	DIVFLLDDSDATR	0	1.6965	Pm_GLEAN_10011202	-
18554	DITITESNCPR	0	1.68138	Pm_GLEAN_10011202	Carbamidomethyl (C)@9C
18812	EFPILQEFMR	0	1.67509	Pm_GLEAN_10011202	-
18836	EFPILQEFMR	1.58469e-05	1.6515	Pm_GLEAN_10011202	-
18827	EFPILQEFMR	1.58469e-05	1.63443	Pm_GLEAN_10011202	-
54138	DPAVQFYLNTYSTK	1.58469e-05	1.63367	Pm_GLEAN_10011202	-
18837	EFPILQEFMR	1.58469e-05	1.62787	Pm_GLEAN_10011202	-
18833	EFPILQEFMR	1.58469e-05	1.60152	Pm_GLEAN_10011202	-
76986	VVIHLTDGVDAPYAEMK	1.58469e-05	1.59794	Pm_GLEAN_10011202	-
14724	ISVVQYSEDPK	1.58469e-05	1.58891	Pm_GLEAN_10011202	-
46720	KDIIFLVDGSDGVGR	1.58469e-05	1.58555	Pm_GLEAN_10011202	-
18809	EFPILQEFMR	3.04378e-05	1.57563	Pm_GLEAN_10011202	-
18806	EFPILQEFMR	3.04378e-05	1.56495	Pm_GLEAN_10011202	-
60764	SLQGVPQMLILLNGGR	3.04378e-05	1.56339	Pm_GLEAN_10011202	Deamidated (NQ)@13N
18807	EFPILQEFMR	3.04378e-05	1.54184	Pm_GLEAN_10011202	-
33518	NEFPAMQNFVQR	3.04378e-05	1.53556	Pm_GLEAN_10011202	-
6835	DAVLNAISGLR	3.04378e-05	1.52424	Pm_GLEAN_10011202	-
18802	EFPILQEFMR	3.04378e-05	1.51568	Pm_GLEAN_10011202	-
18820	EFPILQEFMR	3.04378e-05	1.51203	Pm_GLEAN_10011202	-
18832	EFPILQEFMR	3.04378e-05	1.50022	Pm_GLEAN_10011202	-
33521	NEFPAMQNFVQR	3.04378e-05	1.49977	Pm_GLEAN_10011202	-
128864	QLAQIATSSEDVLHVPTFPSLPVLK	5.82868e-05	1.47131	Pm_GLEAN_10011202	Gln->pyro-Glu (N-term Q)@N_term
20823	ALLSHIEGLQTR	5.82868e-05	1.46868	Pm_GLEAN_10011202	-
6838	DAVLNAISGLR	5.82868e-05	1.46453	Pm_GLEAN_10011202	-
6830	DAVLNAISGLR	5.82868e-05	1.45954	Pm_GLEAN_10011202	-
6833	DAVLNAISGLR	5.82868e-05	1.44714	Pm_GLEAN_10011202	-
18829	EFPILQEFMR	5.82868e-05	1.43413	Pm_GLEAN_10011202	-
33460	DIVFLLDDSDATR	5.82868e-05	1.4341	Pm_GLEAN_10011202	-
1767	LDVGLDAVR	5.82868e-05	1.42339	Pm_GLEAN_10011202	-
18818	EFPILQEFMR	5.82868e-05	1.41173	Pm_GLEAN_10011202	-
18822	EFPILQEFMR	6.99732e-05	1.40058	Pm_GLEAN_10011202	-
6832	DAVLNAISGLR	6.99732e-05	1.39863	Pm_GLEAN_10011202	-
63600	GPFVLNGDTISAYNTR	6.99732e-05	1.39667	Pm_GLEAN_10011202	Deamidated (NQ)@6N
18830	EFPILQEFMR	6.99732e-05	1.38961	Pm_GLEAN_10011202	-
76994	VVIHLTDGVDAPYAEMK	6.99732e-05	1.37532	Pm_GLEAN_10011202	-
18805	EFPILQEFMR	6.99732e-05	1.3734	Pm_GLEAN_10011202	-
20822	ALLSHIEGLQTR	6.99732e-05	1.35979	Pm_GLEAN_10011202	-
63846	KDEGTPQILMLITGGR	6.99732e-05	1.32467	Pm_GLEAN_10011202	-
128867	QLAQIATSSEDVLHVPTFPSLPVLK	7.64919e-05	1.31656	Pm_GLEAN_10011202	Gln->pyro-Glu (N-term Q)@N_term
6836	DAVLNAISGLR	7.64919e-05	1.31199	Pm_GLEAN_10011202	-
3344	GIIVLGIGAGR	7.64919e-05	1.29197	Pm_GLEAN_10011202	-
6829	DAVLNAISGLR	7.64919e-05	1.28287	Pm_GLEAN_10011202	-
18808	EFPILQEFMR	7.64919e-05	1.28283	Pm_GLEAN_10011202	-
24039	SPQDVAIFGPLLK	7.64919e-05	1.28094	Pm_GLEAN_10011202	-
783	ALLSHIEGLQTR	7.64919e-05	1.27703	Pm_GLEAN_10011202	-
18825	EFPILQEFMR	7.64919e-05	1.27556	Pm_GLEAN_10011202	-
33593	NEFPAMQNFVQR	7.64919e-05	1.2693	Pm_GLEAN_10011202	Deamidated (NQ)@8N
129208	QLAQIATSSEDVLHVPTFPSLPVLK	7.64919e-05	1.26024	Pm_GLEAN_10011202	-
129212	QLAQIATSSEDVLHVPTFPSLPVLK	7.64919e-05	1.24997	Pm_GLEAN_10011202	-
1769	LDVGLDAVR	7.64919e-05	1.2335	Pm_GLEAN_10011202	-
18800	EFPILQEFMR	7.64919e-05	1.2328	Pm_GLEAN_10011202	-
63605	GPFVLNGDTISAYNTR	7.64919e-05	1.2315	Pm_GLEAN_10011202	Deamidated (NQ)@6N
18813	EFPILQEFMR	7.64919e-05	1.20564	Pm_GLEAN_10011202	-
18831	EFPILQEFMR	7.64919e-05	1.20062	Pm_GLEAN_10011202	-
1765	LDVGLDAVR	7.64919e-05	1.18192	Pm_GLEAN_10011202	-
6831	DAVLNAISGLR	7.64919e-05	1.16435	Pm_GLEAN_10011202	-
46721	KDIIFLVDGSDGVGR	7.64919e-05	1.16061	Pm_GLEAN_10011202	-
18816	EFPILQEFMR	7.64919e-05	1.14426	Pm_GLEAN_10011202	-
18834	EFPILQEFMR	7.64919e-05	1.14416	Pm_GLEAN_10011202	-
141193	LLDSVTTTSTTDIISSYVPAPQPPVLTEIVNLGR	7.64919e-05	1.13132	Pm_GLEAN_10011202	-
18823	EFPILQEFMR	7.64919e-05	1.12563	Pm_GLEAN_10011202	-
54111	DPAVQFYLNTYSTK	7.64919e-05	1.11125	Pm_GLEAN_10011202	-
129211	QLAQIATSSEDVLHVPTFPSLPVLK	7.64919e-05	1.10753	Pm_GLEAN_10011202	-
60761	SLQGVPQMLILLNGGR	7.64919e-05	1.10527	Pm_GLEAN_10011202	Deamidated (NQ)@13N
18555	DITITESNCPR	9.61488e-05	1.07419	Pm_GLEAN_10011202	Carbamidomethyl (C)@9C
19849	SSDDVSSAADQLK	9.61488e-05	1.05369	Pm_GLEAN_10011202	-
128865	QLAQIATSSEDVLHVPTFPSLPVLK	9.61488e-05	1.04874	Pm_GLEAN_10011202	Gln->pyro-Glu (N-term Q)@N_term
3343	GIIVLGIGAGR	9.61488e-05	1.03149	Pm_GLEAN_10011202	-
129209	QLAQIATSSEDVLHVPTFPSLPVLK	9.61488e-05	1.03114	Pm_GLEAN_10011202	-
33534	NEFPAMQNFVQR	9.61488e-05	1.01884	Pm_GLEAN_10011202	-
3345	GIIVLGIGAGR	9.61488e-05	1.01832	Pm_GLEAN_10011202	-
33519	NEFPAMQNFVQR	9.61488e-05	0.982018	Pm_GLEAN_10011202	-
18810	EFPILQEFMR	9.61488e-05	0.981079	Pm_GLEAN_10011202	-
18557	DITITESNCPR	9.61488e-05	0.979151	Pm_GLEAN_10011202	Carbamidomethyl (C)@9C
18552	DITITESNCPR	9.61488e-05	0.972661	Pm_GLEAN_10011202	Carbamidomethyl (C)@9C
128868	QLAQIATSSEDVLHVPTFPSLPVLK	9.61488e-05	0.953045	Pm_GLEAN_10011202	Gln->pyro-Glu (N-term Q)@N_term
33465	DIVFLLDDSDATR	0.000106526	0.937369	Pm_GLEAN_10011202	-
131041	AGTYLELSELNEQILEALDDEVKGK	0.000106526	0.932298	Pm_GLEAN_10011202	-
1445	ETVLNLVR	0.000106526	0.930363	Pm_GLEAN_10011202	Deamidated (NQ)@5N
20821	ALLSHIEGLQTR	0.000106526	0.897673	Pm_GLEAN_10011202	-
6732	DNVFTASAGSR	0.000129148	0.884081	Pm_GLEAN_10011202	-
18815	EFPILQEFMR	0.000129148	0.88311	Pm_GLEAN_10011202	-
66116	VALVMYNNEVTTEIR	0.000140047	0.866343	Pm_GLEAN_10011202	Deamidated (NQ)@7N
6883	DAVLNAISGLR	0.000150353	0.849167	Pm_GLEAN_10011202	Deamidated (NQ)@5N
18821	EFPILQEFMR	0.000150353	0.833976	Pm_GLEAN_10011202	-
33613	NEFPAMQNFVQR	0.00016126	0.825459	Pm_GLEAN_10011202	Deamidated (NQ)@1N
70580	QLAQIATSSEDVLHVPTFPSLPVLK	0.00016126	0.820753	Pm_GLEAN_10011202	-
131044	AGTYLELSELNEQILEALDDEVKGK	0.00016126	0.81285	Pm_GLEAN_10011202	-
6729	DNVFTASAGSR	0.00017889	0.809183	Pm_GLEAN_10011202	-
6746	DNVFTASAGSR	0.00017889	0.803478	Pm_GLEAN_10011202	Deamidated (NQ)@2N
18828	EFPILQEFMR	0.00017889	0.800767	Pm_GLEAN_10011202	-
129214	QLAQIATSSEDVLHVPTFPSLPVLK	0.00017889	0.779714	Pm_GLEAN_10011202	-
33602	NEFPAMQNFVQR	0.00017889	0.7649	Pm_GLEAN_10011202	Deamidated (NQ)@1N
60759	SLQGVPQMLILLNGGR	0.00017889	0.752133	Pm_GLEAN_10011202	Deamidated (NQ)@13N
63528	GPFVLNGDTISAYNTR	0.00017889	0.746919	Pm_GLEAN_10011202	-
2476	VLPFSIGTR	0.00017889	0.737695	Pm_GLEAN_10011202	-
33520	NEFPAMQNFVQR	0.000197299	0.665975	Pm_GLEAN_10011202	-
63633	GPFVLNGDTISAYNTR	0.000197299	0.647258	Pm_GLEAN_10011202	Deamidated (NQ)@6N;Deamidated (NQ)@14N
54222	DPAVQFYLNTYSTK	0.00020759	0.634152	Pm_GLEAN_10011202	Deamidated (NQ)@5Q
6876	DAVLNAISGLR	0.00020759	0.63279	Pm_GLEAN_10011202	Deamidated (NQ)@5N
99374	DFIVNIVQQLDVQPDQVR	0.000217725	0.618107	Pm_GLEAN_10011202	-
128863	QLAQIATSSEDVLHVPTFPSLPVLK	0.000238989	0.612287	Pm_GLEAN_10011202	Gln->pyro-Glu (N-term Q)@N_term
63650	GPFVLNGDTISAYNTR	0.000290531	0.570505	Pm_GLEAN_10011202	Deamidated (NQ)@6N;Deamidated (NQ)@14N
46716	KDIIFLVDGSDGVGR	0.000363701	0.549432	Pm_GLEAN_10011202	-
18553	DITITESNCPR	0.0003842	0.54151	Pm_GLEAN_10011202	Carbamidomethyl (C)@9C
33592	NEFPAMQNFVQR	0.00061935	0.479824	Pm_GLEAN_10011202	Deamidated (NQ)@7Q
33612	NEFPAMQNFVQR	0.00061935	0.479709	Pm_GLEAN_10011202	Deamidated (NQ)@8N
128862	QLAQIATSSEDVLHVPTFPSLPVLK	0.000700514	0.457497	Pm_GLEAN_10011202	Gln->pyro-Glu (N-term Q)@N_term
63541	GPFVLNGDTISAYNTR	0.000759119	0.43825	Pm_GLEAN_10011202	-
38151	VDSFNQLPSIENR	0.000799558	0.427752	Pm_GLEAN_10011202	-
46718	KDIIFLVDGSDGVGR	0.000999766	0.397522	Pm_GLEAN_10011202	-
6826	DAVLNAISGLR	0.00102902	0.38613	Pm_GLEAN_10011202	-
10916	VVETLNVGENK	0.00129392	0.34506	Pm_GLEAN_10011202	-
66033	VALVMYNNEVTTEIR	0.00162673	0.308069	Pm_GLEAN_10011202	-
63608	GPFVLNGDTISAYNTR	0.00182819	0.280329	Pm_GLEAN_10011202	Deamidated (NQ)@6N
6743	DNVFTASAGSR	0.00229262	0.238259	Pm_GLEAN_10011202	Deamidated (NQ)@2N
20918	ALLSHIEGLQTR	0.00290263	0.205268	Pm_GLEAN_10011202	Deamidated (NQ)@10Q
60756	SLQGVPQMLILLNGGR	0.00300944	0.201845	Pm_GLEAN_10011202	Deamidated (NQ)@13N
46495	GGRPLNTGAALQYLR	0.00317305	0.192684	Pm_GLEAN_10011202	Deamidated (NQ)@6N
6877	DAVLNAISGLR	0.00334411	0.181843	Pm_GLEAN_10011202	Deamidated (NQ)@5N
128866	QLAQIATSSEDVLHVPTFPSLPVLK	0.0034492	0.177119	Pm_GLEAN_10011202	Gln->pyro-Glu (N-term Q)@N_term
54296	DPAVQFYLNTYSTK	0.00348778	0.175615	Pm_GLEAN_10011202	Deamidated (NQ)@5Q;Deamidated (NQ)@9N
54299	DPAVQFYLNTYSTK	0.0044928	0.132606	Pm_GLEAN_10011202	Deamidated (NQ)@5Q;Deamidated (NQ)@9N
87438	NLGQALEFLNSDMITAAR	0.00455839	0.126585	Pm_GLEAN_10011202	-
18556	DITITESNCPR	0.00481474	0.11742	Pm_GLEAN_10011202	Carbamidomethyl (C)@9C
63933	KDEGTPQILMLITGGR	0.00499433	0.112061	Pm_GLEAN_10011202	Deamidated (NQ)@7Q
1044	GEILDTIR	0.00565573	0.0939194	Pm_GLEAN_10011202	-
87478	NLGQALEFLNSDMITAAR	0.00671466	0.0639648	Pm_GLEAN_10011202	Deamidated (NQ)@4Q
20917	ALLSHIEGLQTR	0.0077743	0.0409704	Pm_GLEAN_10011202	Deamidated (NQ)@10Q
101535	NIFLSPLGISTALSMLSTGAR	0	4.27433	Pm_GLEAN_10011608	-
101532	NIFLSPLGISTALSMLSTGAR	0	3.30923	Pm_GLEAN_10011608	-
101531	NIFLSPLGISTALSMLSTGAR	0	2.29526	Pm_GLEAN_10011608	-
57956	DNFAPLNSFTSDITK	0	2.29301	Pm_GLEAN_10011608	-
94215	MILDRPFLSFILEHSTK	7.64919e-05	1.28259	Pm_GLEAN_10011608	-
57960	DNFAPLNSFTSDITK	7.64919e-05	1.10398	Pm_GLEAN_10011608	-
3568	NSVDLFLPK	0.000106526	0.916314	Pm_GLEAN_10011608	Deamidated (NQ)@1N
3571	NSVDLFLPK	0.00017889	0.717	Pm_GLEAN_10011608	Deamidated (NQ)@1N
101533	NIFLSPLGISTALSMLSTGAR	0.00174262	0.29208	Pm_GLEAN_10011608	-
101534	NIFLSPLGISTALSMLSTGAR	0.001965	0.268654	Pm_GLEAN_10011608	-
21747	FMNNVALGLSER	0	2.72501	Pm_GLEAN_10012566	Deamidated (NQ)@3N
93675	TYFTHWSDLSPGSAPIMK	0	2.6434	Pm_GLEAN_10012566	-
21700	FMNNVALGLSER	0	2.64133	Pm_GLEAN_10012566	-
21746	FMNNVALGLSER	0	2.56382	Pm_GLEAN_10012566	Deamidated (NQ)@3N
21708	FMNNVALGLSER	0	2.499	Pm_GLEAN_10012566	-
21744	FMNNVALGLSER	0	2.45456	Pm_GLEAN_10012566	Deamidated (NQ)@3N
21745	FMNNVALGLSER	0	2.4516	Pm_GLEAN_10012566	Deamidated (NQ)@3N
93677	TYFTHWSDLSPGSAPIMK	0	2.45026	Pm_GLEAN_10012566	-
21704	FMNNVALGLSER	0	2.44987	Pm_GLEAN_10012566	-
93676	TYFTHWSDLSPGSAPIMK	0	2.44784	Pm_GLEAN_10012566	-
21759	FMNNVALGLSER	0	2.43246	Pm_GLEAN_10012566	Deamidated (NQ)@3N
21705	FMNNVALGLSER	0	2.34155	Pm_GLEAN_10012566	-
5246	LILAGVSLAVK	0	2.20339	Pm_GLEAN_10012566	-
21758	FMNNVALGLSER	0	2.19404	Pm_GLEAN_10012566	Deamidated (NQ)@3N
21701	FMNNVALGLSER	0	2.18124	Pm_GLEAN_10012566	-
21748	FMNNVALGLSER	0	2.17667	Pm_GLEAN_10012566	Deamidated (NQ)@3N
21764	FMNNVALGLSER	0	2.11759	Pm_GLEAN_10012566	Deamidated (NQ)@3N
5256	LILAGVSLAVK	0	2.11663	Pm_GLEAN_10012566	-
93678	TYFTHWSDLSPGSAPIMK	0	2.11391	Pm_GLEAN_10012566	-
21742	FMNNVALGLSER	0	2.10435	Pm_GLEAN_10012566	Deamidated (NQ)@3N
5253	LILAGVSLAVK	0	2.09447	Pm_GLEAN_10012566	-
21754	FMNNVALGLSER	0	2.03943	Pm_GLEAN_10012566	Deamidated (NQ)@3N
21753	FMNNVALGLSER	0	1.99704	Pm_GLEAN_10012566	Deamidated (NQ)@3N
21770	FMNNVALGLSER	0	1.96119	Pm_GLEAN_10012566	Deamidated (NQ)@3N
21707	FMNNVALGLSER	0	1.9225	Pm_GLEAN_10012566	-
21765	FMNNVALGLSER	0	1.90768	Pm_GLEAN_10012566	Deamidated (NQ)@3N
21761	FMNNVALGLSER	0	1.90651	Pm_GLEAN_10012566	Deamidated (NQ)@3N
21752	FMNNVALGLSER	0	1.87423	Pm_GLEAN_10012566	Deamidated (NQ)@3N
21766	FMNNVALGLSER	0	1.86143	Pm_GLEAN_10012566	Deamidated (NQ)@3N
21702	FMNNVALGLSER	0	1.80957	Pm_GLEAN_10012566	-
5257	LILAGVSLAVK	0	1.80759	Pm_GLEAN_10012566	-
21762	FMNNVALGLSER	0	1.7564	Pm_GLEAN_10012566	Deamidated (NQ)@3N
5242	LILAGVSLAVK	0	1.72287	Pm_GLEAN_10012566	-
5235	LILAGVSLAVK	0	1.68653	Pm_GLEAN_10012566	-
61117	NIDDINKGLLELSEK	0	1.68115	Pm_GLEAN_10012566	Deamidated (NQ)@1N
21697	FMNNVALGLSER	0	1.67162	Pm_GLEAN_10012566	-
5239	LILAGVSLAVK	0	1.67028	Pm_GLEAN_10012566	-
5252	LILAGVSLAVK	1.58469e-05	1.60929	Pm_GLEAN_10012566	-
21709	FMNNVALGLSER	3.04378e-05	1.56446	Pm_GLEAN_10012566	-
21699	FMNNVALGLSER	3.04378e-05	1.55953	Pm_GLEAN_10012566	-
5259	LILAGVSLAVK	5.82868e-05	1.48425	Pm_GLEAN_10012566	-
21757	FMNNVALGLSER	5.82868e-05	1.48382	Pm_GLEAN_10012566	Deamidated (NQ)@3N
21710	FMNNVALGLSER	5.82868e-05	1.4389	Pm_GLEAN_10012566	-
61017	NIDDINKGLLELSEK	7.64919e-05	1.31221	Pm_GLEAN_10012566	-
5240	LILAGVSLAVK	7.64919e-05	1.30438	Pm_GLEAN_10012566	-
21767	FMNNVALGLSER	7.64919e-05	1.28812	Pm_GLEAN_10012566	Deamidated (NQ)@3N
5241	LILAGVSLAVK	7.64919e-05	1.26269	Pm_GLEAN_10012566	-
5243	LILAGVSLAVK	7.64919e-05	1.24038	Pm_GLEAN_10012566	-
5250	LILAGVSLAVK	7.64919e-05	1.19548	Pm_GLEAN_10012566	-
5244	LILAGVSLAVK	7.64919e-05	1.18867	Pm_GLEAN_10012566	-
21769	FMNNVALGLSER	7.64919e-05	1.16058	Pm_GLEAN_10012566	Deamidated (NQ)@3N
21694	FMNNVALGLSER	7.64919e-05	1.12755	Pm_GLEAN_10012566	-
21756	FMNNVALGLSER	9.61488e-05	1.0464	Pm_GLEAN_10012566	Deamidated (NQ)@3N
5245	LILAGVSLAVK	0.000106526	0.938507	Pm_GLEAN_10012566	-
5249	LILAGVSLAVK	0.000129148	0.880283	Pm_GLEAN_10012566	-
21703	FMNNVALGLSER	0.00017889	0.766196	Pm_GLEAN_10012566	-
5251	LILAGVSLAVK	0.00017889	0.748604	Pm_GLEAN_10012566	-
94542	TYFTHWSDLSPGSAPIMK	0.00017889	0.729524	Pm_GLEAN_10012566	Oxidation (M)@17M
21778	FMNNVALGLSER	0.000189707	0.710944	Pm_GLEAN_10012566	Deamidated (NQ)@3N;Deamidated (NQ)@4N
742	GLLELSEK	0.00020759	0.635015	Pm_GLEAN_10012566	-
21785	FMNNVALGLSER	0.000217725	0.617646	Pm_GLEAN_10012566	Deamidated (NQ)@3N;Deamidated (NQ)@4N
5255	LILAGVSLAVK	0.000488297	0.519264	Pm_GLEAN_10012566	-
739	GLLELSEK	0.00061935	0.479865	Pm_GLEAN_10012566	-
5247	LILAGVSLAVK	0.000740214	0.447435	Pm_GLEAN_10012566	-
738	GLLELSEK	0.00171417	0.29664	Pm_GLEAN_10012566	-
21787	FMNNVALGLSER	0.00180909	0.283346	Pm_GLEAN_10012566	Deamidated (NQ)@3N;Deamidated (NQ)@4N
741	GLLELSEK	0.00279572	0.208983	Pm_GLEAN_10012566	-
21768	FMNNVALGLSER	0.00374495	0.164628	Pm_GLEAN_10012566	Deamidated (NQ)@3N
94536	TYFTHWSDLSPGSAPIMK	0.00441928	0.134985	Pm_GLEAN_10012566	Oxidation (M)@17M
5254	LILAGVSLAVK	0.00469972	0.119911	Pm_GLEAN_10012566	-
61016	NIDDINKGLLELSEK	0.00483376	0.116284	Pm_GLEAN_10012566	-
5236	LILAGVSLAVK	0.00508879	0.107828	Pm_GLEAN_10012566	-
737	GLLELSEK	0.00546727	0.0981454	Pm_GLEAN_10012566	-
5248	LILAGVSLAVK	0.00621882	0.0784688	Pm_GLEAN_10012566	-
21788	FMNNVALGLSER	0.00751177	0.0458843	Pm_GLEAN_10012566	Deamidated (NQ)@3N;Deamidated (NQ)@4N
88576	GIITTLFANMDYNDIGPK	0	4.72883	Pm_GLEAN_10012567	-
88584	GIITTLFANMDYNDIGPK	0	4.69289	Pm_GLEAN_10012567	-
88577	GIITTLFANMDYNDIGPK	0	4.33575	Pm_GLEAN_10012567	-
88609	GIITTLFANMDYNDIGPK	0	4.26298	Pm_GLEAN_10012567	-
88628	GIITTLFANMDYNDIGPK	0	4.10378	Pm_GLEAN_10012567	-
88630	GIITTLFANMDYNDIGPK	0	3.93273	Pm_GLEAN_10012567	-
60545	YFGSFGNLYNAEAIK	0	3.8921	Pm_GLEAN_10012567	-
88583	GIITTLFANMDYNDIGPK	0	3.86181	Pm_GLEAN_10012567	-
90656	GIITTLFANMDYNDIGPK	0	3.85217	Pm_GLEAN_10012567	Oxidation (M)@10M
60595	YFGSFGNLYNAEAIK	0	3.84278	Pm_GLEAN_10012567	Deamidated (NQ)@10N
60555	YFGSFGNLYNAEAIK	0	3.81933	Pm_GLEAN_10012567	-
60604	YFGSFGNLYNAEAIK	0	3.77313	Pm_GLEAN_10012567	Deamidated (NQ)@7N
60548	YFGSFGNLYNAEAIK	0	3.76205	Pm_GLEAN_10012567	-
60593	YFGSFGNLYNAEAIK	0	3.74031	Pm_GLEAN_10012567	Deamidated (NQ)@7N
60596	YFGSFGNLYNAEAIK	0	3.73541	Pm_GLEAN_10012567	Deamidated (NQ)@10N
60565	YFGSFGNLYNAEAIK	0	3.72882	Pm_GLEAN_10012567	-
88749	GIITTLFANMDYNDIGPK	0	3.7195	Pm_GLEAN_10012567	Deamidated (NQ)@13N
88819	GIITTLFANMDYNDIGPK	0	3.66951	Pm_GLEAN_10012567	Deamidated (NQ)@13N
60557	YFGSFGNLYNAEAIK	0	3.6672	Pm_GLEAN_10012567	-
60554	YFGSFGNLYNAEAIK	0	3.65044	Pm_GLEAN_10012567	-
88629	GIITTLFANMDYNDIGPK	0	3.60835	Pm_GLEAN_10012567	-
88692	GIITTLFANMDYNDIGPK	0	3.56546	Pm_GLEAN_10012567	Deamidated (NQ)@9N
60607	YFGSFGNLYNAEAIK	0	3.56031	Pm_GLEAN_10012567	Deamidated (NQ)@10N
90647	GIITTLFANMDYNDIGPK	0	3.53924	Pm_GLEAN_10012567	Oxidation (M)@10M
88625	GIITTLFANMDYNDIGPK	0	3.52381	Pm_GLEAN_10012567	-
88691	GIITTLFANMDYNDIGPK	0	3.49973	Pm_GLEAN_10012567	Deamidated (NQ)@13N
60547	YFGSFGNLYNAEAIK	0	3.49304	Pm_GLEAN_10012567	-
88593	GIITTLFANMDYNDIGPK	0	3.48272	Pm_GLEAN_10012567	-
60606	YFGSFGNLYNAEAIK	0	3.48141	Pm_GLEAN_10012567	Deamidated (NQ)@10N
88581	GIITTLFANMDYNDIGPK	0	3.47594	Pm_GLEAN_10012567	-
88820	GIITTLFANMDYNDIGPK	0	3.44375	Pm_GLEAN_10012567	Deamidated (NQ)@13N
88919	GIITTLFANMDYNDIGPK	0	3.40064	Pm_GLEAN_10012567	Deamidated (NQ)@9N;Deamidated (NQ)@13N
88748	GIITTLFANMDYNDIGPK	0	3.37824	Pm_GLEAN_10012567	Deamidated (NQ)@13N
60542	YFGSFGNLYNAEAIK	0	3.36797	Pm_GLEAN_10012567	-
60597	YFGSFGNLYNAEAIK	0	3.34064	Pm_GLEAN_10012567	Deamidated (NQ)@7N
88920	GIITTLFANMDYNDIGPK	0	3.32633	Pm_GLEAN_10012567	Deamidated (NQ)@9N;Deamidated (NQ)@13N
60544	YFGSFGNLYNAEAIK	0	3.30768	Pm_GLEAN_10012567	-
88718	GIITTLFANMDYNDIGPK	0	3.3004	Pm_GLEAN_10012567	Deamidated (NQ)@13N
88618	GIITTLFANMDYNDIGPK	0	3.29184	Pm_GLEAN_10012567	-
60609	YFGSFGNLYNAEAIK	0	3.25708	Pm_GLEAN_10012567	Deamidated (NQ)@10N
60603	YFGSFGNLYNAEAIK	0	3.25528	Pm_GLEAN_10012567	Deamidated (NQ)@7N
88604	GIITTLFANMDYNDIGPK	0	3.22548	Pm_GLEAN_10012567	-
88587	GIITTLFANMDYNDIGPK	0	3.21363	Pm_GLEAN_10012567	-
88758	GIITTLFANMDYNDIGPK	0	3.20609	Pm_GLEAN_10012567	Deamidated (NQ)@13N
88610	GIITTLFANMDYNDIGPK	0	3.16524	Pm_GLEAN_10012567	-
60549	YFGSFGNLYNAEAIK	0	3.15576	Pm_GLEAN_10012567	-
90924	GIITTLFANMDYNDIGPK	0	3.12076	Pm_GLEAN_10012567	Oxidation (M)@10M;Deamidated (NQ)@13N
88608	GIITTLFANMDYNDIGPK	0	3.09678	Pm_GLEAN_10012567	-
88756	GIITTLFANMDYNDIGPK	0	3.09536	Pm_GLEAN_10012567	Deamidated (NQ)@13N
88698	GIITTLFANMDYNDIGPK	0	3.08899	Pm_GLEAN_10012567	Deamidated (NQ)@13N
88713	GIITTLFANMDYNDIGPK	0	3.08759	Pm_GLEAN_10012567	Deamidated (NQ)@13N
88759	GIITTLFANMDYNDIGPK	0	3.08438	Pm_GLEAN_10012567	Deamidated (NQ)@9N
88631	GIITTLFANMDYNDIGPK	0	3.06553	Pm_GLEAN_10012567	-
27887	GTYAELSVLHSEK	0	3.06452	Pm_GLEAN_10012567	-
88621	GIITTLFANMDYNDIGPK	0	3.06159	Pm_GLEAN_10012567	-
88945	GIITTLFANMDYNDIGPK	0	3.0595	Pm_GLEAN_10012567	Deamidated (NQ)@9N;Deamidated (NQ)@13N
60590	YFGSFGNLYNAEAIK	0	3.04831	Pm_GLEAN_10012567	Deamidated (NQ)@10N
27886	GTYAELSVLHSEK	0	3.03983	Pm_GLEAN_10012567	-
88606	GIITTLFANMDYNDIGPK	0	3.03696	Pm_GLEAN_10012567	-
60608	YFGSFGNLYNAEAIK	0	3.03239	Pm_GLEAN_10012567	Deamidated (NQ)@10N
60601	YFGSFGNLYNAEAIK	0	3.01898	Pm_GLEAN_10012567	Deamidated (NQ)@10N
88717	GIITTLFANMDYNDIGPK	0	3.01301	Pm_GLEAN_10012567	Deamidated (NQ)@13N
88936	GIITTLFANMDYNDIGPK	0	2.99897	Pm_GLEAN_10012567	Deamidated (NQ)@9N;Deamidated (NQ)@13N
60616	YFGSFGNLYNAEAIK	0	2.98845	Pm_GLEAN_10012567	Deamidated (NQ)@10N
88757	GIITTLFANMDYNDIGPK	0	2.96117	Pm_GLEAN_10012567	Deamidated (NQ)@13N
88722	GIITTLFANMDYNDIGPK	0	2.94696	Pm_GLEAN_10012567	Deamidated (NQ)@13N
60600	YFGSFGNLYNAEAIK	0	2.94642	Pm_GLEAN_10012567	Deamidated (NQ)@7N
88800	GIITTLFANMDYNDIGPK	0	2.94634	Pm_GLEAN_10012567	Deamidated (NQ)@13N
88744	GIITTLFANMDYNDIGPK	0	2.93674	Pm_GLEAN_10012567	Deamidated (NQ)@13N
88701	GIITTLFANMDYNDIGPK	0	2.92858	Pm_GLEAN_10012567	Deamidated (NQ)@13N
60619	YFGSFGNLYNAEAIK	0	2.91192	Pm_GLEAN_10012567	Deamidated (NQ)@10N
88937	GIITTLFANMDYNDIGPK	0	2.90564	Pm_GLEAN_10012567	Deamidated (NQ)@9N;Deamidated (NQ)@13N
88843	GIITTLFANMDYNDIGPK	0	2.90114	Pm_GLEAN_10012567	Deamidated (NQ)@13N
88765	GIITTLFANMDYNDIGPK	0	2.8965	Pm_GLEAN_10012567	Deamidated (NQ)@13N
68030	MGTAFTPEIQCAWQK	0	2.89403	Pm_GLEAN_10012567	Carbamidomethyl (C)@11C
88827	GIITTLFANMDYNDIGPK	0	2.88827	Pm_GLEAN_10012567	Deamidated (NQ)@9N
88614	GIITTLFANMDYNDIGPK	0	2.86818	Pm_GLEAN_10012567	-
60615	YFGSFGNLYNAEAIK	0	2.86389	Pm_GLEAN_10012567	Deamidated (NQ)@7N
88617	GIITTLFANMDYNDIGPK	0	2.86198	Pm_GLEAN_10012567	-
88736	GIITTLFANMDYNDIGPK	0	2.85731	Pm_GLEAN_10012567	Deamidated (NQ)@13N
88619	GIITTLFANMDYNDIGPK	0	2.85727	Pm_GLEAN_10012567	-
88917	GIITTLFANMDYNDIGPK	0	2.85341	Pm_GLEAN_10012567	Deamidated (NQ)@9N;Deamidated (NQ)@13N
88812	GIITTLFANMDYNDIGPK	0	2.85177	Pm_GLEAN_10012567	Deamidated (NQ)@9N
60592	YFGSFGNLYNAEAIK	0	2.84236	Pm_GLEAN_10012567	Deamidated (NQ)@7N
88752	GIITTLFANMDYNDIGPK	0	2.83908	Pm_GLEAN_10012567	Deamidated (NQ)@9N
88588	GIITTLFANMDYNDIGPK	0	2.83491	Pm_GLEAN_10012567	-
68018	MGTAFTPEIQCAWQK	0	2.83312	Pm_GLEAN_10012567	Carbamidomethyl (C)@11C
88737	GIITTLFANMDYNDIGPK	0	2.83118	Pm_GLEAN_10012567	Deamidated (NQ)@13N
88934	GIITTLFANMDYNDIGPK	0	2.80934	Pm_GLEAN_10012567	Deamidated (NQ)@9N;Deamidated (NQ)@13N
88710	GIITTLFANMDYNDIGPK	0	2.80684	Pm_GLEAN_10012567	Deamidated (NQ)@9N
60622	YFGSFGNLYNAEAIK	0	2.79174	Pm_GLEAN_10012567	Deamidated (NQ)@10N
27872	GTYAELSVLHSEK	0	2.78035	Pm_GLEAN_10012567	-
27869	GTYAELSVLHSEK	0	2.77791	Pm_GLEAN_10012567	-
60628	YFGSFGNLYNAEAIK	0	2.77429	Pm_GLEAN_10012567	Deamidated (NQ)@7N
27878	GTYAELSVLHSEK	0	2.76971	Pm_GLEAN_10012567	-
88801	GIITTLFANMDYNDIGPK	0	2.76855	Pm_GLEAN_10012567	Deamidated (NQ)@13N
88764	GIITTLFANMDYNDIGPK	0	2.75833	Pm_GLEAN_10012567	Deamidated (NQ)@13N
88596	GIITTLFANMDYNDIGPK	0	2.74595	Pm_GLEAN_10012567	-
68029	MGTAFTPEIQCAWQK	0	2.73319	Pm_GLEAN_10012567	Carbamidomethyl (C)@11C
60602	YFGSFGNLYNAEAIK	0	2.7201	Pm_GLEAN_10012567	Deamidated (NQ)@7N
88776	GIITTLFANMDYNDIGPK	0	2.70619	Pm_GLEAN_10012567	Deamidated (NQ)@13N
60614	YFGSFGNLYNAEAIK	0	2.69562	Pm_GLEAN_10012567	Deamidated (NQ)@7N
88709	GIITTLFANMDYNDIGPK	0	2.69036	Pm_GLEAN_10012567	Deamidated (NQ)@9N
88914	GIITTLFANMDYNDIGPK	0	2.6863	Pm_GLEAN_10012567	Deamidated (NQ)@9N;Deamidated (NQ)@13N
88929	GIITTLFANMDYNDIGPK	0	2.66128	Pm_GLEAN_10012567	Deamidated (NQ)@9N;Deamidated (NQ)@13N
88572	GIITTLFANMDYNDIGPK	0	2.65813	Pm_GLEAN_10012567	-
27875	GTYAELSVLHSEK	0	2.65411	Pm_GLEAN_10012567	-
60611	YFGSFGNLYNAEAIK	0	2.62037	Pm_GLEAN_10012567	Deamidated (NQ)@7N
88935	GIITTLFANMDYNDIGPK	0	2.61985	Pm_GLEAN_10012567	Deamidated (NQ)@9N;Deamidated (NQ)@13N
88805	GIITTLFANMDYNDIGPK	0	2.61477	Pm_GLEAN_10012567	Deamidated (NQ)@13N
88915	GIITTLFANMDYNDIGPK	0	2.60984	Pm_GLEAN_10012567	Deamidated (NQ)@9N;Deamidated (NQ)@13N
88571	GIITTLFANMDYNDIGPK	0	2.60668	Pm_GLEAN_10012567	-
60694	YFGSFGNLYNAEAIK	0	2.56314	Pm_GLEAN_10012567	Deamidated (NQ)@7N;Deamidated (NQ)@10N
88579	GIITTLFANMDYNDIGPK	0	2.55787	Pm_GLEAN_10012567	-
88925	GIITTLFANMDYNDIGPK	0	2.55456	Pm_GLEAN_10012567	Deamidated (NQ)@9N;Deamidated (NQ)@13N
88771	GIITTLFANMDYNDIGPK	0	2.54991	Pm_GLEAN_10012567	Deamidated (NQ)@13N
88743	GIITTLFANMDYNDIGPK	0	2.53127	Pm_GLEAN_10012567	Deamidated (NQ)@13N
88838	GIITTLFANMDYNDIGPK	0	2.51395	Pm_GLEAN_10012567	Deamidated (NQ)@13N
88940	GIITTLFANMDYNDIGPK	0	2.49792	Pm_GLEAN_10012567	Deamidated (NQ)@9N;Deamidated (NQ)@13N
60591	YFGSFGNLYNAEAIK	0	2.48761	Pm_GLEAN_10012567	Deamidated (NQ)@7N
90653	GIITTLFANMDYNDIGPK	0	2.47565	Pm_GLEAN_10012567	Oxidation (M)@10M
60539	YFGSFGNLYNAEAIK	0	2.45372	Pm_GLEAN_10012567	-
60594	YFGSFGNLYNAEAIK	0	2.45074	Pm_GLEAN_10012567	Deamidated (NQ)@7N
88754	GIITTLFANMDYNDIGPK	0	2.44096	Pm_GLEAN_10012567	Deamidated (NQ)@9N
88778	GIITTLFANMDYNDIGPK	0	2.43788	Pm_GLEAN_10012567	Deamidated (NQ)@13N
60558	YFGSFGNLYNAEAIK	0	2.43734	Pm_GLEAN_10012567	-
88930	GIITTLFANMDYNDIGPK	0	2.41828	Pm_GLEAN_10012567	Deamidated (NQ)@9N;Deamidated (NQ)@13N
88775	GIITTLFANMDYNDIGPK	0	2.40936	Pm_GLEAN_10012567	Deamidated (NQ)@9N
88826	GIITTLFANMDYNDIGPK	0	2.40545	Pm_GLEAN_10012567	Deamidated (NQ)@13N
68016	MGTAFTPEIQCAWQK	0	2.37602	Pm_GLEAN_10012567	Carbamidomethyl (C)@11C
88745	GIITTLFANMDYNDIGPK	0	2.37266	Pm_GLEAN_10012567	Deamidated (NQ)@9N
88690	GIITTLFANMDYNDIGPK	0	2.36739	Pm_GLEAN_10012567	Deamidated (NQ)@13N
90648	GIITTLFANMDYNDIGPK	0	2.35334	Pm_GLEAN_10012567	Oxidation (M)@10M
68028	MGTAFTPEIQCAWQK	0	2.34429	Pm_GLEAN_10012567	Carbamidomethyl (C)@11C
90921	GIITTLFANMDYNDIGPK	0	2.34026	Pm_GLEAN_10012567	Oxidation (M)@10M;Deamidated (NQ)@13N
88784	GIITTLFANMDYNDIGPK	0	2.3341	Pm_GLEAN_10012567	Deamidated (NQ)@13N
88933	GIITTLFANMDYNDIGPK	0	2.33198	Pm_GLEAN_10012567	Deamidated (NQ)@9N;Deamidated (NQ)@13N
68017	MGTAFTPEIQCAWQK	0	2.31736	Pm_GLEAN_10012567	Carbamidomethyl (C)@11C
88840	GIITTLFANMDYNDIGPK	0	2.30991	Pm_GLEAN_10012567	Deamidated (NQ)@13N
88730	GIITTLFANMDYNDIGPK	0	2.30752	Pm_GLEAN_10012567	Deamidated (NQ)@9N
88904	GIITTLFANMDYNDIGPK	0	2.28923	Pm_GLEAN_10012567	Deamidated (NQ)@9N;Deamidated (NQ)@13N
88624	GIITTLFANMDYNDIGPK	0	2.28691	Pm_GLEAN_10012567	-
88694	GIITTLFANMDYNDIGPK	0	2.27392	Pm_GLEAN_10012567	Deamidated (NQ)@13N
88762	GIITTLFANMDYNDIGPK	0	2.26769	Pm_GLEAN_10012567	Deamidated (NQ)@13N
88939	GIITTLFANMDYNDIGPK	0	2.25983	Pm_GLEAN_10012567	Deamidated (NQ)@9N;Deamidated (NQ)@13N
88836	GIITTLFANMDYNDIGPK	0	2.23602	Pm_GLEAN_10012567	Deamidated (NQ)@13N
88924	GIITTLFANMDYNDIGPK	0	2.22942	Pm_GLEAN_10012567	Deamidated (NQ)@9N;Deamidated (NQ)@13N
27881	GTYAELSVLHSEK	0	2.1891	Pm_GLEAN_10012567	-
88611	GIITTLFANMDYNDIGPK	0	2.17845	Pm_GLEAN_10012567	-
27870	GTYAELSVLHSEK	0	2.15746	Pm_GLEAN_10012567	-
23306	LLADCLTVTLAGK	0	2.14525	Pm_GLEAN_10012567	Carbamidomethyl (C)@5C
88796	GIITTLFANMDYNDIGPK	0	2.13816	Pm_GLEAN_10012567	Deamidated (NQ)@13N
27885	GTYAELSVLHSEK	0	2.12144	Pm_GLEAN_10012567	-
88696	GIITTLFANMDYNDIGPK	0	2.10457	Pm_GLEAN_10012567	Deamidated (NQ)@13N
60700	YFGSFGNLYNAEAIK	0	2.09199	Pm_GLEAN_10012567	Deamidated (NQ)@7N;Deamidated (NQ)@10N
88786	GIITTLFANMDYNDIGPK	0	2.09074	Pm_GLEAN_10012567	Deamidated (NQ)@9N
88918	GIITTLFANMDYNDIGPK	0	2.07945	Pm_GLEAN_10012567	Deamidated (NQ)@9N;Deamidated (NQ)@13N
23235	LLADCLTVTLAGK	0	2.05802	Pm_GLEAN_10012567	Carbamidomethyl (C)@5C
60620	YFGSFGNLYNAEAIK	0	2.04244	Pm_GLEAN_10012567	Deamidated (NQ)@7N
88725	GIITTLFANMDYNDIGPK	0	2.02565	Pm_GLEAN_10012567	Deamidated (NQ)@13N
88806	GIITTLFANMDYNDIGPK	0	2.0073	Pm_GLEAN_10012567	Deamidated (NQ)@13N
88719	GIITTLFANMDYNDIGPK	0	1.99968	Pm_GLEAN_10012567	Deamidated (NQ)@13N
88941	GIITTLFANMDYNDIGPK	0	1.99839	Pm_GLEAN_10012567	Deamidated (NQ)@9N;Deamidated (NQ)@13N
88839	GIITTLFANMDYNDIGPK	0	1.99448	Pm_GLEAN_10012567	Deamidated (NQ)@13N
90704	GIITTLFANMDYNDIGPK	0	1.9938	Pm_GLEAN_10012567	Deamidated (NQ)@9N;Oxidation (M)@10M
23289	LLADCLTVTLAGK	0	1.97989	Pm_GLEAN_10012567	Carbamidomethyl (C)@5C
23327	LLADCLTVTLAGK	0	1.96984	Pm_GLEAN_10012567	Carbamidomethyl (C)@5C
23271	LLADCLTVTLAGK	0	1.9626	Pm_GLEAN_10012567	Carbamidomethyl (C)@5C
23311	LLADCLTVTLAGK	0	1.942	Pm_GLEAN_10012567	Carbamidomethyl (C)@5C
88705	GIITTLFANMDYNDIGPK	0	1.94029	Pm_GLEAN_10012567	Deamidated (NQ)@9N
88605	GIITTLFANMDYNDIGPK	0	1.92945	Pm_GLEAN_10012567	-
23312	LLADCLTVTLAGK	0	1.91654	Pm_GLEAN_10012567	Carbamidomethyl (C)@5C
9143	FMAVCVAALGK	0	1.90876	Pm_GLEAN_10012567	Carbamidomethyl (C)@5C
23264	LLADCLTVTLAGK	0	1.89914	Pm_GLEAN_10012567	Carbamidomethyl (C)@5C
88922	GIITTLFANMDYNDIGPK	0	1.89725	Pm_GLEAN_10012567	Deamidated (NQ)@9N;Deamidated (NQ)@13N
88580	GIITTLFANMDYNDIGPK	0	1.86265	Pm_GLEAN_10012567	-
88755	GIITTLFANMDYNDIGPK	0	1.85926	Pm_GLEAN_10012567	Deamidated (NQ)@13N
9142	FMAVCVAALGK	0	1.84745	Pm_GLEAN_10012567	Carbamidomethyl (C)@5C
27889	GTYAELSVLHSEK	0	1.84399	Pm_GLEAN_10012567	-
23351	LLADCLTVTLAGK	0	1.8386	Pm_GLEAN_10012567	Carbamidomethyl (C)@5C
88751	GIITTLFANMDYNDIGPK	0	1.80856	Pm_GLEAN_10012567	Deamidated (NQ)@9N
88741	GIITTLFANMDYNDIGPK	0	1.80253	Pm_GLEAN_10012567	Deamidated (NQ)@13N
23256	LLADCLTVTLAGK	0	1.7857	Pm_GLEAN_10012567	Carbamidomethyl (C)@5C
88740	GIITTLFANMDYNDIGPK	0	1.78168	Pm_GLEAN_10012567	Deamidated (NQ)@9N
88810	GIITTLFANMDYNDIGPK	0	1.78167	Pm_GLEAN_10012567	Deamidated (NQ)@13N
23225	LLADCLTVTLAGK	0	1.77703	Pm_GLEAN_10012567	Carbamidomethyl (C)@5C
68020	MGTAFTPEIQCAWQK	0	1.77639	Pm_GLEAN_10012567	Carbamidomethyl (C)@11C
88773	GIITTLFANMDYNDIGPK	0	1.76672	Pm_GLEAN_10012567	Deamidated (NQ)@9N
88779	GIITTLFANMDYNDIGPK	0	1.764	Pm_GLEAN_10012567	Deamidated (NQ)@13N
88635	GIITTLFANMDYNDIGPK	0	1.76214	Pm_GLEAN_10012567	-
88824	GIITTLFANMDYNDIGPK	0	1.75949	Pm_GLEAN_10012567	Deamidated (NQ)@13N
88746	GIITTLFANMDYNDIGPK	0	1.75239	Pm_GLEAN_10012567	Deamidated (NQ)@13N
88926	GIITTLFANMDYNDIGPK	0	1.72033	Pm_GLEAN_10012567	Deamidated (NQ)@9N;Deamidated (NQ)@13N
88750	GIITTLFANMDYNDIGPK	0	1.7164	Pm_GLEAN_10012567	Deamidated (NQ)@13N
88708	GIITTLFANMDYNDIGPK	0	1.71387	Pm_GLEAN_10012567	Deamidated (NQ)@13N
88923	GIITTLFANMDYNDIGPK	0	1.69776	Pm_GLEAN_10012567	Deamidated (NQ)@9N;Deamidated (NQ)@13N
88946	GIITTLFANMDYNDIGPK	0	1.6956	Pm_GLEAN_10012567	Deamidated (NQ)@9N;Deamidated (NQ)@13N
23354	LLADCLTVTLAGK	0	1.6943	Pm_GLEAN_10012567	Carbamidomethyl (C)@5C
9149	FMAVCVAALGK	0	1.67849	Pm_GLEAN_10012567	Carbamidomethyl (C)@5C
23321	LLADCLTVTLAGK	0	1.67755	Pm_GLEAN_10012567	Carbamidomethyl (C)@5C
23236	LLADCLTVTLAGK	0	1.66825	Pm_GLEAN_10012567	Carbamidomethyl (C)@5C
88734	GIITTLFANMDYNDIGPK	0	1.66165	Pm_GLEAN_10012567	Deamidated (NQ)@13N
88715	GIITTLFANMDYNDIGPK	0	1.66034	Pm_GLEAN_10012567	Deamidated (NQ)@13N
23254	LLADCLTVTLAGK	1.58469e-05	1.64077	Pm_GLEAN_10012567	Carbamidomethyl (C)@5C
23350	LLADCLTVTLAGK	1.58469e-05	1.63695	Pm_GLEAN_10012567	Carbamidomethyl (C)@5C
27867	GTYAELSVLHSEK	1.58469e-05	1.60264	Pm_GLEAN_10012567	-
60546	YFGSFGNLYNAEAIK	1.58469e-05	1.59994	Pm_GLEAN_10012567	-
88697	GIITTLFANMDYNDIGPK	1.58469e-05	1.59753	Pm_GLEAN_10012567	Deamidated (NQ)@13N
23221	LLADCLTVTLAGK	1.58469e-05	1.59381	Pm_GLEAN_10012567	Carbamidomethyl (C)@5C
23232	LLADCLTVTLAGK	1.58469e-05	1.59013	Pm_GLEAN_10012567	Carbamidomethyl (C)@5C
23260	LLADCLTVTLAGK	1.58469e-05	1.58921	Pm_GLEAN_10012567	Carbamidomethyl (C)@5C
9136	FMAVCVAALGK	1.58469e-05	1.57746	Pm_GLEAN_10012567	Carbamidomethyl (C)@5C
9132	FMAVCVAALGK	3.04378e-05	1.56733	Pm_GLEAN_10012567	Carbamidomethyl (C)@5C
9141	FMAVCVAALGK	3.04378e-05	1.56666	Pm_GLEAN_10012567	Carbamidomethyl (C)@5C
88787	GIITTLFANMDYNDIGPK	3.04378e-05	1.56137	Pm_GLEAN_10012567	Deamidated (NQ)@13N
9131	FMAVCVAALGK	3.04378e-05	1.56083	Pm_GLEAN_10012567	Carbamidomethyl (C)@5C
88789	GIITTLFANMDYNDIGPK	3.04378e-05	1.54892	Pm_GLEAN_10012567	Deamidated (NQ)@13N
9150	FMAVCVAALGK	3.04378e-05	1.54604	Pm_GLEAN_10012567	Carbamidomethyl (C)@5C
88689	GIITTLFANMDYNDIGPK	3.04378e-05	1.54353	Pm_GLEAN_10012567	Deamidated (NQ)@13N
23233	LLADCLTVTLAGK	3.04378e-05	1.54176	Pm_GLEAN_10012567	Carbamidomethyl (C)@5C
88753	GIITTLFANMDYNDIGPK	3.04378e-05	1.53643	Pm_GLEAN_10012567	Deamidated (NQ)@9N
23228	LLADCLTVTLAGK	3.04378e-05	1.5332	Pm_GLEAN_10012567	Carbamidomethyl (C)@5C
23269	LLADCLTVTLAGK	3.04378e-05	1.52814	Pm_GLEAN_10012567	Carbamidomethyl (C)@5C
23338	LLADCLTVTLAGK	3.04378e-05	1.52487	Pm_GLEAN_10012567	Carbamidomethyl (C)@5C
23230	LLADCLTVTLAGK	3.04378e-05	1.5169	Pm_GLEAN_10012567	Carbamidomethyl (C)@5C
23280	LLADCLTVTLAGK	3.04378e-05	1.51274	Pm_GLEAN_10012567	Carbamidomethyl (C)@5C
88947	GIITTLFANMDYNDIGPK	3.04378e-05	1.50505	Pm_GLEAN_10012567	Deamidated (NQ)@9N;Deamidated (NQ)@13N
23255	LLADCLTVTLAGK	3.04378e-05	1.50032	Pm_GLEAN_10012567	Carbamidomethyl (C)@5C
25219	CLICYPWTQR	4.55143e-05	1.49845	Pm_GLEAN_10012567	Carbamidomethyl (C)@1C;Carbamidomethyl (C)@4C
9147	FMAVCVAALGK	4.55143e-05	1.49434	Pm_GLEAN_10012567	Carbamidomethyl (C)@5C
23317	LLADCLTVTLAGK	5.82868e-05	1.49157	Pm_GLEAN_10012567	Carbamidomethyl (C)@5C
9137	FMAVCVAALGK	5.82868e-05	1.48593	Pm_GLEAN_10012567	Carbamidomethyl (C)@5C
88782	GIITTLFANMDYNDIGPK	5.82868e-05	1.47816	Pm_GLEAN_10012567	Deamidated (NQ)@13N
88591	GIITTLFANMDYNDIGPK	5.82868e-05	1.46207	Pm_GLEAN_10012567	-
23345	LLADCLTVTLAGK	5.82868e-05	1.45325	Pm_GLEAN_10012567	Carbamidomethyl (C)@5C
23336	LLADCLTVTLAGK	5.82868e-05	1.44181	Pm_GLEAN_10012567	Carbamidomethyl (C)@5C
23343	LLADCLTVTLAGK	5.82868e-05	1.43841	Pm_GLEAN_10012567	Carbamidomethyl (C)@5C
25213	CLICYPWTQR	5.82868e-05	1.43446	Pm_GLEAN_10012567	Carbamidomethyl (C)@1C;Carbamidomethyl (C)@4C
88575	GIITTLFANMDYNDIGPK	5.82868e-05	1.42431	Pm_GLEAN_10012567	-
88790	GIITTLFANMDYNDIGPK	5.82868e-05	1.42144	Pm_GLEAN_10012567	Deamidated (NQ)@13N
88772	GIITTLFANMDYNDIGPK	5.82868e-05	1.40931	Pm_GLEAN_10012567	Deamidated (NQ)@13N
25216	CLICYPWTQR	6.99732e-05	1.3972	Pm_GLEAN_10012567	Carbamidomethyl (C)@1C;Carbamidomethyl (C)@4C
23277	LLADCLTVTLAGK	6.99732e-05	1.39313	Pm_GLEAN_10012567	Carbamidomethyl (C)@5C
9138	FMAVCVAALGK	6.99732e-05	1.38825	Pm_GLEAN_10012567	Carbamidomethyl (C)@5C
88777	GIITTLFANMDYNDIGPK	6.99732e-05	1.38294	Pm_GLEAN_10012567	Deamidated (NQ)@13N
88799	GIITTLFANMDYNDIGPK	6.99732e-05	1.38063	Pm_GLEAN_10012567	Deamidated (NQ)@9N
88589	GIITTLFANMDYNDIGPK	6.99732e-05	1.35784	Pm_GLEAN_10012567	-
25215	CLICYPWTQR	6.99732e-05	1.34768	Pm_GLEAN_10012567	Carbamidomethyl (C)@1C;Carbamidomethyl (C)@4C
69477	MGTAFTPEIQCAWQK	6.99732e-05	1.34709	Pm_GLEAN_10012567	Oxidation (M)@1M;Carbamidomethyl (C)@11C
23244	LLADCLTVTLAGK	6.99732e-05	1.34249	Pm_GLEAN_10012567	Carbamidomethyl (C)@5C
25217	CLICYPWTQR	6.99732e-05	1.3353	Pm_GLEAN_10012567	Carbamidomethyl (C)@1C;Carbamidomethyl (C)@4C
88828	GIITTLFANMDYNDIGPK	6.99732e-05	1.33497	Pm_GLEAN_10012567	Deamidated (NQ)@13N
9133	FMAVCVAALGK	6.99732e-05	1.31839	Pm_GLEAN_10012567	Carbamidomethyl (C)@5C
88704	GIITTLFANMDYNDIGPK	7.64919e-05	1.31635	Pm_GLEAN_10012567	Deamidated (NQ)@9N
88822	GIITTLFANMDYNDIGPK	7.64919e-05	1.31609	Pm_GLEAN_10012567	Deamidated (NQ)@13N
23361	LLADCLTVTLAGK	7.64919e-05	1.31315	Pm_GLEAN_10012567	Carbamidomethyl (C)@5C
88636	GIITTLFANMDYNDIGPK	7.64919e-05	1.31169	Pm_GLEAN_10012567	-
23292	LLADCLTVTLAGK	7.64919e-05	1.3004	Pm_GLEAN_10012567	Carbamidomethyl (C)@5C
88707	GIITTLFANMDYNDIGPK	7.64919e-05	1.29988	Pm_GLEAN_10012567	Deamidated (NQ)@13N
23304	LLADCLTVTLAGK	7.64919e-05	1.29804	Pm_GLEAN_10012567	Carbamidomethyl (C)@5C
88808	GIITTLFANMDYNDIGPK	7.64919e-05	1.29644	Pm_GLEAN_10012567	Deamidated (NQ)@13N
23319	LLADCLTVTLAGK	7.64919e-05	1.29351	Pm_GLEAN_10012567	Carbamidomethyl (C)@5C
23309	LLADCLTVTLAGK	7.64919e-05	1.29311	Pm_GLEAN_10012567	Carbamidomethyl (C)@5C
25212	CLICYPWTQR	7.64919e-05	1.28868	Pm_GLEAN_10012567	Carbamidomethyl (C)@1C;Carbamidomethyl (C)@4C
23268	LLADCLTVTLAGK	7.64919e-05	1.28479	Pm_GLEAN_10012567	Carbamidomethyl (C)@5C
88613	GIITTLFANMDYNDIGPK	7.64919e-05	1.284	Pm_GLEAN_10012567	-
9860	FMAVCVAALGK	7.64919e-05	1.27523	Pm_GLEAN_10012567	Oxidation (M)@2M;Carbamidomethyl (C)@5C
60625	YFGSFGNLYNAEAIK	7.64919e-05	1.275	Pm_GLEAN_10012567	Deamidated (NQ)@7N
23241	LLADCLTVTLAGK	7.64919e-05	1.26835	Pm_GLEAN_10012567	Carbamidomethyl (C)@5C
23274	LLADCLTVTLAGK	7.64919e-05	1.26171	Pm_GLEAN_10012567	Carbamidomethyl (C)@5C
9140	FMAVCVAALGK	7.64919e-05	1.2498	Pm_GLEAN_10012567	Carbamidomethyl (C)@5C
23356	LLADCLTVTLAGK	7.64919e-05	1.24961	Pm_GLEAN_10012567	Carbamidomethyl (C)@5C
88788	GIITTLFANMDYNDIGPK	7.64919e-05	1.22509	Pm_GLEAN_10012567	Deamidated (NQ)@9N
23363	LLADCLTVTLAGK	7.64919e-05	1.22024	Pm_GLEAN_10012567	Carbamidomethyl (C)@5C
88804	GIITTLFANMDYNDIGPK	7.64919e-05	1.21906	Pm_GLEAN_10012567	Deamidated (NQ)@9N
23251	LLADCLTVTLAGK	7.64919e-05	1.21829	Pm_GLEAN_10012567	Carbamidomethyl (C)@5C
9134	FMAVCVAALGK	7.64919e-05	1.20048	Pm_GLEAN_10012567	Carbamidomethyl (C)@5C
23291	LLADCLTVTLAGK	7.64919e-05	1.19969	Pm_GLEAN_10012567	Carbamidomethyl (C)@5C
23237	LLADCLTVTLAGK	7.64919e-05	1.1942	Pm_GLEAN_10012567	Carbamidomethyl (C)@5C
25214	CLICYPWTQR	7.64919e-05	1.18941	Pm_GLEAN_10012567	Carbamidomethyl (C)@1C;Carbamidomethyl (C)@4C
88760	GIITTLFANMDYNDIGPK	7.64919e-05	1.17542	Pm_GLEAN_10012567	Deamidated (NQ)@9N
9148	FMAVCVAALGK	7.64919e-05	1.17245	Pm_GLEAN_10012567	Carbamidomethyl (C)@5C
88601	GIITTLFANMDYNDIGPK	7.64919e-05	1.16713	Pm_GLEAN_10012567	-
68027	MGTAFTPEIQCAWQK	7.64919e-05	1.16691	Pm_GLEAN_10012567	Carbamidomethyl (C)@11C
23328	LLADCLTVTLAGK	7.64919e-05	1.16411	Pm_GLEAN_10012567	Carbamidomethyl (C)@5C
9144	FMAVCVAALGK	7.64919e-05	1.13841	Pm_GLEAN_10012567	Carbamidomethyl (C)@5C
23240	LLADCLTVTLAGK	7.64919e-05	1.1378	Pm_GLEAN_10012567	Carbamidomethyl (C)@5C
23294	LLADCLTVTLAGK	7.64919e-05	1.13332	Pm_GLEAN_10012567	Carbamidomethyl (C)@5C
23316	LLADCLTVTLAGK	7.64919e-05	1.12931	Pm_GLEAN_10012567	Carbamidomethyl (C)@5C
88770	GIITTLFANMDYNDIGPK	7.64919e-05	1.12582	Pm_GLEAN_10012567	Deamidated (NQ)@13N
88761	GIITTLFANMDYNDIGPK	7.64919e-05	1.11966	Pm_GLEAN_10012567	Deamidated (NQ)@13N
3965	VEWTDNER	7.64919e-05	1.11886	Pm_GLEAN_10012567	-
88595	GIITTLFANMDYNDIGPK	7.64919e-05	1.10499	Pm_GLEAN_10012567	-
88637	GIITTLFANMDYNDIGPK	7.64919e-05	1.09899	Pm_GLEAN_10012567	-
23322	LLADCLTVTLAGK	8.86121e-05	1.08628	Pm_GLEAN_10012567	Carbamidomethyl (C)@5C
27849	GTYAELSVLHSEK	9.61488e-05	1.07433	Pm_GLEAN_10012567	-
23342	LLADCLTVTLAGK	9.61488e-05	1.07274	Pm_GLEAN_10012567	Carbamidomethyl (C)@5C
88807	GIITTLFANMDYNDIGPK	9.61488e-05	1.07151	Pm_GLEAN_10012567	Deamidated (NQ)@13N
88774	GIITTLFANMDYNDIGPK	9.61488e-05	1.06954	Pm_GLEAN_10012567	Deamidated (NQ)@13N
69485	MGTAFTPEIQCAWQK	9.61488e-05	1.06889	Pm_GLEAN_10012567	Oxidation (M)@1M;Carbamidomethyl (C)@11C
88841	GIITTLFANMDYNDIGPK	9.61488e-05	1.06543	Pm_GLEAN_10012567	Deamidated (NQ)@9N
88747	GIITTLFANMDYNDIGPK	9.61488e-05	1.06199	Pm_GLEAN_10012567	Deamidated (NQ)@13N
88699	GIITTLFANMDYNDIGPK	9.61488e-05	1.0615	Pm_GLEAN_10012567	Deamidated (NQ)@13N
88612	GIITTLFANMDYNDIGPK	9.61488e-05	1.05942	Pm_GLEAN_10012567	-
88767	GIITTLFANMDYNDIGPK	9.61488e-05	1.05616	Pm_GLEAN_10012567	Deamidated (NQ)@9N
23374	LLADCLTVTLAGK	9.61488e-05	1.05425	Pm_GLEAN_10012567	Carbamidomethyl (C)@5C
60695	YFGSFGNLYNAEAIK	9.61488e-05	1.04962	Pm_GLEAN_10012567	Deamidated (NQ)@7N;Deamidated (NQ)@10N
9146	FMAVCVAALGK	9.61488e-05	1.03876	Pm_GLEAN_10012567	Carbamidomethyl (C)@5C
23257	LLADCLTVTLAGK	9.61488e-05	1.03818	Pm_GLEAN_10012567	Carbamidomethyl (C)@5C
88706	GIITTLFANMDYNDIGPK	9.61488e-05	1.03742	Pm_GLEAN_10012567	Deamidated (NQ)@9N
23337	LLADCLTVTLAGK	9.61488e-05	1.0309	Pm_GLEAN_10012567	Carbamidomethyl (C)@5C
88809	GIITTLFANMDYNDIGPK	9.61488e-05	1.02362	Pm_GLEAN_10012567	Deamidated (NQ)@13N
88928	GIITTLFANMDYNDIGPK	9.61488e-05	1.00509	Pm_GLEAN_10012567	Deamidated (NQ)@9N;Deamidated (NQ)@13N
9145	FMAVCVAALGK	9.61488e-05	1.00498	Pm_GLEAN_10012567	Carbamidomethyl (C)@5C
23286	LLADCLTVTLAGK	9.61488e-05	1.00258	Pm_GLEAN_10012567	Carbamidomethyl (C)@5C
88791	GIITTLFANMDYNDIGPK	9.61488e-05	0.99731	Pm_GLEAN_10012567	Deamidated (NQ)@13N
9139	FMAVCVAALGK	9.61488e-05	0.996467	Pm_GLEAN_10012567	Carbamidomethyl (C)@5C
88607	GIITTLFANMDYNDIGPK	9.61488e-05	0.992974	Pm_GLEAN_10012567	-
88716	GIITTLFANMDYNDIGPK	9.61488e-05	0.991879	Pm_GLEAN_10012567	Deamidated (NQ)@13N
3966	VEWTDNER	9.61488e-05	0.990937	Pm_GLEAN_10012567	-
68019	MGTAFTPEIQCAWQK	9.61488e-05	0.981002	Pm_GLEAN_10012567	Carbamidomethyl (C)@11C
9135	FMAVCVAALGK	9.61488e-05	0.97119	Pm_GLEAN_10012567	Carbamidomethyl (C)@5C
23330	LLADCLTVTLAGK	9.61488e-05	0.961198	Pm_GLEAN_10012567	Carbamidomethyl (C)@5C
23279	LLADCLTVTLAGK	9.61488e-05	0.952067	Pm_GLEAN_10012567	Carbamidomethyl (C)@5C
88597	GIITTLFANMDYNDIGPK	9.61488e-05	0.941329	Pm_GLEAN_10012567	-
60543	YFGSFGNLYNAEAIK	0.000106526	0.932273	Pm_GLEAN_10012567	-
88600	GIITTLFANMDYNDIGPK	0.000106526	0.932143	Pm_GLEAN_10012567	-
23324	LLADCLTVTLAGK	0.000106526	0.925791	Pm_GLEAN_10012567	Carbamidomethyl (C)@5C
23288	LLADCLTVTLAGK	0.000106526	0.923565	Pm_GLEAN_10012567	Carbamidomethyl (C)@5C
88582	GIITTLFANMDYNDIGPK	0.000106526	0.920271	Pm_GLEAN_10012567	-
23272	LLADCLTVTLAGK	0.000106526	0.916722	Pm_GLEAN_10012567	Carbamidomethyl (C)@5C
23295	LLADCLTVTLAGK	0.000106526	0.911621	Pm_GLEAN_10012567	Carbamidomethyl (C)@5C
88586	GIITTLFANMDYNDIGPK	0.000106526	0.901441	Pm_GLEAN_10012567	-
23283	LLADCLTVTLAGK	0.000106526	0.899467	Pm_GLEAN_10012567	Carbamidomethyl (C)@5C
88578	GIITTLFANMDYNDIGPK	0.000117859	0.89415	Pm_GLEAN_10012567	-
88814	GIITTLFANMDYNDIGPK	0.000117859	0.885441	Pm_GLEAN_10012567	Deamidated (NQ)@13N
88633	GIITTLFANMDYNDIGPK	0.000129148	0.883227	Pm_GLEAN_10012567	-
23346	LLADCLTVTLAGK	0.000129148	0.882448	Pm_GLEAN_10012567	Carbamidomethyl (C)@5C
88813	GIITTLFANMDYNDIGPK	0.000129148	0.881988	Pm_GLEAN_10012567	Deamidated (NQ)@13N
88833	GIITTLFANMDYNDIGPK	0.000140047	0.872226	Pm_GLEAN_10012567	Deamidated (NQ)@13N
88731	GIITTLFANMDYNDIGPK	0.000140047	0.866266	Pm_GLEAN_10012567	Deamidated (NQ)@13N
23341	LLADCLTVTLAGK	0.000140047	0.864126	Pm_GLEAN_10012567	Carbamidomethyl (C)@5C
23227	LLADCLTVTLAGK	0.000140047	0.862352	Pm_GLEAN_10012567	Carbamidomethyl (C)@5C
23298	LLADCLTVTLAGK	0.000140047	0.85772	Pm_GLEAN_10012567	Carbamidomethyl (C)@5C
60540	YFGSFGNLYNAEAIK	0.000140047	0.856764	Pm_GLEAN_10012567	-
88721	GIITTLFANMDYNDIGPK	0.000150353	0.84795	Pm_GLEAN_10012567	Deamidated (NQ)@13N
23270	LLADCLTVTLAGK	0.000150353	0.84464	Pm_GLEAN_10012567	Carbamidomethyl (C)@5C
23335	LLADCLTVTLAGK	0.000150353	0.837658	Pm_GLEAN_10012567	Carbamidomethyl (C)@5C
88763	GIITTLFANMDYNDIGPK	0.000150353	0.829969	Pm_GLEAN_10012567	Deamidated (NQ)@13N
23243	LLADCLTVTLAGK	0.000150353	0.827268	Pm_GLEAN_10012567	Carbamidomethyl (C)@5C
23362	LLADCLTVTLAGK	0.00016126	0.824983	Pm_GLEAN_10012567	Carbamidomethyl (C)@5C
88634	GIITTLFANMDYNDIGPK	0.00016126	0.820465	Pm_GLEAN_10012567	-
88573	GIITTLFANMDYNDIGPK	0.00016126	0.815558	Pm_GLEAN_10012567	-
25218	CLICYPWTQR	0.00017889	0.802797	Pm_GLEAN_10012567	Carbamidomethyl (C)@1C;Carbamidomethyl (C)@4C
68021	MGTAFTPEIQCAWQK	0.00017889	0.757522	Pm_GLEAN_10012567	Carbamidomethyl (C)@11C
88615	GIITTLFANMDYNDIGPK	0.00017889	0.756425	Pm_GLEAN_10012567	-
23307	LLADCLTVTLAGK	0.00017889	0.751829	Pm_GLEAN_10012567	Carbamidomethyl (C)@5C
88592	GIITTLFANMDYNDIGPK	0.00017889	0.741792	Pm_GLEAN_10012567	-
23273	LLADCLTVTLAGK	0.00017889	0.733727	Pm_GLEAN_10012567	Carbamidomethyl (C)@5C
88598	GIITTLFANMDYNDIGPK	0.00017889	0.731373	Pm_GLEAN_10012567	-
9858	FMAVCVAALGK	0.00017889	0.728668	Pm_GLEAN_10012567	Oxidation (M)@2M;Carbamidomethyl (C)@5C
60563	YFGSFGNLYNAEAIK	0.00017889	0.723608	Pm_GLEAN_10012567	-
88817	GIITTLFANMDYNDIGPK	0.00017889	0.719803	Pm_GLEAN_10012567	Deamidated (NQ)@13N
23310	LLADCLTVTLAGK	0.000189707	0.710259	Pm_GLEAN_10012567	Carbamidomethyl (C)@5C
23359	LLADCLTVTLAGK	0.000197299	0.708024	Pm_GLEAN_10012567	Carbamidomethyl (C)@5C
23226	LLADCLTVTLAGK	0.000197299	0.690125	Pm_GLEAN_10012567	Carbamidomethyl (C)@5C
23275	LLADCLTVTLAGK	0.000197299	0.682636	Pm_GLEAN_10012567	Carbamidomethyl (C)@5C
23282	LLADCLTVTLAGK	0.000197299	0.680221	Pm_GLEAN_10012567	Carbamidomethyl (C)@5C
90645	GIITTLFANMDYNDIGPK	0.000197299	0.675503	Pm_GLEAN_10012567	Oxidation (M)@10M
60630	YFGSFGNLYNAEAIK	0.000197299	0.674536	Pm_GLEAN_10012567	Deamidated (NQ)@7N
88627	GIITTLFANMDYNDIGPK	0.000197299	0.663731	Pm_GLEAN_10012567	-
88769	GIITTLFANMDYNDIGPK	0.000197299	0.663628	Pm_GLEAN_10012567	Deamidated (NQ)@13N
88728	GIITTLFANMDYNDIGPK	0.000197299	0.663435	Pm_GLEAN_10012567	Deamidated (NQ)@13N
88574	GIITTLFANMDYNDIGPK	0.000197299	0.653584	Pm_GLEAN_10012567	-
88825	GIITTLFANMDYNDIGPK	0.000197299	0.650241	Pm_GLEAN_10012567	Deamidated (NQ)@13N
69476	MGTAFTPEIQCAWQK	0.000197299	0.64775	Pm_GLEAN_10012567	Oxidation (M)@1M;Carbamidomethyl (C)@11C
88835	GIITTLFANMDYNDIGPK	0.000197299	0.642784	Pm_GLEAN_10012567	Deamidated (NQ)@9N
23323	LLADCLTVTLAGK	0.00020759	0.631896	Pm_GLEAN_10012567	Carbamidomethyl (C)@5C
88783	GIITTLFANMDYNDIGPK	0.000217725	0.629402	Pm_GLEAN_10012567	Deamidated (NQ)@13N
23265	LLADCLTVTLAGK	0.000228481	0.617063	Pm_GLEAN_10012567	Carbamidomethyl (C)@5C
60629	YFGSFGNLYNAEAIK	0.000238989	0.610199	Pm_GLEAN_10012567	Deamidated (NQ)@10N
23370	LLADCLTVTLAGK	0.000249127	0.602563	Pm_GLEAN_10012567	Carbamidomethyl (C)@5C
88818	GIITTLFANMDYNDIGPK	0.000249127	0.600914	Pm_GLEAN_10012567	Deamidated (NQ)@13N
23249	LLADCLTVTLAGK	0.000258963	0.590264	Pm_GLEAN_10012567	Carbamidomethyl (C)@5C
88921	GIITTLFANMDYNDIGPK	0.000258963	0.590154	Pm_GLEAN_10012567	Deamidated (NQ)@9N;Deamidated (NQ)@13N
68154	MGTAFTPEIQCAWQK	0.000258963	0.588191	Pm_GLEAN_10012567	Deamidated (NQ)@10Q;Carbamidomethyl (C)@11C
23229	LLADCLTVTLAGK	0.000258963	0.581642	Pm_GLEAN_10012567	Carbamidomethyl (C)@5C
88830	GIITTLFANMDYNDIGPK	0.000332125	0.559346	Pm_GLEAN_10012567	Deamidated (NQ)@13N
23247	LLADCLTVTLAGK	0.000332125	0.558991	Pm_GLEAN_10012567	Carbamidomethyl (C)@5C
88726	GIITTLFANMDYNDIGPK	0.000373745	0.54743	Pm_GLEAN_10012567	Deamidated (NQ)@13N
90698	GIITTLFANMDYNDIGPK	0.000373745	0.546577	Pm_GLEAN_10012567	Oxidation (M)@10M;Deamidated (NQ)@13N
23266	LLADCLTVTLAGK	0.000394558	0.535937	Pm_GLEAN_10012567	Carbamidomethyl (C)@5C
23285	LLADCLTVTLAGK	0.000405022	0.535535	Pm_GLEAN_10012567	Carbamidomethyl (C)@5C
23302	LLADCLTVTLAGK	0.000426119	0.532884	Pm_GLEAN_10012567	Carbamidomethyl (C)@5C
23293	LLADCLTVTLAGK	0.000446907	0.527771	Pm_GLEAN_10012567	Carbamidomethyl (C)@5C
23223	LLADCLTVTLAGK	0.000446907	0.527172	Pm_GLEAN_10012567	Carbamidomethyl (C)@5C
23284	LLADCLTVTLAGK	0.000456842	0.521943	Pm_GLEAN_10012567	Carbamidomethyl (C)@5C
25220	CLICYPWTQR	0.000508972	0.516674	Pm_GLEAN_10012567	Carbamidomethyl (C)@1C;Carbamidomethyl (C)@4C
23263	LLADCLTVTLAGK	0.000508972	0.515164	Pm_GLEAN_10012567	Carbamidomethyl (C)@5C
23320	LLADCLTVTLAGK	0.00072062	0.451378	Pm_GLEAN_10012567	Carbamidomethyl (C)@5C
88603	GIITTLFANMDYNDIGPK	0.000740214	0.447284	Pm_GLEAN_10012567	-
23248	LLADCLTVTLAGK	0.000759119	0.441504	Pm_GLEAN_10012567	Carbamidomethyl (C)@5C
88785	GIITTLFANMDYNDIGPK	0.000759119	0.433704	Pm_GLEAN_10012567	Deamidated (NQ)@13N
23303	LLADCLTVTLAGK	0.000789472	0.428931	Pm_GLEAN_10012567	Carbamidomethyl (C)@5C
88931	GIITTLFANMDYNDIGPK	0.000859039	0.413809	Pm_GLEAN_10012567	Deamidated (NQ)@9N;Deamidated (NQ)@13N
23239	LLADCLTVTLAGK	0.000869063	0.409899	Pm_GLEAN_10012567	Carbamidomethyl (C)@5C
60589	YFGSFGNLYNAEAIK	0.000909745	0.407239	Pm_GLEAN_10012567	Deamidated (NQ)@7N
88832	GIITTLFANMDYNDIGPK	0.000970377	0.403034	Pm_GLEAN_10012567	Deamidated (NQ)@9N
88811	GIITTLFANMDYNDIGPK	0.00101936	0.391286	Pm_GLEAN_10012567	Deamidated (NQ)@13N
27871	GTYAELSVLHSEK	0.00112874	0.3756	Pm_GLEAN_10012567	-
88816	GIITTLFANMDYNDIGPK	0.00117712	0.365669	Pm_GLEAN_10012567	Deamidated (NQ)@9N
88821	GIITTLFANMDYNDIGPK	0.00124582	0.355253	Pm_GLEAN_10012567	Deamidated (NQ)@9N
88823	GIITTLFANMDYNDIGPK	0.00124582	0.353706	Pm_GLEAN_10012567	Deamidated (NQ)@13N
88712	GIITTLFANMDYNDIGPK	0.00159925	0.312364	Pm_GLEAN_10012567	Deamidated (NQ)@9N
23355	LLADCLTVTLAGK	0.00161811	0.309942	Pm_GLEAN_10012567	Carbamidomethyl (C)@5C
88943	GIITTLFANMDYNDIGPK	0.00174262	0.292246	Pm_GLEAN_10012567	Deamidated (NQ)@9N;Deamidated (NQ)@13N
23219	LLADCLTVTLAGK	0.00180909	0.283594	Pm_GLEAN_10012567	Carbamidomethyl (C)@5C
23259	LLADCLTVTLAGK	0.00193625	0.272322	Pm_GLEAN_10012567	Carbamidomethyl (C)@5C
88703	GIITTLFANMDYNDIGPK	0.00200336	0.263525	Pm_GLEAN_10012567	Deamidated (NQ)@13N
9130	FMAVCVAALGK	0.00201277	0.263219	Pm_GLEAN_10012567	Carbamidomethyl (C)@5C
23367	LLADCLTVTLAGK	0.00205154	0.259548	Pm_GLEAN_10012567	Carbamidomethyl (C)@5C
23313	LLADCLTVTLAGK	0.00210878	0.254358	Pm_GLEAN_10012567	Carbamidomethyl (C)@5C
23349	LLADCLTVTLAGK	0.00279572	0.209109	Pm_GLEAN_10012567	Carbamidomethyl (C)@5C
88831	GIITTLFANMDYNDIGPK	0.00374495	0.164686	Pm_GLEAN_10012567	Deamidated (NQ)@13N
23250	LLADCLTVTLAGK	0.00388715	0.155843	Pm_GLEAN_10012567	Carbamidomethyl (C)@5C
23296	LLADCLTVTLAGK	0.00392549	0.154007	Pm_GLEAN_10012567	Carbamidomethyl (C)@5C
88802	GIITTLFANMDYNDIGPK	0.00396278	0.151566	Pm_GLEAN_10012567	Deamidated (NQ)@9N
23276	LLADCLTVTLAGK	0.00429539	0.140109	Pm_GLEAN_10012567	Carbamidomethyl (C)@5C
23308	LLADCLTVTLAGK	0.00445751	0.13415	Pm_GLEAN_10012567	Carbamidomethyl (C)@5C
88795	GIITTLFANMDYNDIGPK	0.0044928	0.131919	Pm_GLEAN_10012567	Deamidated (NQ)@13N
68015	MGTAFTPEIQCAWQK	0.0044928	0.130862	Pm_GLEAN_10012567	Carbamidomethyl (C)@11C
23360	LLADCLTVTLAGK	0.00547633	0.0976239	Pm_GLEAN_10012567	Carbamidomethyl (C)@5C
23326	LLADCLTVTLAGK	0.00572017	0.090688	Pm_GLEAN_10012567	Carbamidomethyl (C)@5C
23344	LLADCLTVTLAGK	0.00617203	0.0795646	Pm_GLEAN_10012567	Carbamidomethyl (C)@5C
88834	GIITTLFANMDYNDIGPK	0.00617203	0.0795447	Pm_GLEAN_10012567	Deamidated (NQ)@13N
88829	GIITTLFANMDYNDIGPK	0.0066968	0.0649986	Pm_GLEAN_10012567	Deamidated (NQ)@13N
88693	GIITTLFANMDYNDIGPK	0.00670541	0.0644685	Pm_GLEAN_10012567	Deamidated (NQ)@13N
23299	LLADCLTVTLAGK	0.00679911	0.0615697	Pm_GLEAN_10012567	Carbamidomethyl (C)@5C
23332	LLADCLTVTLAGK	0.00691256	0.0599119	Pm_GLEAN_10012567	Carbamidomethyl (C)@5C
23216	LLADCLTVTLAGK	0.00713784	0.0542381	Pm_GLEAN_10012567	Carbamidomethyl (C)@5C
23339	LLADCLTVTLAGK	0.00890328	0.0210658	Pm_GLEAN_10012567	Carbamidomethyl (C)@5C
9859	FMAVCVAALGK	0.00936893	0.00941167	Pm_GLEAN_10012567	Oxidation (M)@2M;Carbamidomethyl (C)@5C
29381	ATYAELSVLHSEK	0	2.09395	Pm_GLEAN_10012568	-
90652	NIITSIFSSLDYDDIGPK	0.00658587	0.0689736	Pm_GLEAN_10012568	Deamidated (NQ)@1N
23739	ALEEATNYALER	0	2.71657	Pm_GLEAN_10013132	-
23738	ALEEATNYALER	0	2.70222	Pm_GLEAN_10013132	-
45793	IYQIYEGTAQIQR	0.000150353	0.828691	Pm_GLEAN_10013132	Deamidated (NQ)@3Q
70451	QEADAIAVDGGQVYTAGK	0	4.44454	Pm_GLEAN_10014231	-
51398	KDNQLAQTIYTSLK	0	4.31876	Pm_GLEAN_10014231	-
51395	KDNQLAQTIYTSLK	0	4.10103	Pm_GLEAN_10014231	-
70452	QEADAIAVDGGQVYTAGK	0	3.84958	Pm_GLEAN_10014231	-
81930	GEADAVTLNGAYIHTAGLK	0	3.75332	Pm_GLEAN_10014231	Deamidated (NQ)@9N
98784	HTIVGENTDGHGPDWASGLR	0	3.72098	Pm_GLEAN_10014231	-
61031	ASSEEMYYGYAGAFR	0	3.66565	Pm_GLEAN_10014231	-
70461	QEADAIAVDGGQVYTAGK	0	3.51781	Pm_GLEAN_10014231	-
51394	KDNQLAQTIYTSLK	0	3.48418	Pm_GLEAN_10014231	-
98595	GDCSETSTNEYYGDDGAFK	0	3.41563	Pm_GLEAN_10014231	Carbamidomethyl (C)@3C
70459	QEADAIAVDGGQVYTAGK	0	3.41423	Pm_GLEAN_10014231	-
98594	GDCSETSTNEYYGDDGAFK	0	3.34135	Pm_GLEAN_10014231	Carbamidomethyl (C)@3C
98598	GDCSETSTNEYYGDDGAFK	0	3.25412	Pm_GLEAN_10014231	Carbamidomethyl (C)@3C
61033	ASSEEMYYGYAGAFR	0	3.18653	Pm_GLEAN_10014231	-
113317	SCHSALGNAEGWNLPIGTLLSK	0	3.18019	Pm_GLEAN_10014231	Carbamidomethyl (C)@2C
70457	QEADAIAVDGGQVYTAGK	0	3.16505	Pm_GLEAN_10014231	-
98780	HTIVGENTDGHGPDWASGLR	0	3.15422	Pm_GLEAN_10014231	-
98782	HTIVGENTDGHGPDWASGLR	0	3.13976	Pm_GLEAN_10014231	-
113315	SCHSALGNAEGWNLPIGTLLSK	0	3.04107	Pm_GLEAN_10014231	Carbamidomethyl (C)@2C
61034	ASSEEMYYGYAGAFR	0	2.98024	Pm_GLEAN_10014231	-
81919	GEADAVTLNGAYIHTAGLK	0	2.96698	Pm_GLEAN_10014231	Deamidated (NQ)@9N
98597	GDCSETSTNEYYGDDGAFK	0	2.90337	Pm_GLEAN_10014231	Carbamidomethyl (C)@3C
98596	GDCSETSTNEYYGDDGAFK	0	2.88053	Pm_GLEAN_10014231	Carbamidomethyl (C)@3C
81924	GEADAVTLNGAYIHTAGLK	0	2.85181	Pm_GLEAN_10014231	Deamidated (NQ)@9N
81929	GEADAVTLNGAYIHTAGLK	0	2.79682	Pm_GLEAN_10014231	Deamidated (NQ)@9N
81925	GEADAVTLNGAYIHTAGLK	0	2.78541	Pm_GLEAN_10014231	Deamidated (NQ)@9N
70460	QEADAIAVDGGQVYTAGK	0	2.77908	Pm_GLEAN_10014231	-
113320	SCHSALGNAEGWNLPIGTLLSK	0	2.77765	Pm_GLEAN_10014231	Carbamidomethyl (C)@2C
22226	GFNLFSSAIYGGK	0	2.76794	Pm_GLEAN_10014231	-
113321	SCHSALGNAEGWNLPIGTLLSK	0	2.76158	Pm_GLEAN_10014231	Carbamidomethyl (C)@2C
61029	ASSEEMYYGYAGAFR	0	2.68573	Pm_GLEAN_10014231	-
113401	SCHSALGNAEGWNLPIGTLLSK	0	2.56551	Pm_GLEAN_10014231	Carbamidomethyl (C)@2C;Deamidated (NQ)@8N
81920	GEADAVTLNGAYIHTAGLK	0	2.52532	Pm_GLEAN_10014231	Deamidated (NQ)@9N
61032	ASSEEMYYGYAGAFR	0	2.46207	Pm_GLEAN_10014231	-
22225	GFNLFSSAIYGGK	0	2.44081	Pm_GLEAN_10014231	-
22230	GFNLFSSAIYGGK	0	2.37086	Pm_GLEAN_10014231	-
98783	HTIVGENTDGHGPDWASGLR	0	2.3696	Pm_GLEAN_10014231	-
51397	KDNQLAQTIYTSLK	0	2.35594	Pm_GLEAN_10014231	-
113319	SCHSALGNAEGWNLPIGTLLSK	0	2.3206	Pm_GLEAN_10014231	Carbamidomethyl (C)@2C
70453	QEADAIAVDGGQVYTAGK	0	2.31018	Pm_GLEAN_10014231	-
30974	APLGEYNTCNLGR	0	2.29727	Pm_GLEAN_10014231	Carbamidomethyl (C)@9C
113399	SCHSALGNAEGWNLPIGTLLSK	0	2.23239	Pm_GLEAN_10014231	Carbamidomethyl (C)@2C;Deamidated (NQ)@8N
22229	GFNLFSSAIYGGK	0	2.02075	Pm_GLEAN_10014231	-
30976	APLGEYNTCNLGR	0	1.96569	Pm_GLEAN_10014231	Carbamidomethyl (C)@9C
61030	ASSEEMYYGYAGAFR	0	1.92034	Pm_GLEAN_10014231	-
113316	SCHSALGNAEGWNLPIGTLLSK	0	1.89588	Pm_GLEAN_10014231	Carbamidomethyl (C)@2C
113397	SCHSALGNAEGWNLPIGTLLSK	0	1.84417	Pm_GLEAN_10014231	Carbamidomethyl (C)@2C;Deamidated (NQ)@8N
51390	KDNQLAQTIYTSLK	0	1.83228	Pm_GLEAN_10014231	-
22227	GFNLFSSAIYGGK	0	1.83226	Pm_GLEAN_10014231	-
51391	KDNQLAQTIYTSLK	0	1.82054	Pm_GLEAN_10014231	-
30777	TAGWNIPMGHIHK	0	1.73087	Pm_GLEAN_10014231	-
51119	RAPLGEYNTCNLGR	0	1.72481	Pm_GLEAN_10014231	Carbamidomethyl (C)@10C
81917	GEADAVTLNGAYIHTAGLK	0	1.67976	Pm_GLEAN_10014231	Deamidated (NQ)@9N
136847	SDPVPISEYASCNLAAVPAHAVVTRPELR	1.58469e-05	1.58888	Pm_GLEAN_10014231	Carbamidomethyl (C)@12C
17631	SEDFELICPGK	3.04378e-05	1.56377	Pm_GLEAN_10014231	Carbamidomethyl (C)@8C
98781	HTIVGENTDGHGPDWASGLR	3.04378e-05	1.55395	Pm_GLEAN_10014231	-
70458	QEADAIAVDGGQVYTAGK	5.82868e-05	1.46798	Pm_GLEAN_10014231	-
113324	SCHSALGNAEGWNLPIGTLLSK	5.82868e-05	1.4607	Pm_GLEAN_10014231	Carbamidomethyl (C)@2C
51456	KDNQLAQTIYTSLK	5.82868e-05	1.45845	Pm_GLEAN_10014231	Deamidated (NQ)@7Q
136850	SDPVPISEYASCNLAAVPAHAVVTRPELR	5.82868e-05	1.45121	Pm_GLEAN_10014231	Carbamidomethyl (C)@12C
51118	RAPLGEYNTCNLGR	5.82868e-05	1.43832	Pm_GLEAN_10014231	Carbamidomethyl (C)@10C
81856	GEADAVTLNGAYIHTAGLK	5.82868e-05	1.43633	Pm_GLEAN_10014231	-
62387	ASSEEMYYGYAGAFR	5.82868e-05	1.4324	Pm_GLEAN_10014231	Oxidation (M)@6M
22283	GFNLFSSAIYGGK	5.82868e-05	1.41474	Pm_GLEAN_10014231	Deamidated (NQ)@3N
4527	GSGVTWDTLK	6.99732e-05	1.40578	Pm_GLEAN_10014231	-
81923	GEADAVTLNGAYIHTAGLK	6.99732e-05	1.37264	Pm_GLEAN_10014231	Deamidated (NQ)@9N
33637	NYNLAPVAAETYR	6.99732e-05	1.35984	Pm_GLEAN_10014231	-
30772	TAGWNIPMGHIHK	6.99732e-05	1.35391	Pm_GLEAN_10014231	-
35040	DNQLAQTIYTSLK	6.99732e-05	1.33179	Pm_GLEAN_10014231	-
22284	GFNLFSSAIYGGK	7.64919e-05	1.24456	Pm_GLEAN_10014231	Deamidated (NQ)@3N
33628	NYNLAPVAAETYR	7.64919e-05	1.23988	Pm_GLEAN_10014231	-
33634	NYNLAPVAAETYR	7.64919e-05	1.21759	Pm_GLEAN_10014231	-
33636	NYNLAPVAAETYR	7.64919e-05	1.21152	Pm_GLEAN_10014231	-
35044	DNQLAQTIYTSLK	7.64919e-05	1.18874	Pm_GLEAN_10014231	-
136849	SDPVPISEYASCNLAAVPAHAVVTRPELR	7.64919e-05	1.15472	Pm_GLEAN_10014231	Carbamidomethyl (C)@12C
113322	SCHSALGNAEGWNLPIGTLLSK	7.64919e-05	1.11241	Pm_GLEAN_10014231	Carbamidomethyl (C)@2C
33632	NYNLAPVAAETYR	7.64919e-05	1.09966	Pm_GLEAN_10014231	-
33635	NYNLAPVAAETYR	7.64919e-05	1.09843	Pm_GLEAN_10014231	-
98904	HTIVGENTDGHGPDWASGLR	8.86121e-05	1.08661	Pm_GLEAN_10014231	Deamidated (NQ)@7N
33627	NYNLAPVAAETYR	9.61488e-05	1.05651	Pm_GLEAN_10014231	-
17630	SEDFELICPGK	9.61488e-05	1.02644	Pm_GLEAN_10014231	Carbamidomethyl (C)@8C
136848	SDPVPISEYASCNLAAVPAHAVVTRPELR	9.61488e-05	0.992784	Pm_GLEAN_10014231	Carbamidomethyl (C)@12C
17634	SEDFELICPGK	9.61488e-05	0.987493	Pm_GLEAN_10014231	Carbamidomethyl (C)@8C
31012	APLGEYNTCNLGR	9.61488e-05	0.956636	Pm_GLEAN_10014231	Deamidated (NQ)@7N;Carbamidomethyl (C)@9C
33638	NYNLAPVAAETYR	9.61488e-05	0.948414	Pm_GLEAN_10014231	-
81855	GEADAVTLNGAYIHTAGLK	0.000106526	0.926056	Pm_GLEAN_10014231	-
17633	SEDFELICPGK	0.000106526	0.925945	Pm_GLEAN_10014231	Carbamidomethyl (C)@8C
31010	APLGEYNTCNLGR	0.000129148	0.876004	Pm_GLEAN_10014231	Deamidated (NQ)@7N;Carbamidomethyl (C)@9C
61041	DDNNNACFYSVALAK	0.000140047	0.869699	Pm_GLEAN_10014231	Carbamidomethyl (C)@7C
98900	HTIVGENTDGHGPDWASGLR	0.00016126	0.816143	Pm_GLEAN_10014231	Deamidated (NQ)@7N
61028	ASSEEMYYGYAGAFR	0.00017889	0.75705	Pm_GLEAN_10014231	-
17635	SEDFELICPGK	0.00017889	0.720098	Pm_GLEAN_10014231	Carbamidomethyl (C)@8C
4528	GSGVTWDTLK	0.000197299	0.704756	Pm_GLEAN_10014231	-
30767	TAGWNIPMGHIHK	0.000197299	0.684845	Pm_GLEAN_10014231	-
51455	KDNQLAQTIYTSLK	0.000197299	0.677784	Pm_GLEAN_10014231	Deamidated (NQ)@7Q
17629	SEDFELICPGK	0.000197299	0.659621	Pm_GLEAN_10014231	Carbamidomethyl (C)@8C
27642	CLAEDAGHVAFIK	0.000228481	0.617252	Pm_GLEAN_10014231	Carbamidomethyl (C)@1C
33629	NYNLAPVAAETYR	0.000249127	0.606742	Pm_GLEAN_10014231	-
22285	GFNLFSSAIYGGK	0.000446907	0.526913	Pm_GLEAN_10014231	Deamidated (NQ)@3N
17632	SEDFELICPGK	0.000638858	0.468522	Pm_GLEAN_10014231	Carbamidomethyl (C)@8C
30977	APLGEYNTCNLGR	0.00073051	0.449517	Pm_GLEAN_10014231	Carbamidomethyl (C)@9C
33631	NYNLAPVAAETYR	0.000859039	0.419483	Pm_GLEAN_10014231	-
136846	SDPVPISEYASCNLAAVPAHAVVTRPELR	0.00112874	0.374944	Pm_GLEAN_10014231	Carbamidomethyl (C)@12C
15	TAGWNIPMGHIHK	0.00128489	0.34805	Pm_GLEAN_10014231	-
61042	DDNNNACFYSVALAK	0.0024563	0.228772	Pm_GLEAN_10014231	Carbamidomethyl (C)@7C
30973	APLGEYNTCNLGR	0.00316367	0.19371	Pm_GLEAN_10014231	Carbamidomethyl (C)@9C
76504	ENPQLLQQISQHQER	0	2.77305	Pm_GLEAN_10015468	-
21180	SMLPSLLQQLGR	0	2.49901	Pm_GLEAN_10015468	-
21177	SMLPSLLQQLGR	0	2.37328	Pm_GLEAN_10015468	-
21178	SMLPSLLQQLGR	0	2.30778	Pm_GLEAN_10015468	-
21176	SMLPSLLQQLGR	0	2.26813	Pm_GLEAN_10015468	-
21179	SMLPSLLQQLGR	0	1.8945	Pm_GLEAN_10015468	-
76521	ENPQLLQQISQHQER	0	1.73995	Pm_GLEAN_10015468	Deamidated (NQ)@4Q
3273	NFVVVMVSK	7.64919e-05	1.1707	Pm_GLEAN_10015468	-
95291	ALGFPEPMVIQAYFACEK	9.61488e-05	1.00391	Pm_GLEAN_10015468	Carbamidomethyl (C)@16C
3297	NFVVVMVSK	0.000197299	0.68117	Pm_GLEAN_10015468	Deamidated (NQ)@1N
95289	ALGFPEPMVIQAYFACEK	0.000197299	0.670061	Pm_GLEAN_10015468	Carbamidomethyl (C)@16C
95290	ALGFPEPMVIQAYFACEK	0.000197299	0.649394	Pm_GLEAN_10015468	Carbamidomethyl (C)@16C
76498	ENPQLLQQISQHQER	0.00113822	0.372201	Pm_GLEAN_10015468	-
95294	ALGFPEPMVIQAYFACEK	0.00173289	0.293613	Pm_GLEAN_10015468	Carbamidomethyl (C)@16C
95293	ALGFPEPMVIQAYFACEK	0.00445751	0.134344	Pm_GLEAN_10015468	Carbamidomethyl (C)@16C
95292	ALGFPEPMVIQAYFACEK	0.00801468	0.034959	Pm_GLEAN_10015468	Carbamidomethyl (C)@16C
104706	IDDLANGLLSLSELHAFTLR	0	5.04861	Pm_GLEAN_10016632	Deamidated (NQ)@6N
104635	IDDLANGLLSLSELHAFTLR	0	4.97554	Pm_GLEAN_10016632	-
104709	IDDLANGLLSLSELHAFTLR	0	4.65995	Pm_GLEAN_10016632	Deamidated (NQ)@6N
104637	IDDLANGLLSLSELHAFTLR	0	4.58164	Pm_GLEAN_10016632	-
104687	IDDLANGLLSLSELHAFTLR	0	4.33461	Pm_GLEAN_10016632	Deamidated (NQ)@6N
104734	IDDLANGLLSLSELHAFTLR	0	4.28749	Pm_GLEAN_10016632	Deamidated (NQ)@6N
104690	IDDLANGLLSLSELHAFTLR	0	4.27431	Pm_GLEAN_10016632	Deamidated (NQ)@6N
104701	IDDLANGLLSLSELHAFTLR	0	3.98353	Pm_GLEAN_10016632	Deamidated (NQ)@6N
104679	IDDLANGLLSLSELHAFTLR	0	3.83844	Pm_GLEAN_10016632	Deamidated (NQ)@6N
104721	IDDLANGLLSLSELHAFTLR	0	3.66656	Pm_GLEAN_10016632	Deamidated (NQ)@6N
104689	IDDLANGLLSLSELHAFTLR	0	3.52745	Pm_GLEAN_10016632	Deamidated (NQ)@6N
104634	IDDLANGLLSLSELHAFTLR	0	3.2796	Pm_GLEAN_10016632	-
104695	IDDLANGLLSLSELHAFTLR	0	3.26151	Pm_GLEAN_10016632	Deamidated (NQ)@6N
104708	IDDLANGLLSLSELHAFTLR	0	3.24105	Pm_GLEAN_10016632	Deamidated (NQ)@6N
104684	IDDLANGLLSLSELHAFTLR	0	3.234	Pm_GLEAN_10016632	Deamidated (NQ)@6N
104681	IDDLANGLLSLSELHAFTLR	0	3.22715	Pm_GLEAN_10016632	Deamidated (NQ)@6N
104700	IDDLANGLLSLSELHAFTLR	0	3.19433	Pm_GLEAN_10016632	Deamidated (NQ)@6N
104685	IDDLANGLLSLSELHAFTLR	0	3.14359	Pm_GLEAN_10016632	Deamidated (NQ)@6N
104694	IDDLANGLLSLSELHAFTLR	0	3.13197	Pm_GLEAN_10016632	Deamidated (NQ)@6N
104682	IDDLANGLLSLSELHAFTLR	0	2.99303	Pm_GLEAN_10016632	Deamidated (NQ)@6N
104705	IDDLANGLLSLSELHAFTLR	0	2.95313	Pm_GLEAN_10016632	Deamidated (NQ)@6N
104688	IDDLANGLLSLSELHAFTLR	0	2.94218	Pm_GLEAN_10016632	Deamidated (NQ)@6N
104686	IDDLANGLLSLSELHAFTLR	0	2.90721	Pm_GLEAN_10016632	Deamidated (NQ)@6N
104691	IDDLANGLLSLSELHAFTLR	0	2.84439	Pm_GLEAN_10016632	Deamidated (NQ)@6N
104717	IDDLANGLLSLSELHAFTLR	0	2.83107	Pm_GLEAN_10016632	Deamidated (NQ)@6N
104710	IDDLANGLLSLSELHAFTLR	0	2.53738	Pm_GLEAN_10016632	Deamidated (NQ)@6N
104737	IDDLANGLLSLSELHAFTLR	0	2.50191	Pm_GLEAN_10016632	Deamidated (NQ)@6N
11809	LDAMGCDALVR	0	2.46058	Pm_GLEAN_10016632	Carbamidomethyl (C)@6C
104683	IDDLANGLLSLSELHAFTLR	0	2.35641	Pm_GLEAN_10016632	Deamidated (NQ)@6N
11811	LDAMGCDALVR	0	2.29655	Pm_GLEAN_10016632	Carbamidomethyl (C)@6C
11814	LDAMGCDALVR	0	2.15525	Pm_GLEAN_10016632	Carbamidomethyl (C)@6C
11817	LDAMGCDALVR	0	2.13918	Pm_GLEAN_10016632	Carbamidomethyl (C)@6C
104677	IDDLANGLLSLSELHAFTLR	0	2.08924	Pm_GLEAN_10016632	Deamidated (NQ)@6N
104680	IDDLANGLLSLSELHAFTLR	0	2.08447	Pm_GLEAN_10016632	Deamidated (NQ)@6N
11810	LDAMGCDALVR	0	2.02115	Pm_GLEAN_10016632	Carbamidomethyl (C)@6C
104678	IDDLANGLLSLSELHAFTLR	0	2.02027	Pm_GLEAN_10016632	Deamidated (NQ)@6N
104699	IDDLANGLLSLSELHAFTLR	0	1.88284	Pm_GLEAN_10016632	Deamidated (NQ)@6N
11812	LDAMGCDALVR	0	1.86744	Pm_GLEAN_10016632	Carbamidomethyl (C)@6C
11813	LDAMGCDALVR	0	1.85352	Pm_GLEAN_10016632	Carbamidomethyl (C)@6C
11808	LDAMGCDALVR	0	1.74241	Pm_GLEAN_10016632	Carbamidomethyl (C)@6C
11816	LDAMGCDALVR	0	1.70592	Pm_GLEAN_10016632	Carbamidomethyl (C)@6C
104704	IDDLANGLLSLSELHAFTLR	1.58469e-05	1.59357	Pm_GLEAN_10016632	Deamidated (NQ)@6N
104738	IDDLANGLLSLSELHAFTLR	3.04378e-05	1.51918	Pm_GLEAN_10016632	Deamidated (NQ)@6N
104692	IDDLANGLLSLSELHAFTLR	6.99732e-05	1.40676	Pm_GLEAN_10016632	Deamidated (NQ)@6N
104702	IDDLANGLLSLSELHAFTLR	7.64919e-05	1.29986	Pm_GLEAN_10016632	Deamidated (NQ)@6N
104718	IDDLANGLLSLSELHAFTLR	7.64919e-05	1.22288	Pm_GLEAN_10016632	Deamidated (NQ)@6N
12725	LDAMGCDALVR	9.61488e-05	0.998496	Pm_GLEAN_10016632	Oxidation (M)@4M;Carbamidomethyl (C)@6C
11815	LDAMGCDALVR	0.000150353	0.835607	Pm_GLEAN_10016632	Carbamidomethyl (C)@6C
104716	IDDLANGLLSLSELHAFTLR	0.000197299	0.678304	Pm_GLEAN_10016632	Deamidated (NQ)@6N
12727	LDAMGCDALVR	0.000559598	0.503997	Pm_GLEAN_10016632	Oxidation (M)@4M;Carbamidomethyl (C)@6C
11806	LDAMGCDALVR	0.000559598	0.49857	Pm_GLEAN_10016632	Carbamidomethyl (C)@6C
104722	IDDLANGLLSLSELHAFTLR	0.00061935	0.478305	Pm_GLEAN_10016632	Deamidated (NQ)@6N
12726	LDAMGCDALVR	0.00101936	0.392086	Pm_GLEAN_10016632	Oxidation (M)@4M;Carbamidomethyl (C)@6C
11818	LDAMGCDALVR	0.0024563	0.228555	Pm_GLEAN_10016632	Carbamidomethyl (C)@6C
104648	IDDLANGLLSLSELHAFTLR	0.00336277	0.18095	Pm_GLEAN_10016632	-
104638	IDDLANGLLSLSELHAFTLR	0.00388715	0.15664	Pm_GLEAN_10016632	-
104696	IDDLANGLLSLSELHAFTLR	0.00523871	0.102549	Pm_GLEAN_10016632	Deamidated (NQ)@6N
22216	FEAITNDEFFK	0	1.88868	Pm_GLEAN_10017384	-
22214	FEAITNDEFFK	3.04378e-05	1.53961	Pm_GLEAN_10017384	-
43085	VKELENELEAEQK	0	2.33102	Pm_GLEAN_10018037	-
6636	AAMMAEELKK	0.000140047	0.865066	Pm_GLEAN_10018037	-
13315	QAAEEEMYFK	0	3.11245	Pm_GLEAN_10018380	-
13313	QAAEEEMYFK	0	2.69572	Pm_GLEAN_10018380	-
13317	QAAEEEMYFK	0	1.98416	Pm_GLEAN_10018380	-
13319	QAAEEEMYFK	9.61488e-05	0.975735	Pm_GLEAN_10018380	-
36494	VEESTQVGGGGSPFR	0	3.77216	Pm_GLEAN_10020212	-
23505	IMVGQSEIGEASR	0	3.77097	Pm_GLEAN_10020212	-
40148	IYAQDAEGNSINIK	0	3.70021	Pm_GLEAN_10020212	-
33275	IAETDISSLTASIR	0	3.67058	Pm_GLEAN_10020212	-
33278	IAETDISSLTASIR	0	3.60867	Pm_GLEAN_10020212	-
88438	DAGEGLLTVQILDPEGKPK	0	3.50344	Pm_GLEAN_10020212	-
33272	IAETDISSLTASIR	0	3.42597	Pm_GLEAN_10020212	-
33274	IAETDISSLTASIR	0	3.40751	Pm_GLEAN_10020212	-
23506	IMVGQSEIGEASR	0	3.4069	Pm_GLEAN_10020212	-
33271	IAETDISSLTASIR	0	3.29975	Pm_GLEAN_10020212	-
19856	VNQEATFMVQR	0	3.29828	Pm_GLEAN_10020212	-
46557	GAGTGGLGLTIEGASEAK	0	3.24961	Pm_GLEAN_10020212	-
46553	GAGTGGLGLTIEGASEAK	0	3.24065	Pm_GLEAN_10020212	-
94425	VLFAGQDIDKSPYSVNVAK	0	3.23758	Pm_GLEAN_10020212	-
36498	VEESTQVGGGGSPFR	0	3.23355	Pm_GLEAN_10020212	-
51122	SPFEVEVGPEAGFQK	0	3.23273	Pm_GLEAN_10020212	-
62054	TADADIVDGGSSTYSVR	0	3.20958	Pm_GLEAN_10020212	-
36497	VEESTQVGGGGSPFR	0	3.20089	Pm_GLEAN_10020212	-
40196	IYAQDAEGNSINIK	0	3.13624	Pm_GLEAN_10020212	Deamidated (NQ)@9N
40192	IYAQDAEGNSINIK	0	3.08973	Pm_GLEAN_10020212	Deamidated (NQ)@9N
40151	IYAQDAEGNSINIK	0	3.08808	Pm_GLEAN_10020212	-
26780	YADQEVPHSPFK	0	3.07008	Pm_GLEAN_10020212	-
37686	AYGPGLQPTGVIVNK	0	3.06423	Pm_GLEAN_10020212	-
62053	TADADIVDGGSSTYSVR	0	3.03783	Pm_GLEAN_10020212	-
37687	AYGPGLQPTGVIVNK	0	3.02497	Pm_GLEAN_10020212	-
46546	GAGTGGLGLTIEGASEAK	0	3.02046	Pm_GLEAN_10020212	-
130877	VDVSYDGNPVMGSPFGVEAVMPADPSK	0	3.01866	Pm_GLEAN_10020212	-
36495	VEESTQVGGGGSPFR	0	3.01274	Pm_GLEAN_10020212	-
40193	IYAQDAEGNSINIK	0	2.9854	Pm_GLEAN_10020212	Deamidated (NQ)@9N
62052	TADADIVDGGSSTYSVR	0	2.93868	Pm_GLEAN_10020212	-
29415	LYGPTGTMEPVGVK	0	2.93288	Pm_GLEAN_10020212	-
51123	SPFEVEVGPEAGFQK	0	2.913	Pm_GLEAN_10020212	-
23507	IMVGQSEIGEASR	0	2.91161	Pm_GLEAN_10020212	-
70686	ITYTPMAPGNYLITIK	0	2.91101	Pm_GLEAN_10020212	-
23508	IMVGQSEIGEASR	0	2.86337	Pm_GLEAN_10020212	-
130874	VDVSYDGNPVMGSPFGVEAVMPADPSK	0	2.84049	Pm_GLEAN_10020212	-
23501	IMVGQSEIGEASR	0	2.82543	Pm_GLEAN_10020212	-
138681	ESLSSFAGITARPEVESGSQAMTAQVTSPSGK	0	2.81536	Pm_GLEAN_10020212	-
40149	IYAQDAEGNSINIK	0	2.77445	Pm_GLEAN_10020212	-
46551	GAGTGGLGLTIEGASEAK	0	2.76548	Pm_GLEAN_10020212	-
53391	GAGAGGLGLTVEGPCEAK	0	2.73407	Pm_GLEAN_10020212	Carbamidomethyl (C)@15C
33270	IAETDISSLTASIR	0	2.72372	Pm_GLEAN_10020212	-
36287	LENVSVALEFLDR	0	2.70325	Pm_GLEAN_10020212	-
37689	AYGPGLQPTGVIVNK	0	2.68854	Pm_GLEAN_10020212	-
19860	VNQEATFMVQR	0	2.65083	Pm_GLEAN_10020212	-
126439	FNNEHIPDSPFIVPIATLSDEAR	0	2.6409	Pm_GLEAN_10020212	-
51129	SPFEVEVGPEAGFQK	0	2.63256	Pm_GLEAN_10020212	-
130875	VDVSYDGNPVMGSPFGVEAVMPADPSK	0	2.63198	Pm_GLEAN_10020212	-
70692	ITYTPMAPGNYLITIK	0	2.63083	Pm_GLEAN_10020212	-
23503	IMVGQSEIGEASR	0	2.60754	Pm_GLEAN_10020212	-
4447	GAGSGALSVSVR	0	2.58875	Pm_GLEAN_10020212	-
29414	LYGPTGTMEPVGVK	0	2.57516	Pm_GLEAN_10020212	-
29412	LYGPTGTMEPVGVK	0	2.56259	Pm_GLEAN_10020212	-
26781	YADQEVPHSPFK	0	2.55168	Pm_GLEAN_10020212	-
19857	VNQEATFMVQR	0	2.52755	Pm_GLEAN_10020212	-
23504	IMVGQSEIGEASR	0	2.51886	Pm_GLEAN_10020212	-
33277	IAETDISSLTASIR	0	2.48421	Pm_GLEAN_10020212	-
88435	DAGEGLLTVQILDPEGKPK	0	2.48031	Pm_GLEAN_10020212	-
13076	LISLLEVLSQK	0	2.47853	Pm_GLEAN_10020212	-
13078	LISLLEVLSQK	0	2.45792	Pm_GLEAN_10020212	-
88434	DAGEGLLTVQILDPEGKPK	0	2.45165	Pm_GLEAN_10020212	-
13077	LISLLEVLSQK	0	2.4506	Pm_GLEAN_10020212	-
19406	WGDDNVPGSPFK	0	2.37846	Pm_GLEAN_10020212	-
113238	GQHVPGSPFQFTVGPMGEGGAHK	0	2.34231	Pm_GLEAN_10020212	-
19408	WGDDNVPGSPFK	0	2.33742	Pm_GLEAN_10020212	-
138688	ESLSSFAGITARPEVESGSQAMTAQVTSPSGK	0	2.33343	Pm_GLEAN_10020212	Deamidated (NQ)@20Q
19861	VNQEATFMVQR	0	2.33322	Pm_GLEAN_10020212	-
70697	ITYTPMAPGNYLITIK	0	2.30843	Pm_GLEAN_10020212	-
33276	IAETDISSLTASIR	0	2.28662	Pm_GLEAN_10020212	-
19410	WGDDNVPGSPFK	0	2.26926	Pm_GLEAN_10020212	-
53393	GAGAGGLGLTVEGPCEAK	0	2.23301	Pm_GLEAN_10020212	Carbamidomethyl (C)@15C
88440	DAGEGLLTVQILDPEGKPK	0	2.22439	Pm_GLEAN_10020212	-
47263	VEVGKDQEFTVNTK	0	2.21897	Pm_GLEAN_10020212	-
88439	DAGEGLLTVQILDPEGKPK	0	2.21354	Pm_GLEAN_10020212	-
117304	AYGPGLEGGITNKPNCFTVETR	0	2.20714	Pm_GLEAN_10020212	Carbamidomethyl (C)@16C
33269	IAETDISSLTASIR	0	2.2069	Pm_GLEAN_10020212	-
13080	LISLLEVLSQK	0	2.17117	Pm_GLEAN_10020212	-
51190	SPFHVVATNEPVAPR	0	2.17068	Pm_GLEAN_10020212	-
26779	YADQEVPHSPFK	0	2.14569	Pm_GLEAN_10020212	-
15218	VPQLPITNFNK	0	2.13382	Pm_GLEAN_10020212	-
33273	IAETDISSLTASIR	0	2.12062	Pm_GLEAN_10020212	-
13075	LISLLEVLSQK	0	2.11618	Pm_GLEAN_10020212	-
47529	FIPQEMGPHTVNVK	0	2.10101	Pm_GLEAN_10020212	-
37690	AYGPGLQPTGVIVNK	0	2.07504	Pm_GLEAN_10020212	-
13079	LISLLEVLSQK	0	2.04473	Pm_GLEAN_10020212	-
117303	AYGPGLEGGITNKPNCFTVETR	0	2.00194	Pm_GLEAN_10020212	Carbamidomethyl (C)@16C
19858	VNQEATFMVQR	0	1.99939	Pm_GLEAN_10020212	-
19859	VNQEATFMVQR	0	1.99559	Pm_GLEAN_10020212	-
36277	LENVSVALEFLDR	0	1.98111	Pm_GLEAN_10020212	-
53392	GAGAGGLGLTVEGPCEAK	0	1.97147	Pm_GLEAN_10020212	Carbamidomethyl (C)@15C
46555	GAGTGGLGLTIEGASEAK	0	1.92925	Pm_GLEAN_10020212	-
13073	LISLLEVLSQK	0	1.92907	Pm_GLEAN_10020212	-
36289	LENVSVALEFLDR	0	1.92675	Pm_GLEAN_10020212	-
13081	LISLLEVLSQK	0	1.92326	Pm_GLEAN_10020212	-
19864	VNQEATFMVQR	0	1.91209	Pm_GLEAN_10020212	-
7280	EPGDYEVSIK	0	1.90267	Pm_GLEAN_10020212	-
19862	VNQEATFMVQR	0	1.89666	Pm_GLEAN_10020212	-
15219	VPQLPITNFNK	0	1.87925	Pm_GLEAN_10020212	-
51127	SPFEVEVGPEAGFQK	0	1.86418	Pm_GLEAN_10020212	-
33313	GVAGAPSEFSIWTR	0	1.86321	Pm_GLEAN_10020212	-
19407	WGDDNVPGSPFK	0	1.84961	Pm_GLEAN_10020212	-
9907	DGSCGVSYIVK	0	1.83493	Pm_GLEAN_10020212	Carbamidomethyl (C)@4C
18342	SQTYTVTYLPK	0	1.83196	Pm_GLEAN_10020212	-
5121	QTEFTIDAR	0	1.81193	Pm_GLEAN_10020212	-
19409	WGDDNVPGSPFK	0	1.78586	Pm_GLEAN_10020212	-
53395	GAGAGGLGLTVEGPCEAK	0	1.77764	Pm_GLEAN_10020212	Carbamidomethyl (C)@15C
113239	GQHVPGSPFQFTVGPMGEGGAHK	0	1.7714	Pm_GLEAN_10020212	-
7278	EPGDYEVSIK	0	1.76082	Pm_GLEAN_10020212	-
13074	LISLLEVLSQK	0	1.75912	Pm_GLEAN_10020212	-
47261	VEVGKDQEFTVNTK	0	1.75644	Pm_GLEAN_10020212	-
46550	GAGTGGLGLTIEGASEAK	0	1.74986	Pm_GLEAN_10020212	-
126436	FNNEHIPDSPFIVPIATLSDEAR	0	1.73308	Pm_GLEAN_10020212	-
4449	GAGSGALSVSVR	0	1.71389	Pm_GLEAN_10020212	-
88437	DAGEGLLTVQILDPEGKPK	0	1.69687	Pm_GLEAN_10020212	-
15222	VPQLPITNFNK	0	1.67725	Pm_GLEAN_10020212	-
37685	AYGPGLQPTGVIVNK	1.58469e-05	1.62792	Pm_GLEAN_10020212	-
36285	LENVSVALEFLDR	1.58469e-05	1.62521	Pm_GLEAN_10020212	-
126435	FNNEHIPDSPFIVPIATLSDEAR	1.58469e-05	1.59204	Pm_GLEAN_10020212	-
60495	QASSIASVGSTCGLNLK	1.58469e-05	1.587	Pm_GLEAN_10020212	Carbamidomethyl (C)@12C
33310	GVAGAPSEFSIWTR	3.04378e-05	1.55947	Pm_GLEAN_10020212	-
41252	DKSQTYTVTYLPK	3.04378e-05	1.55831	Pm_GLEAN_10020212	-
19963	VNQEATFMVQR	3.04378e-05	1.5259	Pm_GLEAN_10020212	Deamidated (NQ)@2N
97787	DAGNGVYECEYYPQRPGK	3.04378e-05	1.51754	Pm_GLEAN_10020212	Deamidated (NQ)@4N;Carbamidomethyl (C)@9C
5120	QTEFTIDAR	4.55143e-05	1.4921	Pm_GLEAN_10020212	-
51189	SPFHVVATNEPVAPR	5.82868e-05	1.48708	Pm_GLEAN_10020212	-
51194	SPFHVVATNEPVAPR	5.82868e-05	1.4792	Pm_GLEAN_10020212	-
70693	ITYTPMAPGNYLITIK	5.82868e-05	1.46534	Pm_GLEAN_10020212	-
33252	IAETDISSLTASIR	5.82868e-05	1.44445	Pm_GLEAN_10020212	-
126488	FNNEHIPDSPFIVPIATLSDEAR	5.82868e-05	1.44391	Pm_GLEAN_10020212	Deamidated (NQ)@3N
37688	AYGPGLQPTGVIVNK	5.82868e-05	1.44372	Pm_GLEAN_10020212	-
76881	VTYCPTEPGNYTVNIK	5.82868e-05	1.44164	Pm_GLEAN_10020212	Carbamidomethyl (C)@4C
36296	LENVSVALEFLDR	5.82868e-05	1.43352	Pm_GLEAN_10020212	-
19865	VNQEATFMVQR	6.99732e-05	1.37623	Pm_GLEAN_10020212	-
126490	FNNEHIPDSPFIVPIATLSDEAR	6.99732e-05	1.37493	Pm_GLEAN_10020212	Deamidated (NQ)@3N
19969	VNQEATFMVQR	6.99732e-05	1.35988	Pm_GLEAN_10020212	Deamidated (NQ)@2N
53396	GAGAGGLGLTVEGPCEAK	6.99732e-05	1.35889	Pm_GLEAN_10020212	Carbamidomethyl (C)@15C
7283	EPGDYEVSIK	7.64919e-05	1.31263	Pm_GLEAN_10020212	-
36278	LENVSVALEFLDR	7.64919e-05	1.2993	Pm_GLEAN_10020212	-
6014	VLFAGQDIDK	7.64919e-05	1.29526	Pm_GLEAN_10020212	-
51128	SPFEVEVGPEAGFQK	7.64919e-05	1.28695	Pm_GLEAN_10020212	-
62055	TADADIVDGGSSTYSVR	7.64919e-05	1.26495	Pm_GLEAN_10020212	-
88436	DAGEGLLTVQILDPEGKPK	7.64919e-05	1.26438	Pm_GLEAN_10020212	-
88433	DAGEGLLTVQILDPEGKPK	7.64919e-05	1.25096	Pm_GLEAN_10020212	-
97788	DAGNGVYECEYYPQRPGK	7.64919e-05	1.23643	Pm_GLEAN_10020212	Deamidated (NQ)@4N;Carbamidomethyl (C)@9C
19961	VNQEATFMVQR	7.64919e-05	1.22429	Pm_GLEAN_10020212	Deamidated (NQ)@2N
33265	IAETDISSLTASIR	7.64919e-05	1.22061	Pm_GLEAN_10020212	-
51193	SPFHVVATNEPVAPR	7.64919e-05	1.21937	Pm_GLEAN_10020212	-
27132	AGEPATFTVDCTR	7.64919e-05	1.20493	Pm_GLEAN_10020212	Carbamidomethyl (C)@11C
51124	SPFEVEVGPEAGFQK	7.64919e-05	1.1971	Pm_GLEAN_10020212	-
25461	YTIMVLFADQEIPVSPFK	7.64919e-05	1.16179	Pm_GLEAN_10020212	-
106966	VHTPSGSTEECYVSDLDSDK	7.64919e-05	1.15205	Pm_GLEAN_10020212	Carbamidomethyl (C)@11C
33264	IAETDISSLTASIR	7.64919e-05	1.14524	Pm_GLEAN_10020212	-
27134	AGEPATFTVDCTR	7.64919e-05	1.1212	Pm_GLEAN_10020212	Carbamidomethyl (C)@11C
36283	LENVSVALEFLDR	7.64919e-05	1.09553	Pm_GLEAN_10020212	-
19964	VNQEATFMVQR	9.61488e-05	1.03714	Pm_GLEAN_10020212	Deamidated (NQ)@2N
60494	QASSIASVGSTCGLNLK	9.61488e-05	1.00955	Pm_GLEAN_10020212	Carbamidomethyl (C)@12C
15221	VPQLPITNFNK	9.61488e-05	1.00012	Pm_GLEAN_10020212	-
36284	LENVSVALEFLDR	0.000106526	0.938185	Pm_GLEAN_10020212	-
51130	SPFEVEVGPEAGFQK	0.000106526	0.937783	Pm_GLEAN_10020212	-
36447	LENVSVALEFLDR	0.000106526	0.924531	Pm_GLEAN_10020212	Deamidated (NQ)@3N
7277	EPGDYEVSIK	0.000106526	0.920641	Pm_GLEAN_10020212	-
111767	DGTYTVSYVPDSTGPYTITIK	0.000117859	0.890056	Pm_GLEAN_10020212	-
117302	AYGPGLEGGITNKPNCFTVETR	0.000129148	0.878012	Pm_GLEAN_10020212	Carbamidomethyl (C)@16C
33312	GVAGAPSEFSIWTR	0.000140047	0.860103	Pm_GLEAN_10020212	-
88431	DAGEGLLTVQILDPEGKPK	0.000150353	0.835101	Pm_GLEAN_10020212	-
80445	GAVPSKPGRPTINPNACR	0.00017889	0.729347	Pm_GLEAN_10020212	Carbamidomethyl (C)@17C
7276	EPGDYEVSIK	0.00017889	0.726694	Pm_GLEAN_10020212	-
111771	DGTYTVSYVPDSTGPYTITIK	0.00017889	0.723764	Pm_GLEAN_10020212	-
7281	EPGDYEVSIK	0.00017889	0.718828	Pm_GLEAN_10020212	-
36294	LENVSVALEFLDR	0.00017889	0.716243	Pm_GLEAN_10020212	-
33933	NAGEGGLSLAVEGPSK	0.000189707	0.714098	Pm_GLEAN_10020212	-
19855	VNQEATFMVQR	0.000197299	0.691906	Pm_GLEAN_10020212	-
94429	VLFAGQDIDKSPYSVNVAK	0.000197299	0.667137	Pm_GLEAN_10020212	-
7282	EPGDYEVSIK	0.000197299	0.666511	Pm_GLEAN_10020212	-
111774	DGTYTVSYVPDSTGPYTITIK	0.000197299	0.644495	Pm_GLEAN_10020212	-
36291	LENVSVALEFLDR	0.00020759	0.64171	Pm_GLEAN_10020212	-
126437	FNNEHIPDSPFIVPIATLSDEAR	0.000217725	0.627128	Pm_GLEAN_10020212	-
13215	LISLLEVLSQK	0.000217725	0.624692	Pm_GLEAN_10020212	Deamidated (NQ)@10Q
18400	KDTVELILENK	0.000217725	0.618875	Pm_GLEAN_10020212	-
36290	LENVSVALEFLDR	0.000290531	0.572196	Pm_GLEAN_10020212	-
111763	DGTYTVSYVPDSTGPYTITIK	0.000559598	0.499779	Pm_GLEAN_10020212	-
51311	SPFHVVATNEPVAPR	0.00066991	0.461594	Pm_GLEAN_10020212	Deamidated (NQ)@9N
70696	ITYTPMAPGNYLITIK	0.000759119	0.43916	Pm_GLEAN_10020212	-
97789	DAGNGVYECEYYPQRPGK	0.000859039	0.421799	Pm_GLEAN_10020212	Deamidated (NQ)@4N;Carbamidomethyl (C)@9C
41263	DKSQTYTVTYLPK	0.00121724	0.360364	Pm_GLEAN_10020212	-
6230	DKGSYTVIVK	0.00174262	0.292807	Pm_GLEAN_10020212	-
60488	QASSIASVGSTCGLNLK	0.00175226	0.291775	Pm_GLEAN_10020212	Carbamidomethyl (C)@12C
38247	LQTSEDTVITVDAK	0.00210878	0.253032	Pm_GLEAN_10020212	-
47971	FNGCHIPGSPFNVR	0.00252272	0.223211	Pm_GLEAN_10020212	Deamidated (NQ)@2N;Carbamidomethyl (C)@4C
97786	DAGNGVYECEYYPQRPGK	0.00480537	0.117839	Pm_GLEAN_10020212	Deamidated (NQ)@4N;Carbamidomethyl (C)@9C
94424	VLFAGQDIDKSPYSVNVAK	0.00706201	0.0557484	Pm_GLEAN_10020212	-
76878	VTYCPTEPGNYTVNIK	0.00816478	0.0325555	Pm_GLEAN_10020212	Carbamidomethyl (C)@4C
94426	VLFAGQDIDKSPYSVNVAK	0.00940676	0.00904074	Pm_GLEAN_10020212	-

## Sheet: PM_skin
query_number	peptide_seq	PSM_FDR	ions_score	Protein_ID	Modification
127749	VIISAPSADAPMFVMGVNHEK	0	4.57149	Pm_GLEAN_10001416	Deamidated (NQ)@18N
127751	VIISAPSADAPMFVMGVNHEK	0	4.48097	Pm_GLEAN_10001416	Deamidated (NQ)@18N
148309	VIHDNFGIVEGLMSTVHAITATQK	0	4.37832	Pm_GLEAN_10001416	-
148369	VIHDNFGIVEGLMSTVHAITATQK	0	4.35331	Pm_GLEAN_10001416	Deamidated (NQ)@5N
148296	VIHDNFGIVEGLMSTVHAITATQK	0	4.35187	Pm_GLEAN_10001416	-
127632	VIISAPSADAPMFVMGVNHEK	0	4.13233	Pm_GLEAN_10001416	-
148305	VIHDNFGIVEGLMSTVHAITATQK	0	3.99873	Pm_GLEAN_10001416	-
148304	VIHDNFGIVEGLMSTVHAITATQK	0	3.98854	Pm_GLEAN_10001416	-
127746	VIISAPSADAPMFVMGVNHEK	0	3.94082	Pm_GLEAN_10001416	Deamidated (NQ)@18N
127742	VIISAPSADAPMFVMGVNHEK	0	3.83202	Pm_GLEAN_10001416	Deamidated (NQ)@18N
148301	VIHDNFGIVEGLMSTVHAITATQK	0	3.82412	Pm_GLEAN_10001416	-
148302	VIHDNFGIVEGLMSTVHAITATQK	0	3.76269	Pm_GLEAN_10001416	-
148360	VIHDNFGIVEGLMSTVHAITATQK	0	3.71325	Pm_GLEAN_10001416	Deamidated (NQ)@5N
148356	VIHDNFGIVEGLMSTVHAITATQK	0	3.65167	Pm_GLEAN_10001416	Deamidated (NQ)@5N
148354	VIHDNFGIVEGLMSTVHAITATQK	0	3.60667	Pm_GLEAN_10001416	Deamidated (NQ)@5N
127750	VIISAPSADAPMFVMGVNHEK	0	3.60143	Pm_GLEAN_10001416	Deamidated (NQ)@18N
148298	VIHDNFGIVEGLMSTVHAITATQK	0	3.58629	Pm_GLEAN_10001416	-
148293	VIHDNFGIVEGLMSTVHAITATQK	0	3.50551	Pm_GLEAN_10001416	-
127753	VIISAPSADAPMFVMGVNHEK	0	3.46052	Pm_GLEAN_10001416	Deamidated (NQ)@18N
148300	VIHDNFGIVEGLMSTVHAITATQK	0	3.45189	Pm_GLEAN_10001416	-
148297	VIHDNFGIVEGLMSTVHAITATQK	0	3.43766	Pm_GLEAN_10001416	-
127636	VIISAPSADAPMFVMGVNHEK	0	3.43596	Pm_GLEAN_10001416	-
150522	KVEIVAINDPFIDLEYMVYMFK	0	3.41536	Pm_GLEAN_10001416	-
148355	VIHDNFGIVEGLMSTVHAITATQK	0	3.41152	Pm_GLEAN_10001416	Deamidated (NQ)@5N
148357	VIHDNFGIVEGLMSTVHAITATQK	0	3.33348	Pm_GLEAN_10001416	Deamidated (NQ)@5N
148358	VIHDNFGIVEGLMSTVHAITATQK	0	3.29466	Pm_GLEAN_10001416	Deamidated (NQ)@5N
120583	SLQVVSNASCTTNCLAPLAK	0	3.26889	Pm_GLEAN_10001416	Carbamidomethyl (C)@10C;Carbamidomethyl (C)@14C
150520	KVEIVAINDPFIDLEYMVYMFK	0	3.23341	Pm_GLEAN_10001416	-
127640	VIISAPSADAPMFVMGVNHEK	0	3.15375	Pm_GLEAN_10001416	-
127633	VIISAPSADAPMFVMGVNHEK	0	3.1497	Pm_GLEAN_10001416	-
148303	VIHDNFGIVEGLMSTVHAITATQK	0	3.14117	Pm_GLEAN_10001416	-
148366	VIHDNFGIVEGLMSTVHAITATQK	0	3.01154	Pm_GLEAN_10001416	Deamidated (NQ)@5N
148365	VIHDNFGIVEGLMSTVHAITATQK	0	2.9866	Pm_GLEAN_10001416	Deamidated (NQ)@5N
139296	RVIISAPSADAPMFVMGVNHEK	0	2.9643	Pm_GLEAN_10001416	-
127638	VIISAPSADAPMFVMGVNHEK	0	2.9291	Pm_GLEAN_10001416	-
120698	SLQVVSNASCTTNCLAPLAK	0	2.90475	Pm_GLEAN_10001416	Carbamidomethyl (C)@10C;Deamidated (NQ)@13N;Carbamidomethyl (C)@14C
120614	SLQVVSNASCTTNCLAPLAK	0	2.87246	Pm_GLEAN_10001416	Carbamidomethyl (C)@10C;Carbamidomethyl (C)@14C
148359	VIHDNFGIVEGLMSTVHAITATQK	0	2.8458	Pm_GLEAN_10001416	Deamidated (NQ)@5N
148363	VIHDNFGIVEGLMSTVHAITATQK	0	2.76535	Pm_GLEAN_10001416	Deamidated (NQ)@5N
148362	VIHDNFGIVEGLMSTVHAITATQK	0	2.76528	Pm_GLEAN_10001416	Deamidated (NQ)@5N
148826	VIHDNFGIVEGLMSTVHAITATQK	0	2.7531	Pm_GLEAN_10001416	Oxidation (M)@13M
148825	VIHDNFGIVEGLMSTVHAITATQK	0	2.72972	Pm_GLEAN_10001416	Oxidation (M)@13M
127629	VIISAPSADAPMFVMGVNHEK	0	2.70438	Pm_GLEAN_10001416	-
127635	VIISAPSADAPMFVMGVNHEK	0	2.68279	Pm_GLEAN_10001416	-
127637	VIISAPSADAPMFVMGVNHEK	0	2.53744	Pm_GLEAN_10001416	-
120699	SLQVVSNASCTTNCLAPLAK	0	2.52218	Pm_GLEAN_10001416	Deamidated (NQ)@7N;Carbamidomethyl (C)@10C;Carbamidomethyl (C)@14C
148353	VIHDNFGIVEGLMSTVHAITATQK	0	2.52185	Pm_GLEAN_10001416	Deamidated (NQ)@5N
148295	VIHDNFGIVEGLMSTVHAITATQK	0	2.51735	Pm_GLEAN_10001416	-
148352	VIHDNFGIVEGLMSTVHAITATQK	0	2.49563	Pm_GLEAN_10001416	Deamidated (NQ)@5N
148299	VIHDNFGIVEGLMSTVHAITATQK	0	2.44213	Pm_GLEAN_10001416	-
120605	SLQVVSNASCTTNCLAPLAK	0	2.42372	Pm_GLEAN_10001416	Carbamidomethyl (C)@10C;Carbamidomethyl (C)@14C
120607	SLQVVSNASCTTNCLAPLAK	0	2.41012	Pm_GLEAN_10001416	Carbamidomethyl (C)@10C;Carbamidomethyl (C)@14C
148292	VIHDNFGIVEGLMSTVHAITATQK	0	2.39503	Pm_GLEAN_10001416	-
120700	SLQVVSNASCTTNCLAPLAK	0	2.36656	Pm_GLEAN_10001416	Carbamidomethyl (C)@10C;Deamidated (NQ)@13N;Carbamidomethyl (C)@14C
120613	SLQVVSNASCTTNCLAPLAK	0	2.36247	Pm_GLEAN_10001416	Carbamidomethyl (C)@10C;Carbamidomethyl (C)@14C
139299	RVIISAPSADAPMFVMGVNHEK	0	2.35983	Pm_GLEAN_10001416	-
120694	SLQVVSNASCTTNCLAPLAK	0	2.35769	Pm_GLEAN_10001416	Carbamidomethyl (C)@10C;Deamidated (NQ)@13N;Carbamidomethyl (C)@14C
150521	KVEIVAINDPFIDLEYMVYMFK	0	2.28088	Pm_GLEAN_10001416	-
120584	SLQVVSNASCTTNCLAPLAK	0	2.24969	Pm_GLEAN_10001416	Carbamidomethyl (C)@10C;Carbamidomethyl (C)@14C
120697	SLQVVSNASCTTNCLAPLAK	0	2.23229	Pm_GLEAN_10001416	Carbamidomethyl (C)@10C;Deamidated (NQ)@13N;Carbamidomethyl (C)@14C
127744	VIISAPSADAPMFVMGVNHEK	0	2.20575	Pm_GLEAN_10001416	Deamidated (NQ)@18N
150856	KVEIVAINDPFIDLEYMVYMFK	0	2.20135	Pm_GLEAN_10001416	Oxidation (M)@20M
148287	VIHDNFGIVEGLMSTVHAITATQK	0	2.18469	Pm_GLEAN_10001416	-
149285	VIISAPSADAPMFVMGVNHEKYDK	0	2.18084	Pm_GLEAN_10001416	-
148307	VIHDNFGIVEGLMSTVHAITATQK	0	2.13836	Pm_GLEAN_10001416	-
150855	KVEIVAINDPFIDLEYMVYMFK	0	2.12717	Pm_GLEAN_10001416	Oxidation (M)@20M
148290	VIHDNFGIVEGLMSTVHAITATQK	0	2.08533	Pm_GLEAN_10001416	-
164798	GVLGYTEDQVVSTDFNGDTHSSIFDAGAGIALNDNFVK	0	2.07825	Pm_GLEAN_10001416	Deamidated (NQ)@16N
121184	SLQVVSNASCTTNCLAPLAK	0	2.03228	Pm_GLEAN_10001416	Deamidated (NQ)@7N;Carbamidomethyl (C)@10C;Deamidated (NQ)@13N;Carbamidomethyl (C)@14C
148294	VIHDNFGIVEGLMSTVHAITATQK	0	2.01767	Pm_GLEAN_10001416	-
121181	SLQVVSNASCTTNCLAPLAK	0	1.97096	Pm_GLEAN_10001416	Deamidated (NQ)@7N;Carbamidomethyl (C)@10C;Deamidated (NQ)@13N;Carbamidomethyl (C)@14C
149284	VIISAPSADAPMFVMGVNHEKYDK	0	1.96854	Pm_GLEAN_10001416	-
139325	RVIISAPSADAPMFVMGVNHEK	0	1.91694	Pm_GLEAN_10001416	Deamidated (NQ)@19N
164795	GVLGYTEDQVVSTDFNGDTHSSIFDAGAGIALNDNFVK	0	1.87918	Pm_GLEAN_10001416	-
120691	SLQVVSNASCTTNCLAPLAK	0	1.82567	Pm_GLEAN_10001416	Deamidated (NQ)@7N;Carbamidomethyl (C)@10C;Carbamidomethyl (C)@14C
148827	VIHDNFGIVEGLMSTVHAITATQK	0	1.81223	Pm_GLEAN_10001416	Oxidation (M)@13M
120701	SLQVVSNASCTTNCLAPLAK	0	1.80936	Pm_GLEAN_10001416	Carbamidomethyl (C)@10C;Deamidated (NQ)@13N;Carbamidomethyl (C)@14C
139293	RVIISAPSADAPMFVMGVNHEK	0	1.8016	Pm_GLEAN_10001416	-
120596	SLQVVSNASCTTNCLAPLAK	0	1.757	Pm_GLEAN_10001416	Carbamidomethyl (C)@10C;Carbamidomethyl (C)@14C
120606	SLQVVSNASCTTNCLAPLAK	0	1.73636	Pm_GLEAN_10001416	Carbamidomethyl (C)@10C;Carbamidomethyl (C)@14C
149283	VIISAPSADAPMFVMGVNHEKYDK	0	1.73487	Pm_GLEAN_10001416	-
149288	VIISAPSADAPMFVMGVNHEKYDK	0	1.73468	Pm_GLEAN_10001416	-
139298	RVIISAPSADAPMFVMGVNHEK	2.21463e-05	1.664	Pm_GLEAN_10001416	-
127641	VIISAPSADAPMFVMGVNHEK	2.21463e-05	1.64108	Pm_GLEAN_10001416	-
148361	VIHDNFGIVEGLMSTVHAITATQK	2.21463e-05	1.55556	Pm_GLEAN_10001416	Deamidated (NQ)@5N
148364	VIHDNFGIVEGLMSTVHAITATQK	2.21463e-05	1.52415	Pm_GLEAN_10001416	Deamidated (NQ)@5N
164797	GVLGYTEDQVVSTDFNGDTHSSIFDAGAGIALNDNFVK	2.21463e-05	1.47956	Pm_GLEAN_10001416	Deamidated (NQ)@16N
27265	IEGDKLVIDGQK	2.21463e-05	1.44303	Pm_GLEAN_10001416	-
120695	SLQVVSNASCTTNCLAPLAK	3.31628e-05	1.43217	Pm_GLEAN_10001416	Deamidated (NQ)@7N;Carbamidomethyl (C)@10C;Carbamidomethyl (C)@14C
164796	GVLGYTEDQVVSTDFNGDTHSSIFDAGAGIALNDNFVK	5.42423e-05	1.42061	Pm_GLEAN_10001416	-
148291	VIHDNFGIVEGLMSTVHAITATQK	5.42423e-05	1.4192	Pm_GLEAN_10001416	-
120696	SLQVVSNASCTTNCLAPLAK	5.42423e-05	1.40122	Pm_GLEAN_10001416	Deamidated (NQ)@7N;Carbamidomethyl (C)@10C;Carbamidomethyl (C)@14C
34939	GASQNIIPASTGAAK	5.91377e-05	1.3858	Pm_GLEAN_10001416	-
120590	SLQVVSNASCTTNCLAPLAK	5.91377e-05	1.31248	Pm_GLEAN_10001416	Carbamidomethyl (C)@10C;Carbamidomethyl (C)@14C
53329	ISVFHERDPANIK	5.91377e-05	1.31026	Pm_GLEAN_10001416	-
148288	VIHDNFGIVEGLMSTVHAITATQK	5.91377e-05	1.27988	Pm_GLEAN_10001416	-
121190	SLQVVSNASCTTNCLAPLAK	5.91377e-05	1.2409	Pm_GLEAN_10001416	Deamidated (NQ)@7N;Carbamidomethyl (C)@10C;Deamidated (NQ)@13N;Carbamidomethyl (C)@14C
27267	IEGDKLVIDGQK	5.91377e-05	1.22115	Pm_GLEAN_10001416	-
53332	ISVFHERDPANIK	6.81191e-05	1.20818	Pm_GLEAN_10001416	-
148835	VIHDNFGIVEGLMSTVHAITATQK	6.81191e-05	1.19798	Pm_GLEAN_10001416	Deamidated (NQ)@5N;Oxidation (M)@13M
149290	VIISAPSADAPMFVMGVNHEKYDK	0.000110711	1.08049	Pm_GLEAN_10001416	-
60663	RVIISAPSADAPMFVMGVNHEK	0.000119456	1.07191	Pm_GLEAN_10001416	Deamidated (NQ)@19N
121188	SLQVVSNASCTTNCLAPLAK	0.000127607	1.06712	Pm_GLEAN_10001416	Deamidated (NQ)@3Q;Carbamidomethyl (C)@10C;Deamidated (NQ)@13N;Carbamidomethyl (C)@14C
150534	KVEIVAINDPFIDLEYMVYMFK	0.000127607	1.05143	Pm_GLEAN_10001416	Deamidated (NQ)@8N
34934	GASQNIIPASTGAAK	0.000127607	1.0514	Pm_GLEAN_10001416	-
148310	VIHDNFGIVEGLMSTVHAITATQK	0.000135164	1.05035	Pm_GLEAN_10001416	-
139342	RVIISAPSADAPMFVMGVNHEK	0.000141471	1.01507	Pm_GLEAN_10001416	Deamidated (NQ)@19N
148836	VIHDNFGIVEGLMSTVHAITATQK	0.000141471	1.01158	Pm_GLEAN_10001416	Deamidated (NQ)@5N;Oxidation (M)@13M
34935	GASQNIIPASTGAAK	0.000146537	0.97812	Pm_GLEAN_10001416	-
120603	SLQVVSNASCTTNCLAPLAK	0.000146537	0.951434	Pm_GLEAN_10001416	Carbamidomethyl (C)@10C;Carbamidomethyl (C)@14C
108729	GVLGYTEDQVVSTDFNGDTHSSIFDAGAGIALNDNFVK	0.000146537	0.929684	Pm_GLEAN_10001416	Deamidated (NQ)@9Q;Deamidated (NQ)@16N
148368	VIHDNFGIVEGLMSTVHAITATQK	0.000175995	0.893157	Pm_GLEAN_10001416	Deamidated (NQ)@5N
148311	VIHDNFGIVEGLMSTVHAITATQK	0.000175995	0.879027	Pm_GLEAN_10001416	-
24883	VIHDNFGIVEGLMSTVHAITATQK	0.000175995	0.873598	Pm_GLEAN_10001416	Deamidated (NQ)@23Q
149286	VIISAPSADAPMFVMGVNHEKYDK	0.000175995	0.868877	Pm_GLEAN_10001416	-
149282	VIISAPSADAPMFVMGVNHEKYDK	0.000175995	0.859388	Pm_GLEAN_10001416	-
39149	SLQVVSNASCTTNCLAPLAK	0.000175995	0.855537	Pm_GLEAN_10001416	Carbamidomethyl (C)@10C;Deamidated (NQ)@13N;Carbamidomethyl (C)@14C
121187	SLQVVSNASCTTNCLAPLAK	0.000219432	0.783498	Pm_GLEAN_10001416	Deamidated (NQ)@7N;Carbamidomethyl (C)@10C;Deamidated (NQ)@13N;Carbamidomethyl (C)@14C
27264	IEGDKLVIDGQK	0.000249597	0.758483	Pm_GLEAN_10001416	-
53331	ISVFHERDPANIK	0.000256252	0.741164	Pm_GLEAN_10001416	-
80674	VIHDNFGIVEGLMSTVHAITATQK	0.000271378	0.733404	Pm_GLEAN_10001416	Deamidated (NQ)@23Q
34938	GASQNIIPASTGAAK	0.000300316	0.703827	Pm_GLEAN_10001416	-
149287	VIISAPSADAPMFVMGVNHEKYDK	0.000321724	0.688052	Pm_GLEAN_10001416	-
129723	VIISAPSADAPMFVMGVNHEK	0.00033635	0.677598	Pm_GLEAN_10001416	Oxidation (M)@12M
148289	VIHDNFGIVEGLMSTVHAITATQK	0.000494535	0.595007	Pm_GLEAN_10001416	-
53328	ISVFHERDPANIK	0.000508688	0.590367	Pm_GLEAN_10001416	-
120689	SLQVVSNASCTTNCLAPLAK	0.000508688	0.58866	Pm_GLEAN_10001416	Carbamidomethyl (C)@10C;Deamidated (NQ)@13N;Carbamidomethyl (C)@14C
120615	SLQVVSNASCTTNCLAPLAK	0.00063559	0.544067	Pm_GLEAN_10001416	Carbamidomethyl (C)@10C;Carbamidomethyl (C)@14C
139302	RVIISAPSADAPMFVMGVNHEK	0.000741065	0.515324	Pm_GLEAN_10001416	-
121180	SLQVVSNASCTTNCLAPLAK	0.00172438	0.34279	Pm_GLEAN_10001416	Deamidated (NQ)@7N;Carbamidomethyl (C)@10C;Deamidated (NQ)@13N;Carbamidomethyl (C)@14C
164794	GVLGYTEDQVVSTDFNGDTHSSIFDAGAGIALNDNFVK	0.00190961	0.332688	Pm_GLEAN_10001416	-
148828	VIHDNFGIVEGLMSTVHAITATQK	0.00196074	0.32416	Pm_GLEAN_10001416	Oxidation (M)@13M
121183	SLQVVSNASCTTNCLAPLAK	0.00219981	0.297246	Pm_GLEAN_10001416	Deamidated (NQ)@7N;Carbamidomethyl (C)@10C;Deamidated (NQ)@13N;Carbamidomethyl (C)@14C
149289	VIISAPSADAPMFVMGVNHEKYDK	0.00223829	0.290747	Pm_GLEAN_10001416	-
148367	VIHDNFGIVEGLMSTVHAITATQK	0.00378668	0.188801	Pm_GLEAN_10001416	Deamidated (NQ)@23Q
121173	SLQVVSNASCTTNCLAPLAK	0.00730769	0.0599706	Pm_GLEAN_10001416	Deamidated (NQ)@7N;Carbamidomethyl (C)@10C;Deamidated (NQ)@13N;Carbamidomethyl (C)@14C
164329	VGLVQMSGAIPTLEFGLDQYQNQDQIQTHLLQK	0	1.87933	Pm_GLEAN_10001645	-
164330	VGLVQMSGAIPTLEFGLDQYQNQDQIQTHLLQK	1.28616e-05	1.69809	Pm_GLEAN_10001645	-
83375	DGHELSDSVLTDLAFK	0	2.79684	Pm_GLEAN_10002217	-
83368	DGHELSDSVLTDLAFK	0	2.03834	Pm_GLEAN_10002217	-
17394	QDWHFHLTR	0.00503213	0.135731	Pm_GLEAN_10002217	Gln->pyro-Glu (N-term Q)@N_term
122181	IVGGIDAEVASAPWQVMLYK	0	3.52749	Pm_GLEAN_10004120	-
122176	IVGGIDAEVASAPWQVMLYK	0	2.99616	Pm_GLEAN_10004120	-
122200	IVGGIDAEVASAPWQVMLYK	0	2.5953	Pm_GLEAN_10004120	-
28931	IVAIDNIIVHPK	0	2.57207	Pm_GLEAN_10004120	-
28929	IVAIDNIIVHPK	0	2.48777	Pm_GLEAN_10004120	-
29034	IVAIDNIIVHPK	0	2.39514	Pm_GLEAN_10004120	Deamidated (NQ)@6N
122178	IVGGIDAEVASAPWQVMLYK	0	2.33978	Pm_GLEAN_10004120	-
122197	IVGGIDAEVASAPWQVMLYK	0	2.3296	Pm_GLEAN_10004120	-
122199	IVGGIDAEVASAPWQVMLYK	0	2.253	Pm_GLEAN_10004120	-
44732	DGKEEELLESYR	0	2.24705	Pm_GLEAN_10004120	-
28932	IVAIDNIIVHPK	0	2.1739	Pm_GLEAN_10004120	-
33595	WSTSYPHPIMR	0	2.14488	Pm_GLEAN_10004120	-
122182	IVGGIDAEVASAPWQVMLYK	0	2.11657	Pm_GLEAN_10004120	-
33596	WSTSYPHPIMR	0	1.96222	Pm_GLEAN_10004120	-
16044	YGFYTHLFR	0	1.72723	Pm_GLEAN_10004120	-
122195	IVGGIDAEVASAPWQVMLYK	0	1.7264	Pm_GLEAN_10004120	-
122196	IVGGIDAEVASAPWQVMLYK	1.28616e-05	1.71998	Pm_GLEAN_10004120	-
122194	IVGGIDAEVASAPWQVMLYK	1.28616e-05	1.70786	Pm_GLEAN_10004120	-
16042	YGFYTHLFR	2.21463e-05	1.50685	Pm_GLEAN_10004120	-
44734	DGKEEELLESYR	0.00018387	0.850311	Pm_GLEAN_10004120	-
122180	IVGGIDAEVASAPWQVMLYK	0.000189164	0.817279	Pm_GLEAN_10004120	-
1702	DIALLHLK	0.000494535	0.599435	Pm_GLEAN_10004120	-
1704	DIALLHLK	0.000945266	0.473988	Pm_GLEAN_10004120	-
44729	DGKEEELLESYR	0.00310485	0.227697	Pm_GLEAN_10004120	-
10238	DGIQVLVPQR	0.000135164	1.04535	Pm_GLEAN_10004133	-
5094	FGVYTQVSK	0.000175995	0.863117	Pm_GLEAN_10004133	-
10235	DGIQVLVPQR	0.000189164	0.823822	Pm_GLEAN_10004133	-
10236	DGIQVLVPQR	0.000380054	0.654863	Pm_GLEAN_10004133	-
88826	TITLEVEPSDTIENVK	0.000494535	0.598646	Pm_GLEAN_10004542;Pm_GLEAN_10007166;Pm_GLEAN_10014704	-
88845	TITLEVEPSDTIENVK	0.000146537	0.960318	Pm_GLEAN_10004542;Pm_GLEAN_10007166;Pm_GLEAN_10014704	-
88847	TITLEVEPSDTIENVK	0	3.1484	Pm_GLEAN_10004542;Pm_GLEAN_10007166;Pm_GLEAN_10014704	-
88848	TITLEVEPSDTIENVK	0	2.97809	Pm_GLEAN_10004542;Pm_GLEAN_10007166;Pm_GLEAN_10014704	-
88849	TITLEVEPSDTIENVK	0	2.15238	Pm_GLEAN_10004542;Pm_GLEAN_10007166;Pm_GLEAN_10014704	-
88850	TITLEVEPSDTIENVK	0	2.91796	Pm_GLEAN_10004542;Pm_GLEAN_10007166;Pm_GLEAN_10014704	-
88851	TITLEVEPSDTIENVK	0.00107532	0.444169	Pm_GLEAN_10004542;Pm_GLEAN_10007166;Pm_GLEAN_10014704	-
88855	TITLEVEPSDTIENVK	5.91e-05	1.24488	Pm_GLEAN_10004542;Pm_GLEAN_10007166;Pm_GLEAN_10014704	-
88856	TITLEVEPSDTIENVK	8.42e-05	1.11403	Pm_GLEAN_10004542;Pm_GLEAN_10007166;Pm_GLEAN_10014704	-
88857	TITLEVEPSDTIENVK	0	2.87776	Pm_GLEAN_10004542;Pm_GLEAN_10007166;Pm_GLEAN_10014704	-
88858	TITLEVEPSDTIENVK	0	2.24905	Pm_GLEAN_10004542;Pm_GLEAN_10007166;Pm_GLEAN_10014704	-
88859	TITLEVEPSDTIENVK	0	2.48726	Pm_GLEAN_10004542;Pm_GLEAN_10007166;Pm_GLEAN_10014704	-
88860	TITLEVEPSDTIENVK	0	2.51301	Pm_GLEAN_10004542;Pm_GLEAN_10007166;Pm_GLEAN_10014704	-
91361	SILQSLETIIPGLAVVR	0	1.97262	Pm_GLEAN_10004561	-
9330	FVNVVPTFGK	2.21463e-05	1.4771	Pm_GLEAN_10004561	-
9329	FVNVVPTFGK	5.91377e-05	1.35858	Pm_GLEAN_10004561	-
9328	FVNVVPTFGK	5.91377e-05	1.33808	Pm_GLEAN_10004561	-
1157	IIVHENWDSAR	7.54912e-05	1.18457	Pm_GLEAN_10005051	-
162694	APPPASQPGSGSGASPVDSAGSSSSQQGAPQGPPHDR	0.000508688	0.588761	Pm_GLEAN_10005533	-
5592	LVLAENLLR	0.00415837	0.169714	Pm_GLEAN_10005533	-
32636	MRLHLAENLLR	0.00602212	0.0976461	Pm_GLEAN_10006919	Deamidated (NQ)@8N
82155	IALTNMGSGYSSHLQR	0	4.20798	Pm_GLEAN_10008005	Deamidated (NQ)@5N
82154	IALTNMGSGYSSHLQR	0	4.1389	Pm_GLEAN_10008005	Deamidated (NQ)@5N
82034	IALTNMGSGYSSHLQR	0	4.10523	Pm_GLEAN_10008005	-
82167	IALTNMGSGYSSHLQR	0	4.01495	Pm_GLEAN_10008005	Deamidated (NQ)@5N
82048	IALTNMGSGYSSHLQR	0	3.91944	Pm_GLEAN_10008005	-
82172	IALTNMGSGYSSHLQR	0	3.74843	Pm_GLEAN_10008005	Deamidated (NQ)@5N
82036	IALTNMGSGYSSHLQR	0	3.68337	Pm_GLEAN_10008005	-
82160	IALTNMGSGYSSHLQR	0	3.50296	Pm_GLEAN_10008005	Deamidated (NQ)@5N
82029	IALTNMGSGYSSHLQR	0	3.48101	Pm_GLEAN_10008005	-
82144	IALTNMGSGYSSHLQR	0	3.43867	Pm_GLEAN_10008005	Deamidated (NQ)@5N
82145	IALTNMGSGYSSHLQR	0	3.35101	Pm_GLEAN_10008005	Deamidated (NQ)@5N
82156	IALTNMGSGYSSHLQR	0	3.34702	Pm_GLEAN_10008005	Deamidated (NQ)@5N
82147	IALTNMGSGYSSHLQR	0	3.31419	Pm_GLEAN_10008005	Deamidated (NQ)@5N
82038	IALTNMGSGYSSHLQR	0	3.30531	Pm_GLEAN_10008005	-
82037	IALTNMGSGYSSHLQR	0	3.29391	Pm_GLEAN_10008005	-
82035	IALTNMGSGYSSHLQR	0	3.24464	Pm_GLEAN_10008005	-
89570	ANELWELLHNLEAIK	0	3.169	Pm_GLEAN_10008005	Deamidated (NQ)@2N
113152	DKANELWELLHNLEAIK	0	3.15107	Pm_GLEAN_10008005	-
113145	DKANELWELLHNLEAIK	0	3.14777	Pm_GLEAN_10008005	-
113147	DKANELWELLHNLEAIK	0	3.13422	Pm_GLEAN_10008005	-
82148	IALTNMGSGYSSHLQR	0	3.10779	Pm_GLEAN_10008005	Deamidated (NQ)@5N
113151	DKANELWELLHNLEAIK	0	3.10316	Pm_GLEAN_10008005	-
113146	DKANELWELLHNLEAIK	0	3.04618	Pm_GLEAN_10008005	-
113149	DKANELWELLHNLEAIK	0	3.03572	Pm_GLEAN_10008005	-
89489	ANELWELLHNLEAIK	0	3.03176	Pm_GLEAN_10008005	-
113142	DKANELWELLHNLEAIK	0	3.02909	Pm_GLEAN_10008005	-
89569	ANELWELLHNLEAIK	0	3.02401	Pm_GLEAN_10008005	Deamidated (NQ)@10N
82163	IALTNMGSGYSSHLQR	0	2.96744	Pm_GLEAN_10008005	Deamidated (NQ)@5N
89485	ANELWELLHNLEAIK	0	2.96479	Pm_GLEAN_10008005	-
82159	IALTNMGSGYSSHLQR	0	2.96255	Pm_GLEAN_10008005	Deamidated (NQ)@5N
89490	ANELWELLHNLEAIK	0	2.9259	Pm_GLEAN_10008005	-
113206	DKANELWELLHNLEAIK	0	2.92169	Pm_GLEAN_10008005	Deamidated (NQ)@4N
89488	ANELWELLHNLEAIK	0	2.91763	Pm_GLEAN_10008005	-
82182	IALTNMGSGYSSHLQR	0	2.80914	Pm_GLEAN_10008005	Deamidated (NQ)@5N
82152	IALTNMGSGYSSHLQR	0	2.77117	Pm_GLEAN_10008005	Deamidated (NQ)@5N
82150	IALTNMGSGYSSHLQR	0	2.73944	Pm_GLEAN_10008005	Deamidated (NQ)@5N
89486	ANELWELLHNLEAIK	0	2.72561	Pm_GLEAN_10008005	-
89571	ANELWELLHNLEAIK	0	2.72449	Pm_GLEAN_10008005	Deamidated (NQ)@2N
89487	ANELWELLHNLEAIK	0	2.60289	Pm_GLEAN_10008005	-
113161	DKANELWELLHNLEAIK	0	2.60033	Pm_GLEAN_10008005	-
113201	DKANELWELLHNLEAIK	0	2.55564	Pm_GLEAN_10008005	Deamidated (NQ)@4N
113202	DKANELWELLHNLEAIK	0	2.54866	Pm_GLEAN_10008005	Deamidated (NQ)@4N
89568	ANELWELLHNLEAIK	0	2.42368	Pm_GLEAN_10008005	Deamidated (NQ)@2N
82043	IALTNMGSGYSSHLQR	0	2.41206	Pm_GLEAN_10008005	-
113162	DKANELWELLHNLEAIK	0	2.39914	Pm_GLEAN_10008005	-
89575	ANELWELLHNLEAIK	0	2.32413	Pm_GLEAN_10008005	Deamidated (NQ)@2N
89593	ANELWELLHNLEAIK	0	2.10846	Pm_GLEAN_10008005	Deamidated (NQ)@2N
89574	ANELWELLHNLEAIK	0	2.07997	Pm_GLEAN_10008005	Deamidated (NQ)@2N
89566	ANELWELLHNLEAIK	0	2.03359	Pm_GLEAN_10008005	Deamidated (NQ)@2N
113153	DKANELWELLHNLEAIK	0	2.03303	Pm_GLEAN_10008005	-
82151	IALTNMGSGYSSHLQR	0	2.00792	Pm_GLEAN_10008005	Deamidated (NQ)@5N
89588	ANELWELLHNLEAIK	0	2.00725	Pm_GLEAN_10008005	Deamidated (NQ)@2N
89484	ANELWELLHNLEAIK	0	1.93457	Pm_GLEAN_10008005	-
89590	ANELWELLHNLEAIK	0	1.93002	Pm_GLEAN_10008005	Deamidated (NQ)@2N
89579	ANELWELLHNLEAIK	0	1.91018	Pm_GLEAN_10008005	Deamidated (NQ)@2N
89572	ANELWELLHNLEAIK	0	1.82268	Pm_GLEAN_10008005	Deamidated (NQ)@10N
113205	DKANELWELLHNLEAIK	0	1.74532	Pm_GLEAN_10008005	Deamidated (NQ)@4N
113203	DKANELWELLHNLEAIK	1.28616e-05	1.70736	Pm_GLEAN_10008005	Deamidated (NQ)@4N
89491	ANELWELLHNLEAIK	2.21463e-05	1.46271	Pm_GLEAN_10008005	-
113200	DKANELWELLHNLEAIK	4.39835e-05	1.43081	Pm_GLEAN_10008005	Deamidated (NQ)@4N
89573	ANELWELLHNLEAIK	5.91377e-05	1.39549	Pm_GLEAN_10008005	Deamidated (NQ)@2N
113204	DKANELWELLHNLEAIK	5.91377e-05	1.37557	Pm_GLEAN_10008005	Deamidated (NQ)@4N
89492	ANELWELLHNLEAIK	5.91377e-05	1.36489	Pm_GLEAN_10008005	-
89576	ANELWELLHNLEAIK	0.000119456	1.07117	Pm_GLEAN_10008005	Deamidated (NQ)@2N
113211	DKANELWELLHNLEAIK	0.000146537	0.979888	Pm_GLEAN_10008005	Deamidated (NQ)@12N
964	YEVISLR	0.000175995	0.88412	Pm_GLEAN_10008005	-
89578	ANELWELLHNLEAIK	0.000175995	0.874736	Pm_GLEAN_10008005	Deamidated (NQ)@2N
89592	ANELWELLHNLEAIK	0.000211697	0.784363	Pm_GLEAN_10008005	Deamidated (NQ)@2N
89589	ANELWELLHNLEAIK	0.000386958	0.650426	Pm_GLEAN_10008005	Deamidated (NQ)@2N
961	YEVISLR	0.000516184	0.586803	Pm_GLEAN_10008005	-
959	YEVISLR	0.000945266	0.476243	Pm_GLEAN_10008005	-
113144	DKANELWELLHNLEAIK	0.00142932	0.384233	Pm_GLEAN_10008005	-
113133	DKANELWELLHNLEAIK	0.00210093	0.308144	Pm_GLEAN_10008005	-
960	YEVISLR	0.00231925	0.285851	Pm_GLEAN_10008005	-
89583	ANELWELLHNLEAIK	0.0024595	0.274612	Pm_GLEAN_10008005	Deamidated (NQ)@10N
963	YEVISLR	0.00264873	0.256796	Pm_GLEAN_10008005	-
962	YEVISLR	0.00350642	0.205502	Pm_GLEAN_10008005	-
24721	IPVNDVENFDK	0	2.59455	Pm_GLEAN_10008252	-
24720	IPVNDVENFDK	0	2.2276	Pm_GLEAN_10008252	-
24722	IPVNDVENFDK	0	2.16119	Pm_GLEAN_10008252	-
24774	IPVNDVENFDK	0	2.02207	Pm_GLEAN_10008252	Deamidated (NQ)@4N
24772	IPVNDVENFDK	0	1.95108	Pm_GLEAN_10008252	Deamidated (NQ)@4N
24777	IPVNDVENFDK	0	1.94492	Pm_GLEAN_10008252	Deamidated (NQ)@4N
24773	IPVNDVENFDK	0	1.90537	Pm_GLEAN_10008252	Deamidated (NQ)@4N
24719	IPVNDVENFDK	1.28616e-05	1.7224	Pm_GLEAN_10008252	-
24770	IPVNDVENFDK	2.21463e-05	1.66967	Pm_GLEAN_10008252	Deamidated (NQ)@4N
24769	IPVNDVENFDK	2.21463e-05	1.64793	Pm_GLEAN_10008252	Deamidated (NQ)@4N
24718	IPVNDVENFDK	2.21463e-05	1.48088	Pm_GLEAN_10008252	-
24852	IPVNDVENFDK	0.000141471	0.984447	Pm_GLEAN_10008252	Deamidated (NQ)@4N;Deamidated (NQ)@8N
24768	IPVNDVENFDK	0.000171006	0.907111	Pm_GLEAN_10008252	Deamidated (NQ)@4N
24776	IPVNDVENFDK	0.000189164	0.837673	Pm_GLEAN_10008252	Deamidated (NQ)@4N
24787	IPVNDVENFDK	0.000211697	0.787488	Pm_GLEAN_10008252	Deamidated (NQ)@8N
38596	IPVNDVENFDKK	0.000321724	0.689232	Pm_GLEAN_10008252	-
133272	LGEHNIDVNENTEQFIDSAK	0	2.36463	Pm_GLEAN_10008429	-
133266	LGEHNIDVNENTEQFIDSAK	0	1.8971	Pm_GLEAN_10008429	-
133830	LGEHNIDVNENTEQFIDSAK	0	1.75739	Pm_GLEAN_10008429	Deamidated (NQ)@9N;Deamidated (NQ)@11N
133265	LGEHNIDVNENTEQFIDSAK	0.000119456	1.0746	Pm_GLEAN_10008429	-
133832	LGEHNIDVNENTEQFIDSAK	0.000146537	0.953933	Pm_GLEAN_10008429	Deamidated (NQ)@9N;Deamidated (NQ)@11N
113238	HPSYNSYNLDNDIMLIK	0.00154792	0.36217	Pm_GLEAN_10008429	Deamidated (NQ)@11N
66487	KPSSSEESSAQQGGDK	0.00548844	0.116585	Pm_GLEAN_10008658	-
66486	KPSSSEESSAQQGGDK	0.00591309	0.100728	Pm_GLEAN_10008658	-
66485	KPSSSEESSAQQGGDK	0.00608642	0.0951237	Pm_GLEAN_10008658	-
66503	KPSSSEESSAQQGGDK	0.00652397	0.0824258	Pm_GLEAN_10008658	-
123799	EVAPTEVTDVWQYEEDKK	5.91377e-05	1.23509	Pm_GLEAN_10008861	-
123803	EVAPTEVTDVWQYEEDKK	5.91377e-05	1.2204	Pm_GLEAN_10008861	-
44235	WEPFTEFPQER	0.000314445	0.69064	Pm_GLEAN_10008861	-
44228	WEPFTEFPQER	0.000862817	0.496396	Pm_GLEAN_10008861	-
123813	EVAPTEVTDVWQYEEDKK	0.00182082	0.337464	Pm_GLEAN_10008861	-
123807	EVAPTEVTDVWQYEEDKK	0.00288076	0.242526	Pm_GLEAN_10008861	-
136684	HVVISAPSADAPMFVMGVNHEK	0	3.85385	Pm_GLEAN_10010593	-
136688	HVVISAPSADAPMFVMGVNHEK	0	3.83229	Pm_GLEAN_10010593	-
136685	HVVISAPSADAPMFVMGVNHEK	0	3.19362	Pm_GLEAN_10010593	-
133813	LIIGDMTITVFQERDPANIK	0	2.7623	Pm_GLEAN_10010593	-
83953	LVSWYDNEFGYSNR	0	2.51273	Pm_GLEAN_10010593	-
136683	HVVISAPSADAPMFVMGVNHEK	0	2.50887	Pm_GLEAN_10010593	-
136687	HVVISAPSADAPMFVMGVNHEK	0	2.3276	Pm_GLEAN_10010593	-
92254	IVSNASCTTNCLAPIAK	0	2.09619	Pm_GLEAN_10010593	Carbamidomethyl (C)@7C;Carbamidomethyl (C)@11C
136686	HVVISAPSADAPMFVMGVNHEK	0	1.98857	Pm_GLEAN_10010593	-
83948	LVSWYDNEFGYSNR	0	1.98155	Pm_GLEAN_10010593	-
45265	VCDLLQYMSSKE	0	1.97892	Pm_GLEAN_10010593	Carbamidomethyl (C)@2C
29884	VCDLLQYMSSK	0	1.9691	Pm_GLEAN_10010593	Carbamidomethyl (C)@2C
45257	VCDLLQYMSSKE	0	1.94272	Pm_GLEAN_10010593	Carbamidomethyl (C)@2C
45266	VCDLLQYMSSKE	0	1.85556	Pm_GLEAN_10010593	Carbamidomethyl (C)@2C
84044	LVSWYDNEFGYSNR	2.21463e-05	1.61432	Pm_GLEAN_10010593	Deamidated (NQ)@7N
82539	KLTVVAINDPFISLDYMVYMFK	5.91377e-05	1.33997	Pm_GLEAN_10010593	Deamidated (NQ)@8N
45255	VCDLLQYMSSKE	5.91377e-05	1.30253	Pm_GLEAN_10010593	Carbamidomethyl (C)@2C
45264	VCDLLQYMSSKE	6.81191e-05	1.20691	Pm_GLEAN_10010593	Carbamidomethyl (C)@2C
133812	LIIGDMTITVFQERDPANIK	7.54912e-05	1.17263	Pm_GLEAN_10010593	-
29971	VCDLLQYMSSK	7.54912e-05	1.16833	Pm_GLEAN_10010593	Carbamidomethyl (C)@2C;Deamidated (NQ)@6Q
92758	IVSNASCTTNCLAPIAK	7.54912e-05	1.15681	Pm_GLEAN_10010593	Carbamidomethyl (C)@7C;Deamidated (NQ)@10N;Carbamidomethyl (C)@11C
133811	LIIGDMTITVFQERDPANIK	8.42295e-05	1.12445	Pm_GLEAN_10010593	-
68361	LIIGDMTITVFQER	0.000135164	1.05081	Pm_GLEAN_10010593	-
45256	VCDLLQYMSSKE	0.000135164	1.04386	Pm_GLEAN_10010593	Carbamidomethyl (C)@2C
92260	IVSNASCTTNCLAPIAK	0.000141471	1.00539	Pm_GLEAN_10010593	Carbamidomethyl (C)@7C;Carbamidomethyl (C)@11C
92258	IVSNASCTTNCLAPIAK	0.000141471	0.986621	Pm_GLEAN_10010593	Carbamidomethyl (C)@7C;Carbamidomethyl (C)@11C
133810	LIIGDMTITVFQERDPANIK	0.000146537	0.942761	Pm_GLEAN_10010593	-
92259	IVSNASCTTNCLAPIAK	0.000162967	0.919416	Pm_GLEAN_10010593	Carbamidomethyl (C)@7C;Carbamidomethyl (C)@11C
133814	LIIGDMTITVFQERDPANIK	0.000175995	0.860474	Pm_GLEAN_10010593	-
335	VGINGFGR	0.00063559	0.545808	Pm_GLEAN_10010593	Deamidated (NQ)@4N
133852	LIIGDMTITVFQERDPANIK	0.000938907	0.477488	Pm_GLEAN_10010593	Deamidated (NQ)@12Q
92244	IVSNASCTTNCLAPIAK	0.000987243	0.466521	Pm_GLEAN_10010593	Carbamidomethyl (C)@7C;Carbamidomethyl (C)@11C
338	VGINGFGR	0.00103515	0.45578	Pm_GLEAN_10010593	Deamidated (NQ)@4N
339	VGINGFGR	0.00122537	0.418279	Pm_GLEAN_10010593	Deamidated (NQ)@4N
337	VGINGFGR	0.00122537	0.414773	Pm_GLEAN_10010593	Deamidated (NQ)@4N
332	VGINGFGR	0.00167668	0.346867	Pm_GLEAN_10010593	Deamidated (NQ)@4N
336	VGINGFGR	0.00171062	0.344214	Pm_GLEAN_10010593	Deamidated (NQ)@4N
29972	VCDLLQYMSSK	0.00300001	0.235627	Pm_GLEAN_10010593	Carbamidomethyl (C)@2C;Deamidated (NQ)@6Q
32864	GAAQNIIPASTGAAK	0.00389624	0.180987	Pm_GLEAN_10010593	-
331	VGINGFGR	0.00713462	0.0644594	Pm_GLEAN_10010593	Deamidated (NQ)@4N
333	VGINGFGR	0.00767009	0.049493	Pm_GLEAN_10010593	Deamidated (NQ)@4N
163019	FALAHYATDVTDAFFLNSYNNKDDIISAIGR	0	5.13837	Pm_GLEAN_10011202	Deamidated (NQ)@17N
163007	FALAHYATDVTDAFFLNSYNNKDDIISAIGR	0	5.10329	Pm_GLEAN_10011202	-
163003	FALAHYATDVTDAFFLNSYNNKDDIISAIGR	0	4.81524	Pm_GLEAN_10011202	-
163020	FALAHYATDVTDAFFLNSYNNKDDIISAIGR	0	4.77234	Pm_GLEAN_10011202	Deamidated (NQ)@17N
163021	FALAHYATDVTDAFFLNSYNNKDDIISAIGR	0	4.76344	Pm_GLEAN_10011202	Deamidated (NQ)@20N
163026	FALAHYATDVTDAFFLNSYNNKDDIISAIGR	0	4.70423	Pm_GLEAN_10011202	Deamidated (NQ)@17N
163022	FALAHYATDVTDAFFLNSYNNKDDIISAIGR	0	4.5896	Pm_GLEAN_10011202	Deamidated (NQ)@17N
163006	FALAHYATDVTDAFFLNSYNNKDDIISAIGR	0	4.52263	Pm_GLEAN_10011202	-
142305	IGVVQYADSPQADMYLNSHSTK	0	4.32368	Pm_GLEAN_10011202	-
163004	FALAHYATDVTDAFFLNSYNNKDDIISAIGR	0	4.26537	Pm_GLEAN_10011202	-
149979	IFTVGVGDILDELENLASETSTVAR	0	4.24654	Pm_GLEAN_10011202	-
149978	IFTVGVGDILDELENLASETSTVAR	0	4.21219	Pm_GLEAN_10011202	-
149976	IFTVGVGDILDELENLASETSTVAR	0	4.21127	Pm_GLEAN_10011202	-
124140	DVIFLIDGSDNTGASGIAHIR	0	4.17287	Pm_GLEAN_10011202	-
95668	LHDVGVATLLLVNSENR	0	4.17063	Pm_GLEAN_10011202	-
124144	DVIFLIDGSDNTGASGIAHIR	0	4.02676	Pm_GLEAN_10011202	-
142309	IGVVQYADSPQADMYLNSHSTK	0	4.01496	Pm_GLEAN_10011202	-
163005	FALAHYATDVTDAFFLNSYNNKDDIISAIGR	0	3.98873	Pm_GLEAN_10011202	-
96227	VVIHLTDGVDAPYAEMK	0	3.94634	Pm_GLEAN_10011202	-
96237	VVIHLTDGVDAPYAEMK	0	3.91391	Pm_GLEAN_10011202	-
152845	AGTYLELSELNEQILEALDDEVKGK	0	3.8958	Pm_GLEAN_10011202	-
142307	IGVVQYADSPQADMYLNSHSTK	0	3.8665	Pm_GLEAN_10011202	-
163008	FALAHYATDVTDAFFLNSYNNKDDIISAIGR	0	3.85017	Pm_GLEAN_10011202	-
163009	FALAHYATDVTDAFFLNSYNNKDDIISAIGR	0	3.81392	Pm_GLEAN_10011202	-
124143	DVIFLIDGSDNTGASGIAHIR	0	3.80815	Pm_GLEAN_10011202	-
95667	LHDVGVATLLLVNSENR	0	3.77562	Pm_GLEAN_10011202	-
150767	QLAQIATSSEDVLHVPTFPSLPVLK	0	3.7408	Pm_GLEAN_10011202	-
142349	IGVVQYADSPQADMYLNSHSTK	0	3.73718	Pm_GLEAN_10011202	Deamidated (NQ)@17N
106393	NLGQALEFLNSDMITAAR	0	3.73274	Pm_GLEAN_10011202	-
42310	DVIFLIDGSDNTGASGIAHIR	0	3.70076	Pm_GLEAN_10011202	-
69184	NLATAMSFVAQNTFK	0	3.6185	Pm_GLEAN_10011202	-
142345	IGVVQYADSPQADMYLNSHSTK	0	3.59922	Pm_GLEAN_10011202	Deamidated (NQ)@17N
81396	KDEGTPQILMLITGGR	0	3.58906	Pm_GLEAN_10011202	-
77691	SLQGVPQMLILLNGGR	0	3.5717	Pm_GLEAN_10011202	Deamidated (NQ)@13N
69182	NLATAMSFVAQNTFK	0	3.5512	Pm_GLEAN_10011202	-
163002	FALAHYATDVTDAFFLNSYNNKDDIISAIGR	0	3.55007	Pm_GLEAN_10011202	-
139909	VNIMDLDYELLEELDSIAER	0	3.5385	Pm_GLEAN_10011202	-
120025	DFIVNIVQQLDVQPDQVR	0	3.5356	Pm_GLEAN_10011202	-
152846	AGTYLELSELNEQILEALDDEVKGK	0	3.52327	Pm_GLEAN_10011202	-
152849	AGTYLELSELNEQILEALDDEVKGK	0	3.51038	Pm_GLEAN_10011202	-
162999	FALAHYATDVTDAFFLNSYNNKDDIISAIGR	0	3.48518	Pm_GLEAN_10011202	-
69191	NLATAMSFVAQNTFK	0	3.48467	Pm_GLEAN_10011202	-
69190	NLATAMSFVAQNTFK	0	3.47867	Pm_GLEAN_10011202	-
81043	GPFVLNGDTISAYNTR	0	3.45589	Pm_GLEAN_10011202	Deamidated (NQ)@6N
163018	FALAHYATDVTDAFFLNSYNNKDDIISAIGR	0	3.44289	Pm_GLEAN_10011202	Deamidated (NQ)@17N
95666	LHDVGVATLLLVNSENR	0	3.43071	Pm_GLEAN_10011202	-
148671	AGTYLELSELNEQILEALDDEVK	0	3.42939	Pm_GLEAN_10011202	-
144473	RQEGVPQFVIAVSSGPATDNIQR	0	3.39625	Pm_GLEAN_10011202	-
77692	SLQGVPQMLILLNGGR	0	3.39294	Pm_GLEAN_10011202	Deamidated (NQ)@13N
163017	FALAHYATDVTDAFFLNSYNNKDDIISAIGR	0	3.39174	Pm_GLEAN_10011202	Deamidated (NQ)@17N
120003	DFIVNIVQQLDVQPDQVR	0	3.38771	Pm_GLEAN_10011202	-
120021	DFIVNIVQQLDVQPDQVR	0	3.38543	Pm_GLEAN_10011202	-
77683	SLQGVPQMLILLNGGR	0	3.38499	Pm_GLEAN_10011202	Deamidated (NQ)@13N
163023	FALAHYATDVTDAFFLNSYNNKDDIISAIGR	0	3.38334	Pm_GLEAN_10011202	Deamidated (NQ)@20N
69947	DPAVQFYLNTYSTK	0	3.38275	Pm_GLEAN_10011202	-
120032	DFIVNIVQQLDVQPDQVR	0	3.36793	Pm_GLEAN_10011202	-
139898	VNIMDLDYELLEELDSIAER	0	3.36224	Pm_GLEAN_10011202	-
163050	FALAHYATDVTDAFFLNSYNNKDDIISAIGR	0	3.36212	Pm_GLEAN_10011202	Deamidated (NQ)@17N;Deamidated (NQ)@20N
77701	SLQGVPQMLILLNGGR	0	3.34191	Pm_GLEAN_10011202	Deamidated (NQ)@13N
106392	NLGQALEFLNSDMITAAR	0	3.34167	Pm_GLEAN_10011202	-
52043	VDSFNQLPSIENR	0	3.33936	Pm_GLEAN_10011202	-
142346	IGVVQYADSPQADMYLNSHSTK	0	3.33804	Pm_GLEAN_10011202	Deamidated (NQ)@17N
69939	DPAVQFYLNTYSTK	0	3.33596	Pm_GLEAN_10011202	-
150772	QLAQIATSSEDVLHVPTFPSLPVLK	0	3.33465	Pm_GLEAN_10011202	-
81049	GPFVLNGDTISAYNTR	0	3.3337	Pm_GLEAN_10011202	Deamidated (NQ)@6N
69941	DPAVQFYLNTYSTK	0	3.32149	Pm_GLEAN_10011202	-
106397	NLGQALEFLNSDMITAAR	0	3.31476	Pm_GLEAN_10011202	-
119993	DFIVNIVQQLDVQPDQVR	0	3.3127	Pm_GLEAN_10011202	-
84304	VALVMYNNEVTTEIR	0	3.31021	Pm_GLEAN_10011202	Deamidated (NQ)@7N
106395	NLGQALEFLNSDMITAAR	0	3.29813	Pm_GLEAN_10011202	-
152844	AGTYLELSELNEQILEALDDEVKGK	0	3.29034	Pm_GLEAN_10011202	-
77686	SLQGVPQMLILLNGGR	0	3.27907	Pm_GLEAN_10011202	Deamidated (NQ)@13N
120030	DFIVNIVQQLDVQPDQVR	0	3.25677	Pm_GLEAN_10011202	-
59191	GGRPLNTGAALQYVR	0	3.25538	Pm_GLEAN_10011202	-
77684	SLQGVPQMLILLNGGR	0	3.24089	Pm_GLEAN_10011202	Deamidated (NQ)@13N
69945	DPAVQFYLNTYSTK	0	3.23527	Pm_GLEAN_10011202	-
77699	SLQGVPQMLILLNGGR	0	3.23078	Pm_GLEAN_10011202	Deamidated (NQ)@13N
148670	AGTYLELSELNEQILEALDDEVK	0	3.22896	Pm_GLEAN_10011202	-
144470	RQEGVPQFVIAVSSGPATDNIQR	0	3.21705	Pm_GLEAN_10011202	-
81036	GPFVLNGDTISAYNTR	0	3.2164	Pm_GLEAN_10011202	Deamidated (NQ)@6N
32023	SGVSSFILVGLER	0	3.21588	Pm_GLEAN_10011202	-
152848	AGTYLELSELNEQILEALDDEVKGK	0	3.214	Pm_GLEAN_10011202	-
120036	DFIVNIVQQLDVQPDQVR	0	3.19181	Pm_GLEAN_10011202	-
81399	KDEGTPQILMLITGGR	0	3.18976	Pm_GLEAN_10011202	-
148672	AGTYLELSELNEQILEALDDEVK	0	3.1647	Pm_GLEAN_10011202	-
144471	RQEGVPQFVIAVSSGPATDNIQR	0	3.16231	Pm_GLEAN_10011202	-
69183	NLATAMSFVAQNTFK	0	3.16169	Pm_GLEAN_10011202	-
52040	VDSFNQLPSIENR	0	3.14925	Pm_GLEAN_10011202	-
120014	DFIVNIVQQLDVQPDQVR	0	3.14753	Pm_GLEAN_10011202	-
106468	NLGQALEFLNSDMITAAR	0	3.13525	Pm_GLEAN_10011202	Deamidated (NQ)@10N
106471	NLGQALEFLNSDMITAAR	0	3.12702	Pm_GLEAN_10011202	Deamidated (NQ)@10N
84319	VALVMYNNEVTTEIR	0	3.12416	Pm_GLEAN_10011202	Deamidated (NQ)@7N
69189	NLATAMSFVAQNTFK	0	3.10979	Pm_GLEAN_10011202	-
69181	NLATAMSFVAQNTFK	0	3.09078	Pm_GLEAN_10011202	-
69951	DPAVQFYLNTYSTK	0	3.08792	Pm_GLEAN_10011202	-
52046	VDSFNQLPSIENR	0	3.07897	Pm_GLEAN_10011202	-
163049	FALAHYATDVTDAFFLNSYNNKDDIISAIGR	0	3.07808	Pm_GLEAN_10011202	Deamidated (NQ)@17N;Deamidated (NQ)@20N
144474	RQEGVPQFVIAVSSGPATDNIQR	0	3.07511	Pm_GLEAN_10011202	-
163027	FALAHYATDVTDAFFLNSYNNKDDIISAIGR	0	3.06687	Pm_GLEAN_10011202	Deamidated (NQ)@21N
81029	GPFVLNGDTISAYNTR	0	3.06444	Pm_GLEAN_10011202	Deamidated (NQ)@6N
77682	SLQGVPQMLILLNGGR	0	3.06141	Pm_GLEAN_10011202	Deamidated (NQ)@13N
52161	VDSFNQLPSIENR	0	3.03578	Pm_GLEAN_10011202	Deamidated (NQ)@5N
106458	NLGQALEFLNSDMITAAR	0	3.02741	Pm_GLEAN_10011202	Deamidated (NQ)@10N
77687	SLQGVPQMLILLNGGR	0	3.02342	Pm_GLEAN_10011202	Deamidated (NQ)@13N
52041	VDSFNQLPSIENR	0	3.02078	Pm_GLEAN_10011202	-
32003	SGVSSFILVGLER	0	3.01969	Pm_GLEAN_10011202	-
59189	GGRPLNTGAALQYVR	0	3.01038	Pm_GLEAN_10011202	-
77702	SLQGVPQMLILLNGGR	0	3.00751	Pm_GLEAN_10011202	Deamidated (NQ)@13N
77694	SLQGVPQMLILLNGGR	0	3.00381	Pm_GLEAN_10011202	Deamidated (NQ)@13N
52164	VDSFNQLPSIENR	0	2.99753	Pm_GLEAN_10011202	Deamidated (NQ)@5N
77685	SLQGVPQMLILLNGGR	0	2.99323	Pm_GLEAN_10011202	Deamidated (NQ)@13N
119997	DFIVNIVQQLDVQPDQVR	0	2.98971	Pm_GLEAN_10011202	-
152847	AGTYLELSELNEQILEALDDEVKGK	0	2.98958	Pm_GLEAN_10011202	-
69348	NLATAMSFVAQNTFK	0	2.98885	Pm_GLEAN_10011202	Deamidated (NQ)@1N
84301	VALVMYNNEVTTEIR	0	2.98702	Pm_GLEAN_10011202	Deamidated (NQ)@7N
81040	GPFVLNGDTISAYNTR	0	2.9851	Pm_GLEAN_10011202	Deamidated (NQ)@6N
106396	NLGQALEFLNSDMITAAR	0	2.9747	Pm_GLEAN_10011202	-
95669	LHDVGVATLLLVNSENR	0	2.96678	Pm_GLEAN_10011202	-
120026	DFIVNIVQQLDVQPDQVR	0	2.95699	Pm_GLEAN_10011202	-
157671	ISVVQYSEDPKVEFLLNEHSTAQEVR	0	2.95284	Pm_GLEAN_10011202	-
77681	SLQGVPQMLILLNGGR	0	2.94114	Pm_GLEAN_10011202	Deamidated (NQ)@13N
42312	DVIFLIDGSDNTGASGIAHIR	0	2.93512	Pm_GLEAN_10011202	-
120023	DFIVNIVQQLDVQPDQVR	0	2.9346	Pm_GLEAN_10011202	-
52160	VDSFNQLPSIENR	0	2.93415	Pm_GLEAN_10011202	Deamidated (NQ)@6Q
120001	DFIVNIVQQLDVQPDQVR	0	2.9327	Pm_GLEAN_10011202	-
70082	DPAVQFYLNTYSTK	0	2.92694	Pm_GLEAN_10011202	Deamidated (NQ)@9N
81041	GPFVLNGDTISAYNTR	0	2.92384	Pm_GLEAN_10011202	Deamidated (NQ)@6N
84211	VALVMYNNEVTTEIR	0	2.92335	Pm_GLEAN_10011202	-
32019	SGVSSFILVGLER	0	2.91881	Pm_GLEAN_10011202	-
52158	VDSFNQLPSIENR	0	2.91106	Pm_GLEAN_10011202	Deamidated (NQ)@5N
70085	DPAVQFYLNTYSTK	0	2.90932	Pm_GLEAN_10011202	Deamidated (NQ)@9N
119996	DFIVNIVQQLDVQPDQVR	0	2.90723	Pm_GLEAN_10011202	-
148674	AGTYLELSELNEQILEALDDEVK	0	2.90709	Pm_GLEAN_10011202	-
70087	DPAVQFYLNTYSTK	0	2.90431	Pm_GLEAN_10011202	Deamidated (NQ)@9N
120009	DFIVNIVQQLDVQPDQVR	0	2.90249	Pm_GLEAN_10011202	-
120029	DFIVNIVQQLDVQPDQVR	0	2.893	Pm_GLEAN_10011202	-
77695	SLQGVPQMLILLNGGR	0	2.89179	Pm_GLEAN_10011202	Deamidated (NQ)@13N
84320	VALVMYNNEVTTEIR	0	2.89151	Pm_GLEAN_10011202	Deamidated (NQ)@7N
69973	DPAVQFYLNTYSTK	0	2.87701	Pm_GLEAN_10011202	-
61595	GGRPLNTGAALQYLR	0	2.8732	Pm_GLEAN_10011202	-
84321	VALVMYNNEVTTEIR	0	2.87216	Pm_GLEAN_10011202	Deamidated (NQ)@8N
77696	SLQGVPQMLILLNGGR	0	2.87134	Pm_GLEAN_10011202	Deamidated (NQ)@13N
163001	FALAHYATDVTDAFFLNSYNNKDDIISAIGR	0	2.86755	Pm_GLEAN_10011202	-
148742	AGTYLELSELNEQILEALDDEVK	0	2.86352	Pm_GLEAN_10011202	Deamidated (NQ)@13Q
84200	VALVMYNNEVTTEIR	0	2.85881	Pm_GLEAN_10011202	-
77700	SLQGVPQMLILLNGGR	0	2.85577	Pm_GLEAN_10011202	Deamidated (NQ)@13N
69936	DPAVQFYLNTYSTK	0	2.85324	Pm_GLEAN_10011202	-
32024	SGVSSFILVGLER	0	2.85299	Pm_GLEAN_10011202	-
81047	GPFVLNGDTISAYNTR	0	2.8521	Pm_GLEAN_10011202	Deamidated (NQ)@6N
106467	NLGQALEFLNSDMITAAR	0	2.83573	Pm_GLEAN_10011202	Deamidated (NQ)@10N
81035	GPFVLNGDTISAYNTR	0	2.82404	Pm_GLEAN_10011202	Deamidated (NQ)@6N
95665	LHDVGVATLLLVNSENR	0	2.82053	Pm_GLEAN_10011202	-
142348	IGVVQYADSPQADMYLNSHSTK	0	2.81294	Pm_GLEAN_10011202	Deamidated (NQ)@17N
69950	DPAVQFYLNTYSTK	0	2.8103	Pm_GLEAN_10011202	-
69953	DPAVQFYLNTYSTK	0	2.80558	Pm_GLEAN_10011202	-
157669	ISVVQYSEDPKVEFLLNEHSTAQEVR	0	2.80077	Pm_GLEAN_10011202	-
81044	GPFVLNGDTISAYNTR	0	2.79979	Pm_GLEAN_10011202	Deamidated (NQ)@6N
77693	SLQGVPQMLILLNGGR	0	2.79927	Pm_GLEAN_10011202	Deamidated (NQ)@13N
69323	NLATAMSFVAQNTFK	0	2.78136	Pm_GLEAN_10011202	Deamidated (NQ)@1N
142373	IGVVQYADSPQADMYLNSHSTK	0	2.78098	Pm_GLEAN_10011202	Deamidated (NQ)@5Q;Deamidated (NQ)@17N
106394	NLGQALEFLNSDMITAAR	0	2.78037	Pm_GLEAN_10011202	-
150473	QLAQIATSSEDVLHVPTFPSLPVLK	0	2.7727	Pm_GLEAN_10011202	Gln->pyro-Glu (N-term Q)@N_term
77703	SLQGVPQMLILLNGGR	0	2.77212	Pm_GLEAN_10011202	Deamidated (NQ)@13N
32007	SGVSSFILVGLER	0	2.77078	Pm_GLEAN_10011202	-
28276	FEEALLLEFGR	0	2.77053	Pm_GLEAN_10011202	-
81031	GPFVLNGDTISAYNTR	0	2.75793	Pm_GLEAN_10011202	Deamidated (NQ)@6N
77706	SLQGVPQMLILLNGGR	0	2.75791	Pm_GLEAN_10011202	Deamidated (NQ)@13N
55222	IEEIPTVTEGGLGVK	0	2.75699	Pm_GLEAN_10011202	-
81048	GPFVLNGDTISAYNTR	0	2.75694	Pm_GLEAN_10011202	Deamidated (NQ)@6N
150762	QLAQIATSSEDVLHVPTFPSLPVLK	0	2.75617	Pm_GLEAN_10011202	-
79376	SLQGVPQMLILLNGGR	0	2.75551	Pm_GLEAN_10011202	Oxidation (M)@8M;Deamidated (NQ)@13N
163048	FALAHYATDVTDAFFLNSYNNKDDIISAIGR	0	2.75217	Pm_GLEAN_10011202	Deamidated (NQ)@17N;Deamidated (NQ)@20N
163731	LLDSVTTTSTTDIISSYVPAPQPPVLTEIVNLGR	0	2.75083	Pm_GLEAN_10011202	-
70080	DPAVQFYLNTYSTK	0	2.74878	Pm_GLEAN_10011202	Deamidated (NQ)@9N
120020	DFIVNIVQQLDVQPDQVR	0	2.74824	Pm_GLEAN_10011202	-
70073	DPAVQFYLNTYSTK	0	2.73879	Pm_GLEAN_10011202	Deamidated (NQ)@9N
144468	RQEGVPQFVIAVSSGPATDNIQR	0	2.73539	Pm_GLEAN_10011202	-
120004	DFIVNIVQQLDVQPDQVR	0	2.73398	Pm_GLEAN_10011202	-
106398	NLGQALEFLNSDMITAAR	0	2.72696	Pm_GLEAN_10011202	-
81757	FALAHYATDVTDAFFLNSYNNKDDIISAIGR	0	2.71678	Pm_GLEAN_10011202	-
84313	VALVMYNNEVTTEIR	0	2.71382	Pm_GLEAN_10011202	Deamidated (NQ)@7N
34842	SPQDVAIFGPLLK	0	2.70881	Pm_GLEAN_10011202	-
119983	DFIVNIVQQLDVQPDQVR	0	2.70535	Pm_GLEAN_10011202	-
70075	DPAVQFYLNTYSTK	0	2.7051	Pm_GLEAN_10011202	Deamidated (NQ)@9N
149980	IFTVGVGDILDELENLASETSTVAR	0	2.7004	Pm_GLEAN_10011202	-
70083	DPAVQFYLNTYSTK	0	2.69395	Pm_GLEAN_10011202	Deamidated (NQ)@9N
52165	VDSFNQLPSIENR	0	2.69313	Pm_GLEAN_10011202	Deamidated (NQ)@5N
96208	VVIHLTDGVDAPYAEMK	0	2.68828	Pm_GLEAN_10011202	-
81032	GPFVLNGDTISAYNTR	0	2.68613	Pm_GLEAN_10011202	Deamidated (NQ)@6N
163024	FALAHYATDVTDAFFLNSYNNKDDIISAIGR	0	2.68025	Pm_GLEAN_10011202	Deamidated (NQ)@21N
37362	DVVFLIDGTTAVR	0	2.6786	Pm_GLEAN_10011202	-
69931	DPAVQFYLNTYSTK	0	2.67219	Pm_GLEAN_10011202	-
81050	GPFVLNGDTISAYNTR	0	2.66998	Pm_GLEAN_10011202	Deamidated (NQ)@6N
164955	SSDLADAINYVIQNELKPSAGVRPIEASQHLVVLTGGR	0	2.66914	Pm_GLEAN_10011202	-
52039	VDSFNQLPSIENR	0	2.66643	Pm_GLEAN_10011202	-
84316	VALVMYNNEVTTEIR	0	2.66515	Pm_GLEAN_10011202	Deamidated (NQ)@7N
37349	DVVFLIDGTTAVR	0	2.65338	Pm_GLEAN_10011202	-
69186	NLATAMSFVAQNTFK	0	2.65126	Pm_GLEAN_10011202	-
144494	RQEGVPQFVIAVSSGPATDNIQR	0	2.64987	Pm_GLEAN_10011202	Deamidated (NQ)@7Q
32006	SGVSSFILVGLER	0	2.64971	Pm_GLEAN_10011202	-
32020	SGVSSFILVGLER	0	2.64361	Pm_GLEAN_10011202	-
32022	SGVSSFILVGLER	0	2.64073	Pm_GLEAN_10011202	-
84197	VALVMYNNEVTTEIR	0	2.63514	Pm_GLEAN_10011202	-
106461	NLGQALEFLNSDMITAAR	0	2.63426	Pm_GLEAN_10011202	Deamidated (NQ)@10N
148673	AGTYLELSELNEQILEALDDEVK	0	2.62962	Pm_GLEAN_10011202	-
32000	SGVSSFILVGLER	0	2.61485	Pm_GLEAN_10011202	-
77826	SLQGVPQMLILLNGGR	0	2.61427	Pm_GLEAN_10011202	Deamidated (NQ)@7Q;Deamidated (NQ)@13N
81030	GPFVLNGDTISAYNTR	0	2.61262	Pm_GLEAN_10011202	Deamidated (NQ)@6N
32027	SGVSSFILVGLER	0	2.60954	Pm_GLEAN_10011202	-
37336	DVVFLIDGTTAVR	0	2.60654	Pm_GLEAN_10011202	-
163000	FALAHYATDVTDAFFLNSYNNKDDIISAIGR	0	2.60459	Pm_GLEAN_10011202	-
62035	KDIIFLVDGSDGVGR	0	2.59853	Pm_GLEAN_10011202	-
81024	GPFVLNGDTISAYNTR	0	2.59655	Pm_GLEAN_10011202	Deamidated (NQ)@6N
120005	DFIVNIVQQLDVQPDQVR	0	2.59414	Pm_GLEAN_10011202	-
84196	VALVMYNNEVTTEIR	0	2.58872	Pm_GLEAN_10011202	-
77709	SLQGVPQMLILLNGGR	0	2.58005	Pm_GLEAN_10011202	Deamidated (NQ)@13N
28256	FEEALLLEFGR	0	2.57778	Pm_GLEAN_10011202	-
84300	VALVMYNNEVTTEIR	0	2.57022	Pm_GLEAN_10011202	Deamidated (NQ)@7N
69187	NLATAMSFVAQNTFK	0	2.57013	Pm_GLEAN_10011202	-
52048	VDSFNQLPSIENR	0	2.56801	Pm_GLEAN_10011202	-
77705	SLQGVPQMLILLNGGR	0	2.56399	Pm_GLEAN_10011202	Deamidated (NQ)@13N
163726	LLDSVTTTSTTDIISSYVPAPQPPVLTEIVNLGR	0	2.55955	Pm_GLEAN_10011202	-
52047	VDSFNQLPSIENR	0	2.55893	Pm_GLEAN_10011202	-
69298	NLATAMSFVAQNTFK	0	2.5586	Pm_GLEAN_10011202	Deamidated (NQ)@1N
81038	GPFVLNGDTISAYNTR	0	2.55796	Pm_GLEAN_10011202	Deamidated (NQ)@6N
28265	FEEALLLEFGR	0	2.55501	Pm_GLEAN_10011202	-
120033	DFIVNIVQQLDVQPDQVR	0	2.55383	Pm_GLEAN_10011202	-
106460	NLGQALEFLNSDMITAAR	0	2.55366	Pm_GLEAN_10011202	Deamidated (NQ)@10N
84318	VALVMYNNEVTTEIR	0	2.54788	Pm_GLEAN_10011202	Deamidated (NQ)@7N
81037	GPFVLNGDTISAYNTR	0	2.54626	Pm_GLEAN_10011202	Deamidated (NQ)@6N
69992	DPAVQFYLNTYSTK	0	2.53979	Pm_GLEAN_10011202	-
146486	FALAHYATDVTDAFFLNSYNNK	0	2.53801	Pm_GLEAN_10011202	Deamidated (NQ)@17N
28257	FEEALLLEFGR	0	2.53157	Pm_GLEAN_10011202	-
96201	VVIHLTDGVDAPYAEMK	0	2.52751	Pm_GLEAN_10011202	-
32010	SGVSSFILVGLER	0	2.52724	Pm_GLEAN_10011202	-
96202	VVIHLTDGVDAPYAEMK	0	2.52623	Pm_GLEAN_10011202	-
106390	NLGQALEFLNSDMITAAR	0	2.52551	Pm_GLEAN_10011202	-
34840	SPQDVAIFGPLLK	0	2.52429	Pm_GLEAN_10011202	-
32011	SGVSSFILVGLER	0	2.51711	Pm_GLEAN_10011202	-
32008	SGVSSFILVGLER	0	2.51661	Pm_GLEAN_10011202	-
69952	DPAVQFYLNTYSTK	0	2.51473	Pm_GLEAN_10011202	-
163047	FALAHYATDVTDAFFLNSYNNKDDIISAIGR	0	2.50872	Pm_GLEAN_10011202	Deamidated (NQ)@17N;Deamidated (NQ)@20N
32016	SGVSSFILVGLER	0	2.50747	Pm_GLEAN_10011202	-
81034	GPFVLNGDTISAYNTR	0	2.50631	Pm_GLEAN_10011202	Deamidated (NQ)@6N
150479	QLAQIATSSEDVLHVPTFPSLPVLK	0	2.50401	Pm_GLEAN_10011202	Gln->pyro-Glu (N-term Q)@N_term
120006	DFIVNIVQQLDVQPDQVR	0	2.50197	Pm_GLEAN_10011202	-
106450	NLGQALEFLNSDMITAAR	0	2.49733	Pm_GLEAN_10011202	Deamidated (NQ)@10N
55232	IEEIPTVTEGGLGVK	0	2.49569	Pm_GLEAN_10011202	-
28253	FEEALLLEFGR	0	2.4946	Pm_GLEAN_10011202	-
70076	DPAVQFYLNTYSTK	0	2.49334	Pm_GLEAN_10011202	Deamidated (NQ)@9N
77688	SLQGVPQMLILLNGGR	0	2.48838	Pm_GLEAN_10011202	Deamidated (NQ)@13N
84335	VALVMYNNEVTTEIR	0	2.48662	Pm_GLEAN_10011202	Deamidated (NQ)@8N
119998	DFIVNIVQQLDVQPDQVR	0	2.48127	Pm_GLEAN_10011202	-
163061	FALAHYATDVTDAFFLNSYNNKDDIISAIGR	0	2.48045	Pm_GLEAN_10011202	Deamidated (NQ)@17N;Deamidated (NQ)@20N;Deamidated (NQ)@21N
106466	NLGQALEFLNSDMITAAR	0	2.47316	Pm_GLEAN_10011202	Deamidated (NQ)@10N
38640	DFIVNIVQQLDVQPDQVR	0	2.46686	Pm_GLEAN_10011202	-
37348	DVVFLIDGTTAVR	0	2.46225	Pm_GLEAN_10011202	-
84306	VALVMYNNEVTTEIR	0	2.45381	Pm_GLEAN_10011202	Deamidated (NQ)@7N
119986	DFIVNIVQQLDVQPDQVR	0	2.44774	Pm_GLEAN_10011202	-
86918	VEFLLNEHSTAQEVR	0	2.44408	Pm_GLEAN_10011202	-
38661	DFIVNIVQQLDVQPDQVR	0	2.43453	Pm_GLEAN_10011202	Deamidated (NQ)@8Q
32026	SGVSSFILVGLER	0	2.43057	Pm_GLEAN_10011202	-
81120	GPFVLNGDTISAYNTR	0	2.43028	Pm_GLEAN_10011202	Deamidated (NQ)@6N;Deamidated (NQ)@14N
28263	FEEALLLEFGR	0	2.42464	Pm_GLEAN_10011202	-
52042	VDSFNQLPSIENR	0	2.41742	Pm_GLEAN_10011202	-
119995	DFIVNIVQQLDVQPDQVR	0	2.41234	Pm_GLEAN_10011202	-
32013	SGVSSFILVGLER	0	2.40815	Pm_GLEAN_10011202	-
29455	ALLSHIEGLQTR	0	2.40743	Pm_GLEAN_10011202	-
32018	SGVSSFILVGLER	0	2.40705	Pm_GLEAN_10011202	-
21587	ISVVQYSEDPK	0	2.40489	Pm_GLEAN_10011202	-
84307	VALVMYNNEVTTEIR	0	2.40441	Pm_GLEAN_10011202	Deamidated (NQ)@7N
62036	KDIIFLVDGSDGVGR	0	2.40422	Pm_GLEAN_10011202	-
32033	SGVSSFILVGLER	0	2.40231	Pm_GLEAN_10011202	-
28264	FEEALLLEFGR	0	2.40219	Pm_GLEAN_10011202	-
81379	KDEGTPQILMLITGGR	0	2.3993	Pm_GLEAN_10011202	-
84298	VALVMYNNEVTTEIR	0	2.39184	Pm_GLEAN_10011202	Deamidated (NQ)@7N
61588	GGRPLNTGAALQYLR	0	2.39035	Pm_GLEAN_10011202	-
150474	QLAQIATSSEDVLHVPTFPSLPVLK	0	2.38087	Pm_GLEAN_10011202	Gln->pyro-Glu (N-term Q)@N_term
28272	FEEALLLEFGR	0	2.3805	Pm_GLEAN_10011202	-
34841	SPQDVAIFGPLLK	0	2.37902	Pm_GLEAN_10011202	-
140551	VNIMDLDYELLEELDSIAER	0	2.37492	Pm_GLEAN_10011202	Oxidation (M)@4M
70081	DPAVQFYLNTYSTK	0	2.37283	Pm_GLEAN_10011202	Deamidated (NQ)@9N
77697	SLQGVPQMLILLNGGR	0	2.37179	Pm_GLEAN_10011202	Deamidated (NQ)@13N
44005	DIIFLVDGSDGVGR	0	2.36857	Pm_GLEAN_10011202	-
119999	DFIVNIVQQLDVQPDQVR	0	2.36778	Pm_GLEAN_10011202	-
69265	NLATAMSFVAQNTFK	0	2.3661	Pm_GLEAN_10011202	Deamidated (NQ)@12N
69272	NLATAMSFVAQNTFK	0	2.35939	Pm_GLEAN_10011202	Deamidated (NQ)@1N
70086	DPAVQFYLNTYSTK	0	2.35172	Pm_GLEAN_10011202	Deamidated (NQ)@9N
120013	DFIVNIVQQLDVQPDQVR	0	2.34939	Pm_GLEAN_10011202	-
81398	KDEGTPQILMLITGGR	0	2.3453	Pm_GLEAN_10011202	-
84186	VALVMYNNEVTTEIR	0	2.33867	Pm_GLEAN_10011202	-
79380	SLQGVPQMLILLNGGR	0	2.33759	Pm_GLEAN_10011202	Oxidation (M)@8M;Deamidated (NQ)@13N
70121	DPAVQFYLNTYSTK	0	2.33453	Pm_GLEAN_10011202	Deamidated (NQ)@5Q
62816	VNIMDLDYELLEELDSIAER	0	2.32777	Pm_GLEAN_10011202	Oxidation (M)@4M
150765	QLAQIATSSEDVLHVPTFPSLPVLK	0	2.32695	Pm_GLEAN_10011202	-
63135	DEGTPQILMLITGGR	0	2.32353	Pm_GLEAN_10011202	-
119994	DFIVNIVQQLDVQPDQVR	0	2.3203	Pm_GLEAN_10011202	-
144467	RQEGVPQFVIAVSSGPATDNIQR	0	2.31693	Pm_GLEAN_10011202	-
28250	FEEALLLEFGR	0	2.29468	Pm_GLEAN_10011202	-
146446	FALAHYATDVTDAFFLNSYNNK	0	2.29292	Pm_GLEAN_10011202	-
32015	SGVSSFILVGLER	0	2.29146	Pm_GLEAN_10011202	-
62033	KDIIFLVDGSDGVGR	0	2.28071	Pm_GLEAN_10011202	-
28271	FEEALLLEFGR	0	2.27735	Pm_GLEAN_10011202	-
28284	FEEALLLEFGR	0	2.27594	Pm_GLEAN_10011202	-
119977	DFIVNIVQQLDVQPDQVR	0	2.27303	Pm_GLEAN_10011202	-
84293	VALVMYNNEVTTEIR	0	2.26555	Pm_GLEAN_10011202	Deamidated (NQ)@7N
28285	FEEALLLEFGR	0	2.26541	Pm_GLEAN_10011202	-
46678	NEFPAMQNFVQR	0	2.26452	Pm_GLEAN_10011202	-
34846	SPQDVAIFGPLLK	0	2.26447	Pm_GLEAN_10011202	-
28279	FEEALLLEFGR	0	2.2639	Pm_GLEAN_10011202	-
70084	DPAVQFYLNTYSTK	0	2.25803	Pm_GLEAN_10011202	Deamidated (NQ)@9N
120016	DFIVNIVQQLDVQPDQVR	0	2.25081	Pm_GLEAN_10011202	-
21591	ISVVQYSEDPK	0	2.24926	Pm_GLEAN_10011202	-
34847	SPQDVAIFGPLLK	0	2.24821	Pm_GLEAN_10011202	-
46675	NEFPAMQNFVQR	0	2.24814	Pm_GLEAN_10011202	-
120080	DFIVNIVQQLDVQPDQVR	0	2.24588	Pm_GLEAN_10011202	Deamidated (NQ)@8Q
31996	SGVSSFILVGLER	0	2.2456	Pm_GLEAN_10011202	-
106472	NLGQALEFLNSDMITAAR	0	2.24248	Pm_GLEAN_10011202	Deamidated (NQ)@10N
46782	NEFPAMQNFVQR	0	2.23729	Pm_GLEAN_10011202	Deamidated (NQ)@1N
106469	NLGQALEFLNSDMITAAR	0	2.23597	Pm_GLEAN_10011202	Deamidated (NQ)@10N
119982	DFIVNIVQQLDVQPDQVR	0	2.23512	Pm_GLEAN_10011202	-
106459	NLGQALEFLNSDMITAAR	0	2.23496	Pm_GLEAN_10011202	Deamidated (NQ)@10N
70088	DPAVQFYLNTYSTK	0	2.23249	Pm_GLEAN_10011202	Deamidated (NQ)@9N
28273	FEEALLLEFGR	0	2.22804	Pm_GLEAN_10011202	-
149981	IFTVGVGDILDELENLASETSTVAR	0	2.22712	Pm_GLEAN_10011202	-
28262	FEEALLLEFGR	0	2.22143	Pm_GLEAN_10011202	-
31991	SGVSSFILVGLER	0	2.22107	Pm_GLEAN_10011202	-
162998	FALAHYATDVTDAFFLNSYNNKDDIISAIGR	0	2.21634	Pm_GLEAN_10011202	-
55221	IEEIPTVTEGGLGVK	0	2.21528	Pm_GLEAN_10011202	-
69932	DPAVQFYLNTYSTK	0	2.21423	Pm_GLEAN_10011202	-
144472	RQEGVPQFVIAVSSGPATDNIQR	0	2.20701	Pm_GLEAN_10011202	-
28269	FEEALLLEFGR	0	2.2019	Pm_GLEAN_10011202	-
28278	FEEALLLEFGR	0	2.20099	Pm_GLEAN_10011202	-
32004	SGVSSFILVGLER	0	2.19864	Pm_GLEAN_10011202	-
21920	DKGIIVLGIGAGR	0	2.19664	Pm_GLEAN_10011202	-
84185	VALVMYNNEVTTEIR	0	2.19561	Pm_GLEAN_10011202	-
119976	DFIVNIVQQLDVQPDQVR	0	2.19187	Pm_GLEAN_10011202	-
120015	DFIVNIVQQLDVQPDQVR	0	2.18395	Pm_GLEAN_10011202	-
28259	FEEALLLEFGR	0	2.18263	Pm_GLEAN_10011202	-
81121	GPFVLNGDTISAYNTR	0	2.18214	Pm_GLEAN_10011202	Deamidated (NQ)@6N;Deamidated (NQ)@14N
150480	QLAQIATSSEDVLHVPTFPSLPVLK	0	2.18187	Pm_GLEAN_10011202	Gln->pyro-Glu (N-term Q)@N_term
29463	ALLSHIEGLQTR	0	2.17361	Pm_GLEAN_10011202	-
44025	DIIFLVDGSDGVGR	0	2.17335	Pm_GLEAN_10011202	-
84312	VALVMYNNEVTTEIR	0	2.17227	Pm_GLEAN_10011202	Deamidated (NQ)@7N
69176	NLATAMSFVAQNTFK	0	2.17139	Pm_GLEAN_10011202	-
106577	NLGQALEFLNSDMITAAR	0	2.16583	Pm_GLEAN_10011202	Deamidated (NQ)@4Q;Deamidated (NQ)@10N
29462	ALLSHIEGLQTR	0	2.16064	Pm_GLEAN_10011202	-
29464	ALLSHIEGLQTR	0	2.15743	Pm_GLEAN_10011202	-
28280	FEEALLLEFGR	0	2.15036	Pm_GLEAN_10011202	-
77708	SLQGVPQMLILLNGGR	0	2.13927	Pm_GLEAN_10011202	Deamidated (NQ)@13N
29460	ALLSHIEGLQTR	0	2.13849	Pm_GLEAN_10011202	-
120007	DFIVNIVQQLDVQPDQVR	0	2.13672	Pm_GLEAN_10011202	-
37318	DVVFLIDGTTAVR	0	2.13372	Pm_GLEAN_10011202	-
95832	HKGGRPLNTGAALQYLR	0	2.13181	Pm_GLEAN_10011202	-
63131	DEGTPQILMLITGGR	0	2.11878	Pm_GLEAN_10011202	-
69940	DPAVQFYLNTYSTK	0	2.11778	Pm_GLEAN_10011202	-
119978	DFIVNIVQQLDVQPDQVR	0	2.11623	Pm_GLEAN_10011202	-
31986	SGVSSFILVGLER	0	2.113	Pm_GLEAN_10011202	-
106496	NLGQALEFLNSDMITAAR	0	2.11151	Pm_GLEAN_10011202	Deamidated (NQ)@10N
28281	FEEALLLEFGR	0	2.10309	Pm_GLEAN_10011202	-
150773	QLAQIATSSEDVLHVPTFPSLPVLK	0	2.09655	Pm_GLEAN_10011202	-
46781	NEFPAMQNFVQR	0	2.09277	Pm_GLEAN_10011202	Deamidated (NQ)@1N
81045	GPFVLNGDTISAYNTR	0	2.08392	Pm_GLEAN_10011202	Deamidated (NQ)@6N
46674	NEFPAMQNFVQR	0	2.07818	Pm_GLEAN_10011202	-
44009	DIIFLVDGSDGVGR	0	2.07587	Pm_GLEAN_10011202	-
119981	DFIVNIVQQLDVQPDQVR	0	2.0757	Pm_GLEAN_10011202	-
95655	LHDVGVATLLLVNSENR	0	2.07554	Pm_GLEAN_10011202	-
120018	DFIVNIVQQLDVQPDQVR	0	2.07462	Pm_GLEAN_10011202	-
69962	DPAVQFYLNTYSTK	0	2.07369	Pm_GLEAN_10011202	-
142347	IGVVQYADSPQADMYLNSHSTK	0	2.07361	Pm_GLEAN_10011202	Deamidated (NQ)@17N
28282	FEEALLLEFGR	0	2.06251	Pm_GLEAN_10011202	-
26769	EFPILQEFMR	0	2.06174	Pm_GLEAN_10011202	-
28074	SSDDVSSAADQLK	0	2.05845	Pm_GLEAN_10011202	-
55230	IEEIPTVTEGGLGVK	0	2.05468	Pm_GLEAN_10011202	-
32032	SGVSSFILVGLER	0	2.05461	Pm_GLEAN_10011202	-
77679	SLQGVPQMLILLNGGR	0	2.0513	Pm_GLEAN_10011202	Deamidated (NQ)@13N
26783	EFPILQEFMR	0	2.04972	Pm_GLEAN_10011202	-
28267	FEEALLLEFGR	0	2.04922	Pm_GLEAN_10011202	-
46798	NEFPAMQNFVQR	0	2.04769	Pm_GLEAN_10011202	Deamidated (NQ)@1N
32012	SGVSSFILVGLER	0	2.04617	Pm_GLEAN_10011202	-
29456	ALLSHIEGLQTR	0	2.04331	Pm_GLEAN_10011202	-
32017	SGVSSFILVGLER	0	2.03624	Pm_GLEAN_10011202	-
77592	SLQGVPQMLILLNGGR	0	2.03445	Pm_GLEAN_10011202	-
32028	SGVSSFILVGLER	0	2.03422	Pm_GLEAN_10011202	-
34848	SPQDVAIFGPLLK	0	2.03294	Pm_GLEAN_10011202	-
32009	SGVSSFILVGLER	0	2.03271	Pm_GLEAN_10011202	-
44026	DIIFLVDGSDGVGR	0	2.03254	Pm_GLEAN_10011202	-
81042	GPFVLNGDTISAYNTR	0	2.02423	Pm_GLEAN_10011202	Deamidated (NQ)@6N
61590	GGRPLNTGAALQYLR	0	2.01935	Pm_GLEAN_10011202	-
28289	FEEALLLEFGR	0	2.01421	Pm_GLEAN_10011202	-
32021	SGVSSFILVGLER	0	2.00817	Pm_GLEAN_10011202	-
34844	SPQDVAIFGPLLK	0	2.00741	Pm_GLEAN_10011202	-
26776	EFPILQEFMR	0	2.00647	Pm_GLEAN_10011202	-
69269	NLATAMSFVAQNTFK	0	2.00528	Pm_GLEAN_10011202	Deamidated (NQ)@12N
62031	KDIIFLVDGSDGVGR	0	2.00509	Pm_GLEAN_10011202	-
46680	NEFPAMQNFVQR	0	2.00468	Pm_GLEAN_10011202	-
46555	DIVFLLDDSDATR	0	2.00181	Pm_GLEAN_10011202	-
46790	NEFPAMQNFVQR	0	2.00162	Pm_GLEAN_10011202	Deamidated (NQ)@8N
26784	EFPILQEFMR	0	2.0008	Pm_GLEAN_10011202	-
32029	SGVSSFILVGLER	0	1.9994	Pm_GLEAN_10011202	-
34850	SPQDVAIFGPLLK	0	1.99761	Pm_GLEAN_10011202	-
46603	DIVFLLDDSDATR	0	1.99757	Pm_GLEAN_10011202	-
28287	FEEALLLEFGR	0	1.99751	Pm_GLEAN_10011202	-
26804	EFPILQEFMR	0	1.9958	Pm_GLEAN_10011202	-
120008	DFIVNIVQQLDVQPDQVR	0	1.99577	Pm_GLEAN_10011202	-
28275	FEEALLLEFGR	0	1.99204	Pm_GLEAN_10011202	-
163727	LLDSVTTTSTTDIISSYVPAPQPPVLTEIVNLGR	0	1.99152	Pm_GLEAN_10011202	-
31999	SGVSSFILVGLER	0	1.99028	Pm_GLEAN_10011202	-
163735	LLDSVTTTSTTDIISSYVPAPQPPVLTEIVNLGR	0	1.98784	Pm_GLEAN_10011202	-
142306	IGVVQYADSPQADMYLNSHSTK	0	1.98635	Pm_GLEAN_10011202	-
120010	DFIVNIVQQLDVQPDQVR	0	1.98348	Pm_GLEAN_10011202	-
148749	AGTYLELSELNEQILEALDDEVK	0	1.98344	Pm_GLEAN_10011202	Deamidated (NQ)@11N
86919	VEFLLNEHSTAQEVR	0	1.98199	Pm_GLEAN_10011202	-
69993	DPAVQFYLNTYSTK	0	1.98189	Pm_GLEAN_10011202	-
69178	NLATAMSFVAQNTFK	0	1.98054	Pm_GLEAN_10011202	-
28290	FEEALLLEFGR	0	1.98013	Pm_GLEAN_10011202	-
162997	FALAHYATDVTDAFFLNSYNNKDDIISAIGR	0	1.97697	Pm_GLEAN_10011202	-
62042	KDIIFLVDGSDGVGR	0	1.97558	Pm_GLEAN_10011202	-
31993	SGVSSFILVGLER	0	1.97377	Pm_GLEAN_10011202	-
164956	SSDLADAINYVIQNELKPSAGVRPIEASQHLVVLTGGR	0	1.97342	Pm_GLEAN_10011202	-
36670	VVDKLDVGLDAVR	0	1.97235	Pm_GLEAN_10011202	-
37343	DVVFLIDGTTAVR	0	1.97002	Pm_GLEAN_10011202	-
10431	DAEVIFYLNTHDTR	0	1.96757	Pm_GLEAN_10011202	-
61589	GGRPLNTGAALQYLR	0	1.96259	Pm_GLEAN_10011202	-
46677	NEFPAMQNFVQR	0	1.95811	Pm_GLEAN_10011202	-
26768	EFPILQEFMR	0	1.95652	Pm_GLEAN_10011202	-
84317	VALVMYNNEVTTEIR	0	1.95524	Pm_GLEAN_10011202	Deamidated (NQ)@7N
29458	ALLSHIEGLQTR	0	1.95399	Pm_GLEAN_10011202	-
28283	FEEALLLEFGR	0	1.94592	Pm_GLEAN_10011202	-
84278	VALVMYNNEVTTEIR	0	1.94275	Pm_GLEAN_10011202	Deamidated (NQ)@7N
26801	EFPILQEFMR	0	1.94229	Pm_GLEAN_10011202	-
46559	DIVFLLDDSDATR	0	1.94149	Pm_GLEAN_10011202	-
32035	SGVSSFILVGLER	0	1.93888	Pm_GLEAN_10011202	-
15923	VVETLNVGENK	0	1.93663	Pm_GLEAN_10011202	-
119990	DFIVNIVQQLDVQPDQVR	0	1.93661	Pm_GLEAN_10011202	-
5008	GIIVLGIGAGR	0	1.93646	Pm_GLEAN_10011202	-
32002	SGVSSFILVGLER	0	1.93562	Pm_GLEAN_10011202	-
44016	DIIFLVDGSDGVGR	0	1.93287	Pm_GLEAN_10011202	-
157670	ISVVQYSEDPKVEFLLNEHSTAQEVR	0	1.93063	Pm_GLEAN_10011202	-
26775	EFPILQEFMR	0	1.92126	Pm_GLEAN_10011202	-
119980	DFIVNIVQQLDVQPDQVR	0	1.91986	Pm_GLEAN_10011202	-
28255	FEEALLLEFGR	0	1.91866	Pm_GLEAN_10011202	-
120031	DFIVNIVQQLDVQPDQVR	0	1.91852	Pm_GLEAN_10011202	-
59184	GGRPLNTGAALQYVR	0	1.91828	Pm_GLEAN_10011202	-
81015	GPFVLNGDTISAYNTR	0	1.91685	Pm_GLEAN_10011202	Deamidated (NQ)@6N
59317	GGRPLNTGAALQYVR	0	1.91606	Pm_GLEAN_10011202	Deamidated (NQ)@6N
95661	LHDVGVATLLLVNSENR	0	1.91565	Pm_GLEAN_10011202	-
46595	DIVFLLDDSDATR	0	1.91458	Pm_GLEAN_10011202	-
63136	DEGTPQILMLITGGR	0	1.91429	Pm_GLEAN_10011202	-
28274	FEEALLLEFGR	0	1.91403	Pm_GLEAN_10011202	-
46775	NEFPAMQNFVQR	0	1.9139	Pm_GLEAN_10011202	Deamidated (NQ)@1N
46591	DIVFLLDDSDATR	0	1.91315	Pm_GLEAN_10011202	-
77698	SLQGVPQMLILLNGGR	0	1.91008	Pm_GLEAN_10011202	Deamidated (NQ)@13N
84427	VALVMYNNEVTTEIR	0	1.90978	Pm_GLEAN_10011202	Deamidated (NQ)@7N;Deamidated (NQ)@8N
95656	LHDVGVATLLLVNSENR	0	1.90956	Pm_GLEAN_10011202	-
5009	GIIVLGIGAGR	0	1.9008	Pm_GLEAN_10011202	-
70021	DPAVQFYLNTYSTK	0	1.89516	Pm_GLEAN_10011202	-
[truncated: 3,216 more rows]
