# Supplementary material for: High-Throughput Identification of Antimicrobial Peptides from Amphibious Mudskippers
Source: Mar Drugs. 2017 Nov 22;15(11):364. doi: 10.3390/md15110364 (PMC5706053; doi:10.3390/md15110364)
Supplement: Supplementary file 1 [file marinedrugs-15-00364-s001.zip › Supplementary/Table S6.xlsx]

## Sheet: sheet1
NO	Name	Sequence	Molecular weight	Length	Charge	Isoelectric_Point	residue	A-number	A-percent	residue	C-number	C-percent	residue	D-number	D-percent	residue	E-number	E-percent	residue	F-number	F-percent	residue	G-number	G-percent	residue	H-number	H-percent	residue	I-number	I-percent	residue	K-number	K-percent	residue	L-number	L-percent	residue	M-number	M-percent	residue	N-number	N-percent	residue	P-number	P-percent	residue	Q-number	Q-percent	residue
1	pis1	FFHKIIQGVGRCVHGVFQGKDRAD*	2715.13	24	3	9.5124	A	1	4.167	C	1	4.167	D	2	8.333	E	0	0	F	3	12.5	G	4	16.667	H	2	8.333	I	2	8.333	K	2	8.333	L	0	0	M	0	0	N	0	0	P	0	0	Q	2	8.333	R
2	pis2	FSRSKYMRKKIKQAWKESRRMKDFEKMKRRYG*	4185	32	11	11.7345	A	1	3.125	C	0	0	D	1	3.125	E	2	6.25	F	2	6.25	G	1	3.125	H	0	0	I	1	3.125	K	8	25	L	0	0	M	3	9.375	N	0	0	P	0	0	Q	1	3.125	R
3	Hbβ1_1bp	RLLGNCLTVVMAAKLGTAFSPEIQCAWQK	3149.78	29	2	8.5597	A	4	13.793	C	2	6.897	D	0	0	E	1	3.448	F	1	3.448	G	2	6.897	H	0	0	I	1	3.448	K	2	6.897	L	4	13.793	M	1	3.448	N	1	3.448	P	1	3.448	Q	2	6.897	R
4	Hbβ2_1bp	RLLADCLAIVIAAKMGPSFTSEIQAALQK	3059.68	29	1	7.9965	A	6	20.69	C	1	3.448	D	1	3.448	E	1	3.448	F	1	3.448	G	1	3.448	H	0	0	I	3	10.345	K	2	6.897	L	4	13.793	M	1	3.448	N	0	0	P	1	3.448	Q	2	6.897	R
5	Hbβ1_1pm	RLLADCLTVTLAGKMGTAFTPEIQCAWQK	3166.76	29	1	7.7995	A	4	13.793	C	2	6.897	D	1	3.448	E	1	3.448	F	1	3.448	G	2	6.897	H	0	0	I	1	3.448	K	2	6.897	L	4	13.793	M	1	3.448	N	0	0	P	1	3.448	Q	2	6.897	R
6	Hbβ2_1pm	RLLADCLAIVIAGKMGPAFTSEIQAALQK	3029.65	29	1	7.9965	A	6	20.69	C	1	3.448	D	1	3.448	E	1	3.448	F	1	3.448	G	2	6.897	H	0	0	I	3	10.345	K	2	6.897	L	4	13.793	M	1	3.448	N	0	0	P	1	3.448	Q	2	6.897	R
7	Hbβ1_2bp	AAKLGTAFSPEIQCAWQKFLAVVVAALGKQYH	3447.06	32	2.5	9.2034	A	7	21.875	C	1	3.125	D	0	0	E	1	3.125	F	2	6.25	G	2	6.25	H	1	3.125	I	1	3.125	K	3	9.375	L	3	9.375	M	0	0	N	0	0	P	1	3.125	Q	3	9.375	R
8	Hbβ2_2bp	AAKMGPSFTSEIQAALQKFVSVVVSALGRQYH	3421.96	32	2.5	10.2287	A	5	15.625	C	0	0	D	0	0	E	1	3.125	F	2	6.25	G	2	6.25	H	1	3.125	I	1	3.125	K	2	6.25	L	2	6.25	M	1	3.125	N	0	0	P	1	3.125	Q	3	9.375	R
9	Hbβ1_2pm	AGKMGTAFTPEIQCAWQKFMAVCVAALGKQYH	3487.13	32	2.5	8.5423	A	6	18.75	C	2	6.25	D	0	0	E	1	3.125	F	2	6.25	G	3	9.375	H	1	3.125	I	1	3.125	K	3	9.375	L	1	3.125	M	2	6.25	N	0	0	P	1	3.125	Q	3	9.375	R
10	Hbβ2_2pm	AGKMGPAFTSEIQAALQKFVAVVVNALGRQYH	3402.96	32	2.5	10.2287	A	6	18.75	C	0	0	D	0	0	E	1	3.125	F	2	6.25	G	3	9.375	H	1	3.125	I	1	3.125	K	2	6.25	L	2	6.25	M	1	3.125	N	1	3.125	P	1	3.125	Q	3	9.375	R
11	Misgurin	RKRVEELSKFSKKGAAARRRK	2501.97	21	8	12.3707	A	3	14.286	C	0	0	D	0	0	E	2	9.524	F	1	4.762	G	1	4.762	H	0	0	I	0	0	K	5	23.81	L	1	4.762	M	0	0	N	0	0	P	0	0	Q	0	0	R
12	GAPDH1	VKVGINGFGRIGRLVTRAAFHSKKVEIVAIND	3466.09	32	4.5	11.65	A	3	9.375	C	0	0	D	1	3.125	E	1	3.125	F	2	6.25	G	4	12.5	H	1	3.125	I	4	12.5	K	3	9.375	L	1	3.125	M	0	0	N	2	6.25	P	0	0	Q	0	0	R
13	GAPDH6	VKVGINGFGRIGRLVTRAAAQNKKVTVVAIND	3365.97	32	5	12.2625	A	4	12.5	C	0	0	D	1	3.125	E	0	0	F	1	3.125	G	4	12.5	H	0	0	I	3	9.375	K	3	9.375	L	1	3.125	M	0	0	N	3	9.375	P	0	0	Q	1	3.125	R
14	CcAMP	MWITNGGKANWYFLLAR	2041.4	17	2	10.4422	A	2	11.765	C	0	0	D	0	0	E	0	0	F	1	5.882	G	2	11.765	H	0	0	I	1	5.882	K	1	5.882	L	2	11.765	M	1	5.882	N	2	11.765	P	0	0	Q	0	0	R
15	Catestatin	RSMKLSFRARAYGFRDPGPQL	2453.85	21	4	12.0587	A	2	9.524	C	0	0	D	1	4.762	E	0	0	F	2	9.524	G	2	9.524	H	0	0	I	0	0	K	1	4.762	L	2	9.524	M	1	4.762	N	0	0	P	2	9.524	Q	1	4.762	R
16	CGA_1pm	RVLSILRHQNLLKELQDLAL	2372.84	20	1.5	9.1628	A	1	5	C	0	0	D	1	5	E	1	5	F	0	0	G	0	0	H	1	5	I	1	5	K	1	5	L	7	35	M	0	0	N	1	5	P	0	0	Q	2	10	R
17	CGA_2pm	RLAVILRHQNFLKELQEVAL	2390.86	20	1.5	9.1628	A	2	10	C	0	0	D	0	0	E	2	10	F	1	5	G	0	0	H	1	5	I	1	5	K	1	5	L	5	25	M	0	0	N	1	5	P	0	0	Q	2	10	R
18	CGA_1bp	RLVAILRHQNFLKELQEIAL	2404.88	20	1.5	9.1628	A	2	10	C	0	0	D	0	0	E	2	10	F	1	5	G	0	0	H	1	5	I	2	10	K	1	5	L	5	25	M	0	0	N	1	5	P	0	0	Q	2	10	R
19	VIP_1	HTDAIFTDNYSRFRKQMAVKKYLNSVLT	3347.84	28	3.5	10.3176	A	2	7.143	C	0	0	D	2	7.143	E	0	0	F	2	7.143	G	0	0	H	1	3.571	I	1	3.571	K	3	10.714	L	2	7.143	M	1	3.571	N	2	7.143	P	0	0	Q	1	3.571	R
20	VIP_2	HSDGIFTDSYSRYRKQMAVKKYLAAVLG	3205.68	28	3.5	10.0984	A	3	10.714	C	0	0	D	2	7.143	E	0	0	F	1	3.571	G	2	7.143	H	1	3.571	I	1	3.571	K	3	10.714	L	2	7.143	M	1	3.571	N	0	0	P	0	0	Q	1	3.571	R
21	VIP_3	HSDGIFTDSYSRYRKQMAVQKYLAAVLG	3205.64	28	2.5	9.7012	A	3	10.714	C	0	0	D	2	7.143	E	0	0	F	1	3.571	G	2	7.143	H	1	3.571	I	1	3.571	K	2	7.143	L	2	7.143	M	1	3.571	N	0	0	P	0	0	Q	2	7.143	R
22	ERH	RADTQTYQPYNKDWIKEKIYVLLRRQAQQAAK	3924.48	32	4	10.3536	A	4	12.5	C	0	0	D	2	6.25	E	1	3.125	F	0	0	G	0	0	H	0	0	I	2	6.25	K	4	12.5	L	2	6.25	M	0	0	N	1	3.125	P	1	3.125	Q	5	15.625	R
23	Amylin	KCNTATCVTQRLADFLVRSSNTIGTVYAPTNVGAAAY	3878.39	37	2	8.525	A	6	16.216	C	2	5.405	D	1	2.703	E	0	0	F	1	2.703	G	2	5.405	H	0	0	I	1	2.703	K	1	2.703	L	2	5.405	M	0	0	N	3	8.108	P	1	2.703	Q	1	2.703	R
Note:The NO shaded by yellow means this sequence has moderated activity
red letter means this sequence has strong activity
[truncated: 17 more columns]
